# Supplementary material for: Identification of Tomato microRNAs in Late Response to Trichoderma atroviride
Source: Int J Mol Sci. 2024 Jan 28;25(3):1617. doi: 10.3390/ijms25031617 (PMC10855890; doi:10.3390/ijms25031617)
Supplement: Supplementary file 1 [file ijms-25-01617-s001.zip]

Archive with 2 entries (2 files):
- ijms-2775459-supplementary.xlsx
- New Figure S1_Olmo.pdf
