# Supplementary material for: Identification of Tomato microRNAs in Late Response to Trichoderma atroviride
Source: Int J Mol Sci. 2024 Jan 28;25(3):1617. doi: 10.3390/ijms25031617 (PMC10855890; doi:10.3390/ijms25031617)
Supplement: Supplementary file 1 [file ijms-25-01617-s001.zip › ijms-2775459-supplementary.xlsx]

## Sheet: Table S1
Table S1. List of precursors miRNAs (pre-miRNA) identified in all combined samples from untreated (C) and Trichoderma atroviride T11-treated (T11) plants with the summary of total raw counts obtained in each biological replicate (R1, R2, and R3). Prediction of miRNA-precursors (pre-miRNA) was performed by mapping to the Solanum lycopersicum genome (ftp://ftp.solgenomics.net/tomato_genome/wgs/asse…
No.	miRNA_precursor_ID (pre-miRNA)	pre-miRNA_sequence	secondary_strucutre	miRNA_mature_sequence	miRNA_star_sequence	reads mapped to precursor_C_R1	reads mapped to mature_C_R1	reads mapped to star_C_R1	reads mapped to antisense region_C_R1	reads mapped to precursor_C_R2	reads mapped to mature_C_R2	reads mapped to star_C_R2	reads mapped to antisense region_C_R2	reads mapped to precursor_C_R3	reads mapped to mature_C_R3	reads mapped to star_C_R3	reads mapped to antisense region_C_R3	reads mapped to precursor_T11_R1	reads mapped to mature_T11_R1	reads mapped to star_T11_R1	reads mapped to antisense region_T11_R1	reads mapped to precursor_T11_R2	reads mapped to mature_T11_R2	reads mapped to star_T11_R2	reads mapped to antisense region_T11_R2	reads mapped to precursor_T11_R3	reads mapped to mature_T11_R3	reads mapped to star_T11_R3	reads mapped to antisense region_T11_R3
1	miRNA-precursor_1	AUACUCCCUCCGCCCGGAAUUGUUUGUCAUGUUGCGCUUAUCGAAAGUCAAUUUGACUAAUUUUCAAAGGUAAAUUAAACCACAUUAAUUUGAUAUUUAAAAAAAUUAGAUAUUCUAAAACUAUAUAAAAAGUACUAUAAAUUACAAUUUUUUGCAUAUUAAUUUGAUGAAAAAAUUCAUCUGGAAAUGUUAGUCAAAGUGUUUAUAGUUUGACUCUAAAAAUAGAAACCAUGACAAACAAUAUCGGACAGAGGGAGUAA	.(((((((((.(.((((.(((((((((((((..............((((((((((((((((((((..((((.((((......((((((.(((((((.(((((((.(((((...))))).(((........)))..............))))))).))))))).))))))....)))).)))).)))).))))))))))...........))))))..............))))))))))))).)))).).))))))))).	AACCAUGACAAACAAUAUCGGACA	CCGGAAUUGUUUGUCAUGUUGCGC	60	20	1	7	26	9	0	0	50	15	3	4	33	11	0	6	28	6	0	1	144	44	2	28
2	miRNA-precursor_2	AAUCAAGCCUUUGAAACUAGUAAAAAUAGUCGUCACAGUCUGAGUUCCUGCUUUCAACGAGACUUUCUUAGCUUGUCAAACUUUCUCUCCUUCACCAGGAAAGUUAUCCGGUAAGCAAGAUCUUUGAUUGAUGUGCCUGAAUAAGGUUGAUC	.(((((.((((...............(((.((.(((((((.(((.((.(((((((.(((((.((.....)))))))..(((((((.((........)))))))))....)).))))).)).))).))))).)))).)))...))))))))).	AUCCGGUAAGCAAGAUCUUUGAUU	GUCUGAGUUCCUGCUUUCAACGAG	2	2	0	0	0	0	0	0	2	0	0	0	2	2	0	0	0	0	0	0	2	1	0	0
3	miRNA-precursor_3	CAGUAACAGCUGUAACUGCUGUAACAGCUGAAACGGCUGAAACUGCCGAAACGGUUGUAACGGCUGCCCCUCCAACUGCUGCCUGCUU	.((((.((((.((....(((((.(((((((...((((.......))))...))))))).)))))..........)).))))..)))).	AACUGCUGUAACAGCUGAAACGGC	CCGAAACGGUUGUAACGGCUGCCC	11	6	0	0	7	1	0	0	10	1	0	1	10	2	0	0	6	3	0	1	44	12	0	6
4	miRNA-precursor_4	CAGUAACAGCUGUAACUGCUGUAACAGCUGAAACGGCUGAAACUGCCGAAACGGUUGUAACGGCUGCCCCUCCAACUGCUGCCUGCUU	.((((.((((.((....(((((.(((((((...((((.......))))...))))))).)))))..........)).))))..)))).	AACUGCUGUAACAGCUGAAACGGC	CCGAAACGGUUGUAACGGCUGCCC	11	6	0	0	7	1	0	0	10	1	0	1	10	2	0	0	6	3	0	1	46	12	0	6
5	miRNA-precursor_5	CAGUAACAGCUGUAACUGCUGUAACAGCUGAAACGGCUGAAACUGCCGAAACGGUUGUAACGGCUGCCCCUCCAACUGCUGCCUGCUU	.((((.((((.((....(((((.(((((((...((((.......))))...))))))).)))))..........)).))))..)))).	AACUGCUGUAACAGCUGAAACGGC	CCGAAACGGUUGUAACGGCUGCCC	11	6	0	0	5	1	0	0	10	1	0	1	10	2	0	0	6	3	0	1	45	12	0	6
6	miRNA-precursor_6	ACUUAGGGUUUAGGGUUUAGGGUUUAGGGUUUAGGGGUUUAGGGGUUAGGGUUUAGGGGUUAGGGUUUAGGGUUUAGGGUUUAGGGUUUAGGG	.((((((.((((((.((((((.((((((.(((((...((((((........))))))..))))).)))))).)))))).)))))).)))))).	AGGGUUUAGGGUUUAGGGUUU	GGUUUAGGGUUUAGGGUUUAG	1	0	0	0	4	1	0	0	23	0	0	0	7	0	0	0	0	0	0	7	27	0	0	0
7	miRNA-precursor_7	GGAAUUCUGGUGGCCAGGAUGCUGGGGUUUAGGGUUUAGGGUUUAGGGUUUGGGUUUGGGGUUUGGGGUUUGGGGUUUGGGGUUUGGGGUUUAGGGUUUAGGGUUUA	.(((((((((..(((.((((.(((((.((((((.((((((.((((((.(((......))).)))))).)))))).)))))).))))).))))..)))))))))))).	AGGGUUUAGGGUUUAGGGUUU	GGUUUGGGGUUUGGGGUUUG	5	0	0	0	0	0	0	0	1	0	0	3	6	0	0	0	7	0	0	4	20	20	0	0
8	miRNA-precursor_8	ACAAGUACCCCCUCAACCUAUGCCCGAAAUCCCAGAGACACACUUAUACUAUACUAAGGUCCUAUUACCCCCCUGAACUUAUUUUAUAAGUAAUUUUCUACCCCUUUUUAGCUUACGUGGCACUAGUUUGAAAAAAAAGUCAAUCAUCGUUGGGCCCACAAGAUAGUGUCACGUAGGCUAAAAAGGGGUAAAAAAUUAUUAAUAAAAUAAGUUUAGGGGGUAAUAGGACCUUAGUAUAGUAUAAGUGUGUCUCUGAGAUUUCGGGCAUAGGUUGAGGGGGUACUUGG	.((((((((((((((((((((((((((((((.((((((((((((((((((((((((((((((((((((((((.((((((((((((((.(((((((((.(((((((((((((((((((((((((((.((((.........(((((....))))).....)))).))))))))))))))))))))))))))).))))))))).)))))))))))))))))))))))))))))))))))))))))))))))))))))).)))))))))))))))))))))))))))))).	CCACAAGAUAGUGUCACGUAGGCU	CUUACGUGGCACUAGUUUGAAAAA	357	188	0	37	167	72	0	21	522	288	1	46	124	0	0	9	210	0	0	83	1256	627	0	26
9	miRNA-precursor_9	UCGUCACAGUCUGAGUUCCUGCUUUCAACGAGACUUUCUUAGCUUGUCAAACUUUCUCUCCUUCACCAGGAAAGUUAUCCGGUAAGCAAGAUCUUUGAUUGAUGU	.(((((..(((.(((.((.(((((((.(((((.((.....)))))))..(((((((.((........)))))))))....)).))))).)).))).)))))))).	AUCCGGUAAGCAAGAUCUUUGAUU	GUCUGAGUUCCUGCUUUCAACGAG	2	2	0	0	0	0	0	0	1	0	0	0	2	2	0	0	0	0	0	0	2	1	0	0
10	miRNA-precursor_10	AGGGUUUUAGGGUUUAGGGUUUAGGGUUUAGGGUUUAGGGUUUAGGGUUUAGGGUUUAGGGUUUAGAGUUAGGGUUUAGGGUUUAGGGUUUAGGGUUUAGGGUUUAGGGUUUAGGGUUUAGGGUUUAGGGUUUAGGGUUUAGGAUUUA	.((((((((((.((((((.((((((.((((((.((((((.((((((.((((((.((((((.((((((.((........)).)))))).)))))).)))))).)))))).)))))).)))))).)))))).)))))).)))))))))).	GUUUAGGGUUUAGGGUUUAGGGUU	GUUUAGGGUUUAGGGUUUAGGGUU	1	0	0	5	1	0	0	4	9	0	0	0	0	0	0	6	4	0	0	0	72	26	26	1
11	miRNA-precursor_11	CCUAUGCCCGAAAUCCCAGAGACACACUUAUACUAUACUAAGGUCCUAUUACCCCCUGAACUUAUUUUAUAUGUAAUUUUCUACCCCUUUUUAGCCUACGUGGCACUAGUUCGAAAAAAAAGUUAACCAUCGUUGGGCCCACAAGAUAGUGCCACGUAAGCUAAAAAGGGGUAAAAAAUUAUUAAUAAAAUAAGUUAAGGGGGGUAAUAAGACCUUAGUAUAGUAUAAGUGUGUCUCUGAGAUUUCGGACAUAGG	.(((((.((((((((.(((((((((((((((((((((((((((((.(((((((((((.((((((((((((..((((((((.((((((((((((((.((((((((((((..((..........(((((....)))))........)))))))))))))).)))))))))))))).))))))))..))))))))))))..))))))))))).))))))))))))))))))))))))))))).)))))))).))))).	AAGUGUGUCUCUGAGAUUUCGGAC	CCCGAAAUCCCAGAGACACACUUA	44	0	0	12	53	0	0	7	62	11	0	31	32	0	0	8	39	16	0	29	494	416	0	48
12	miRNA-precursor_12	UUGGGUUAUCGUUUUAACCAAUAACCAAUAGGAAAAAUCGAAACCGACCCAAUAACCCAAUAAUUAUUUUUUCUAAACCCAUUAAAAACCAAAUAACAUUUUAUCGGUUUGGUUUAUUGGUCGGUUCGGUUUUUGCACAGUCCUAGUUACGUAACAAUGAAAACCCAU	.((((((.(((((...((...((((...((((((((((((((.((((((.(((((.((((................(((...(((((...........)))))..))))))).)))))))))))))))))))).......))))))))).))...))))).)))))).	AUUGGUCGGUUCGGUUUUUGCACA	AGGAAAAAUCGAAACCGACCCAAUAA	7	4	0	3	7	3	0	2	15	9	0	5	5	2	0	3	13	8	0	5	47	16	0	3
13	miRNA-precursor_13	UCGUCACAGUCUGAGUUCCUGCUUUCAACGAGACUUUCUUAGCUUGUCAAACUUUCUCUCCUUCACCAGGAAAGUUAUCCGGUAAGCAAGAUCUUUGAUUGAUGU	.(((((..(((.(((.((.(((((((.(((((.((.....)))))))..(((((((.((........)))))))))....)).))))).)).))).)))))))).	AUCCGGUAAGCAAGAUCUUUGAUU	GUCUGAGUUCCUGCUUUCAACGAG	2	2	0	0	0	0	0	0	1	0	0	0	2	2	0	0	0	0	0	0	2	1	0	0
14	miRNA-precursor_14	UCGUCACAGUCUGAGUUCCUGCUUUCAACGAGACUUUCUUAGCUUGUCAAACUUUCUCUCCUUCACCAGGAAAGUUAUCCGGUAAGCAAGAUCUUUGAUUGAUGU	.(((((..(((.(((.((.(((((((.(((((.((.....)))))))..(((((((.((........)))))))))....)).))))).)).))).)))))))).	AUCCGGUAAGCAAGAUCUUUGAUU	GUCUGAGUUCCUGCUUUCAACGAG	2	2	0	0	0	0	0	0	1	0	0	0	2	2	0	0	0	0	0	0	2	1	0	0
15	miRNA-precursor_15	GGGUGAUCGGGAUUCCGACGUCAAAAAUGCCAAAUUUGUUCGUGGACGUCCGUCAAGACGUUGUCUAUGCAUACGGUUGGCCAUCACGGGUUUUCUGGGCCA	.(((..((((((..((..(((.......(((((...(((.((((((((..(((....))).)))))))).)))...)))))....)))))..))))))))).	UGUCUAUGCAUACGGUUGGCC	GCCAAAUUUGUUCGUGGACGUC	2	0	0	0	0	0	0	0	0	0	0	1	9	0	0	0	0	0	0	0	22	18	0	0
16	miRNA-precursor_16	GGGUGAUCGGGAUUCCGACGUCAAAAAUGCCAAAUUUGUUCGUGGACGUCCGUCAAGACGUUGUCUAUGCAUACGGUUGGCCAUCACGGGUUUUCUGGGCCA	.(((..((((((..((..(((.......(((((...(((.((((((((..(((....))).)))))))).)))...)))))....)))))..))))))))).	UGUCUAUGCAUACGGUUGGCC	GCCAAAUUUGUUCGUGGACGUC	2	0	0	0	0	0	0	0	0	0	0	1	9	0	0	0	0	0	0	0	22	18	0	0
17	miRNA-precursor_17	CAAGAAUUGAUUUAGGUUACCAAUUUAAAUUCUAGGUGUGACGUGUUAUCUAUUAAGUACUAUUUUUUUUUGUAAAUUUCUGACUCUGUCACCGUAGUUAUAAUUAGUAUUUAUCCUCUCUUU	.((((...(((......(((.((((......(((.(.((((((.((((...(((...(((...........))))))...))))..))))))).)))....)))).)))...)))...)))).	AAUUUCUGACUCUGUCACCGUAGU	UAGGUGUGACGUGUUAUCUAUUAA	15	6	0	0	9	4	0	1	14	7	0	1	8	4	0	0	10	7	0	0	52	27	0	3
18	miRNA-precursor_18	AAAUGAGGCAAGUGGAUUUCUAAACUCUUGUUAAGUGUAUGAAAUGCGUGUAUUUCCUUAUGGUAUAUGUUUGGGAGUAACGGGAUCGGUGAUGGGUUGACUUGUCCACAUUG	.((((.(((((((.((((((.....((((((((......(.((..(((((((((.......))))))))))).)...)))))))).....))..)))).))))).)).)))).	AUGAGGCAAGUGGAUUUCUAAACU	CGGUGAUGGGUUGACUUGUCCACAUUG	10	7	0	0	6	2	0	0	11	6	0	0	7	6	0	1	9	7	0	0	36	23	0	1
19	miRNA-precursor_19	CAUAAUACAUAAACGUGUGCUUUAACUUGACCUCGUCUAGUAUCUACGCCCUUUAAUCUUAUCUAUGCAAAUGCUGGCGCUCAAACUUGUGUAGAGUUGAACAAGUUGACACACACGUCCGACUUGACACUCUACGUGGCAAUUUGUGUGCUACGUGAGAUAUGUUGUGGCACACGUAUCUACUUGUGCGCAUCCAGUGUUGAAGGGUGUUGAUGCUAGAUGAGGCUAAGUUAAAGGGCAUAUUUAUGUAUUAUA	.((((((((((((.((((.((((((((((.((((((((((((((.((((((((((((...............((((((((.(((......(((((((....(((((((((......)).)))))))..)))))))((((.....(((((((((((..........)))))))))))...))))))).))))...)))))))))))))))).)))))))))))))).)))))))))).)))).)))))))))))).	CUUUAACUUGACCUCGUCUAG	AGAUGAGGCUAAGUUAAAGGG	5	0	0	0	6	3	0	1	5	1	0	1	0	0	0	2	7	2	0	1	18	4	0	3
20	miRNA-precursor_20	UAUCACGAUUGAUGAGAAAAUAUAAAUUUAUGUCACACAAAAAAGUUAUUUGCGGGAUUAAAAAUAAAGGUUAAUAUAGGAAAAAGAAAUUACAAACUACCCCCGCAAUGAUACUCCAUCUGUUUUAAUUUAAUUUGUUUGACCUGCACUUUUAAUCUGUCUUAAAAUAAAUGAU	.((((..(((..(((((.....((((.....((((.(((((.((((((.(((((((............(((...........................)))))))))).(((.....))).....))))))..))))).)))).......)))).....))))).)))...))))	AAUUUAAUUUGUUUGACCUGCACU	UUUAUGUCACACAAAAAAGUUAU	2	2	0	0	1	1	0	0	8	8	0	0	5	4	0	0	2	1	0	0	13	9	0	3
21	miRNA-precursor_22	ACCCCUCAACCUAUGCCCGAAAUCCUAAAGACACACUUAUGCUAUACUAAGGUCCUAUUACCCCUGAACUUAUUUUAUAAAUAAUUUUCUACCCCUUUUUAGACUACGUGGCACUAGUUUGAAAAAAAAAGUCAUCCAUCGUUGGGCCCACAAGAUAGUGCCACGUAAGUCGAAAAGGGGUAAAAAAUUAUUAAUAAAAUAAGUUCAGGGGGGUAAUAGGACCUUAAUAUAGUAUAAGUGUGUCUCUGAGAUUUCGGACAUAGGCUGAGGGGG	.(((((((.((((((.((((((((.((.((((((((((((((((((.(((((((((((((((((((((((((((((((.(((((((((.(((((((((((.(((((((((((((((.((((.............((((....))))....)))).))))))))))).))))))))))))))).))))))))).)))))))))))))..)))))))))))))))))).)))))))))))))))))).)).)))))))).)))))).))))))).	AGUGUGUCUCUGAGAUUUCGGACA	CCCGAAAUCCUAAAGACACACUUA	20	0	0	55	12	0	0	85	69	0	0	93	18	0	0	33	25	0	0	89	563	459	0	205
22	miRNA-precursor_23	UCUAUUCAGAUCUGAAUAUUCUUUUUCCAAGGUUCUAUACUAUUCGCAGCAUGCACAUUCAUGAUUGGCGGUAUUUCACCUUUUUUAUCGGGGAUACAUCGGAUUGAGCUAGC	.((((((((.(((((.(((((((.....(((((...((((....(((..((((......))))....)))))))...))))).......)))))))..)))))))))).))).	AUCGGGGAUACAUCGGAUUGAGCU	UCAGAUCUGAAUAUUCUUUUUCC	14	11	0	0	2	1	0	0	22	14	0	0	3	1	0	0	11	7	0	0	40	29	0	0
23	miRNA-precursor_24	GAAAAUGCGCCUGUUUUCCUCGCGGGACGAACUAGAUAAAUUUCCAACGUCUAAACGGACGUCCAUGAAAAACUUCUGCCAUUUUA	.((((((.((..(((((..(((..(((((..((((((...........)))))...)..))))).))))))))....)))))))).	AACGGACGUCCAUGAAAAACUUCU	CUGUUUUCCUCGCGGGACGAACUAGAU	7	6	0	0	1	1	0	0	11	10	0	0	2	2	0	0	2	2	0	0	20	19	0	0
24	miRNA-precursor_25	UUUAUAGGUUUGAUUUAAAGUUAUUGAGUUCGAUCGAAUCGUAAUUCAUAUGUUAUUUCUAUUUUGUCAAUGAUUGUGGUAGAAUCAAAAUAUCCAUUCAUCUUUAACCUGAUAUCUCGAGUUCGAGCCCUGUAGUGAAAAACAAAUUUAUAGC	.(((((((((((.(((...(((((.(.((((((((((...(((((......)))))........(((((((((.((.((((.........)))))).))))........)))))..))))..)))))).).)))))...)))))))))))))).	UUCGAGCCCUGUAGUGAAAAACA	AUUUAAAGUUAUUGAGUUCGAUCG	13	9	0	8	9	4	0	1	21	13	0	11	21	13	0	3	15	10	0	14	35	18	0	45
25	miRNA-precursor_26	UGCUAUUGAAAUAUGAGAAAAAAAUUUAUUUAUGUCAUUCGCUAAAUGUUUGACUUAUUUAUGUCAUUUUCGAUUGAGAAAAGACACAUUCGUGUCAUUAUUUAUUAAUGAAAAUGACCUAGAUGAACCAAACUUUUAACAUAUGGCAUAAAUGAGUUUUUUUUCAAAGUUCAAUGGUG	.(((((((((...((((((((((.((((((((((((((..(.((((.(((((..(((((((.(((((((((.(((((.....(((((....)))))........)))))))))))))).)))))))..))))).)))).)..))))))))))))))))))))))))...))))))))).	AAAAUGACCUAGAUGAACCAAACU	UUUGACUUAUUUAUGUCAUUUUCG	16	11	0	0	10	4	0	0	14	7	0	2	4	3	0	0	8	3	0	1	43	23	0	1
26	miRNA-precursor_27	CCUGCUGUCCAAAAAUUAGAGUAUAUAUACCCUUUAUACAAACGGACAUAUACGUGUCAUAAUCUUAUCCACCGAUCGACAUUUAUUAAAUAUUAGAUCAACGGAUAAGAUCGUGUCACGUGUCCCUAUCUAGUCUUUCGUUAGAGUGAAGGGUAUAUACGCUCUAGUUUUUGGAUGGCAGA	.(((((((((((((((((((((.((((((((((((((.(.((((((...(((((((.(((.(((((((((...((((..................))))...))))))))).))).))))))).............)))))).).)))))))))))))).))))))))))))))))))))).	GAUAAGAUCGUGUCACGUGUCCCU	AUAUACGUGUCAUAAUCUUAUCCA	17	5	0	22	2	1	0	13	13	1	0	13	12	0	0	21	26	8	0	14	44	13	1	77
27	miRNA-precursor_28	UUAGAGCGUAUAUGCCCUUUAUAUUAACGGACAUACACGUGCCAUGCUCUUAUCUACCAACCAGACAUCGAAUCGAUACAUAAGAUUGUGUCACGUGUCCCUAUUUAAUCUUCCGUUAGAGUGAAGGGAGUAUACACUCUAG	.(((((.((((((.((((((((.((((((((...(((((((.((((.((((((.............((((...))))..)))))).)))).))))))).............)))))))).)))))))).)))))).))))).	UAAGAUUGUGUCACGUGUCCCUAU	ACAUACACGUGCCAUGCUCUUAUC	41	12	0	26	14	3	0	14	41	9	0	25	20	9	0	24	30	15	0	11	32	0	3	85
28	miRNA-precursor_29	ACGUUCACACCUUUAUAUUUAAGUACUUCAAAACAAAUAUAACAUUAUCAUAUACUAGUCAAGUGACUGUGGACUCCUCUAUAACUAUUUUUCGUCCAACAUGAUCACGAACAAAGACAGAGAAUUGCGUAGAUAGAAGGACGGAACGA	.(((((...(((((.((((((.(((.(((..........................(((((....)))))(((((...................))))).......................))).))).)))))))))))...))))).	AGAGAAUUGCGUAGAUAGAAGGAC	CCUUUAUAUUUAAGUACUUCAAAAC	4	2	0	3	2	2	0	0	4	3	0	0	5	3	0	0	9	8	0	0	28	26	0	0
29	miRNA-precursor_31	GGUUUGAUUUGCAUGUAUCUGGGAUAUCAUAUACAUAGAAAAGUGGCGAGCGAGAUGGGAGAGAGGCGAUCAAUAUUUUGUUGUGUUCUCAGAUUCAUGUGAAUCCACCUGGAUACAAUGUAGUUGGAACA	.((((.(.(((((((((((((((...((((((.(((......)))......(((.((((((...(((((........)))))...))))))..))))))))).....))))))))).)))))).).)))).	ACCUGGAUACAAUGUAGUUGGAAC	UUGAUUUGCAUGUAUCUGGGAUA	4	3	0	3	2	2	0	1	7	1	0	11	4	1	0	0	10	8	0	2	22	12	0	12
30	miRNA-precursor_32	CUUUUAGGAUAUUGAUGCUCUGCUUCUACUAAGGUACUUAGUUUGUAUGUCUUUGGUUUGGUCCACAUAGUAGAAUUAGUCAAGCACAUAACCAAAGACAUUAAGAUUAAGAGACGGUUGUAUGAGAUGAGUGGUCGGUACGAUGGAAA	.(((((...(((((((((((..(((.(((....((.((((((((..((((((((((((((((.....((((...)))).....)).)).))))))))))))..))))))))..))....))).)))..)))).)))))))...))))).	AUGAGAUGAGUGGUCGGUACGAUG	AGGAUAUUGAUGCUCUGCUUCUA	38	16	0	1	18	0	0	2	35	14	0	1	24	13	0	0	33	15	3	0	110	41	3	1
31	miRNA-precursor_33	CUUUUAGGAUAUUGAUGCUCUGCUUCUACUAAGGUACUUAGUUUGUAUGUCUCUUUUGGUUUGGUCCACAUAGUAGAAUUAGUCAAGCACAUAACCAAAGACAUUAAGAUUAAGAGACGGUUGUAUGAGAUGAGUGGUCGGUACGAUGGAAA	.(((((...(((((((((((..(((.(((....((.((((((((..((((((...((((((((((.....((((...)))).....)).)).))))))))))))..))))))))..))....))).)))..)))).)))))))...))))).	AUGAGAUGAGUGGUCGGUACGAUG	AGGAUAUUGAUGCUCUGCUUCUA	38	16	0	1	18	0	0	2	35	14	0	2	24	13	0	0	33	15	3	0	110	41	3	1
32	miRNA-precursor_34	CUAAGAGUGGAUAGGAGAUACGUAGAUCUUACUCUUAAUAGAGAGAUACUAAAAGAGGAUAGGAGAUACGUAGAUCUUACUCUUAA	.((((((((....(((..((((((..((((((((((..(((.......))).)))))..)))))..))))))..))))))))))).	AGAGGAUAGGAGAUACGUAGAUCU	AGAUACGUAGAUCUUACUCUU	42	10	0	1	27	4	0	1	26	4	0	0	30	1	0	3	31	6	0	2	87	24	0	3
33	miRNA-precursor_35	UGGAAAAUGCAUAAGUACCCCUCAACCUAUGUCCGAAAUUUCAGAGACACGAUUUACUAUACUAAGGUCCUAUUAUCCGAUAAACUUAUAUUAUAAAUAAUUUUCUAUCCUUUUUCGUUCUACGUGACAUUAUCUUGUGGGCCGUUGACAUUUUUCUUAAGCUAGUGUCACGUAGGCCGAAAAGGGGUAGAAAAUUAUUUAUAAAAUAAGUUUAUCGGGUAAUAGAAUCUUAGUAUAGUAAAACUUGUCUAUGAAAUUUCGGACAUAAGUUGAGGGGUAUUUAUGCAUUUUUCC	.(((((((((((((((((((((((((.((((((((((((((((.(((((.(.((((((((((((((((.((((((((((((((((((((.(((((((((((((((((((((((((((.((((((((((((((.((((.(((............))).)))).)))))))))))))).))))))))))))))))))))))))))).)))))))))))))))))))).)))))))))))))))).).))))).)))))))))))))))).))))))))))))))))))))))))).	UACGUGACAUUAUCUUGUGGGCC	UUCUUAAGCUAGUGUCACGUAGGC	41	15	0	115	28	14	0	35	51	14	0	109	20	3	1	32	42	15	0	66	150	50	2	260
34	miRNA-precursor_36	AUAUGCCCGAAAUUUCAGAGACACACUUAUACUAUACUAAGUUCUUAUUAUUCCCUGAACUUAUUUUAUGAAUAAUUUUCUAUCCUUUUCGGCCUAUGUGACACUAUUUGUGUGGGCUCAACGCCAAUUUUUUUUUCAAGUUAGUGCCACGUAUGCCGAAAAGGGAUAGAAAAUUAAUUAUAAAAUAAGUUUAGGGAGAUAAUAUGACUUUAUUAUAGUAUAAGUGUGUCUCUGAAAUUUCGAGCAUAG	.(((((.(((((((((((((((((((((((((((((.((((.((.((((((((((((((((((((((((((.(((((((((((((((((((((.((((((.(((((((((....(((.....)))...........)))).))))).)))))).)))))))).))))))))))))).)))))))))))))))))))).)))))).)).)))).))))))))))))))))))))))))))))).))))).	AGUGUGUCUCUGAAAUUUCGAGCA	CCGAAAUUUCAGAGACACACUUAU	18	11	0	6	2	0	0	10	14	0	0	38	11	2	0	7	19	10	0	36	76	31	4	44
35	miRNA-precursor_37	AAUGUCUUUGAAAUGUUUCAGUGGAGAAUGUAAUCUUGGAAUGUUUUGCUUUGGUGUCAAAUAACACCAAAGCUAAAUGUUCCAAGUCCACAUUUCCACCGAAACAUUUCAAAGACAUC	.((((((((((((((((((.(((((((.(((...((((((((((((.((((((((((......)))))))))).))))))))))))...)))))))))).)))))))))))))))))).	AAUCUUGGAAUGUUUUGCUUUGGU	CAAAGCUAAAUGUUCCAAGUCCA	12	8	0	0	10	3	0	0	8	5	0	0	4	1	0	0	7	3	0	0	32	16	0	1
36	miRNA-precursor_38	UAACUUGACUUCGAAUCACAUUUUAUACCCUUCAACUUUGGGUGUGCACAAGUAGACACUUAAAUUUGUAUGAAGUUGAACAAAUUAACACACAUGUCCUACAUGUCAUUUUUUGUCCUACAUGGUGUCUUAUGUGUAUUCUGUCAUGUAGGACUAAUGUGUUUAUUUAUUUAAAAGUUGGACAGUUUAAGUGUCUGUUGUGCAUUAUAAAAGUUGGAGAUCAAAUUUAAAAUUUGAAACUAAGUUU	.((((((..(((((((.............((((((((((....((((((((.((((((((((((((.((......(((((.((((.((((((...((((((((((.((..........(((((((....))))))).....)).))))))))))...)))))).)))).))))).......))))))))))))))))))))))))....))))))))))............)))))))..)))))).	CUUCAACUUUGGGUGUGCACAAGU	UUGUGCAUUAUAAAAGUUGGAGAU	22	10	0	30	9	5	0	12	57	24	0	22	7	0	1	19	12	0	2	88	40	0	0	294
37	miRNA-precursor_39	ACCUUUAACUUUGGGUGUGCACAAGUAGACACUUAAAUUCGUAUAAAAAUGAACAAAUAGACACAUUUGUCAUACAUGGCGUCCUACAUGACAAUUGUGUGUCCUAUAUGCCGUCCUAUGUGUAUUAUGCCACGUACAAAGCGUGUGUCUAUUUGUUCAAUUUUAUACAAGUUUAAUGUCUACUUGUGCACACUCAAAGUUGGAGGG	.((((((((((((((((((((((((((((((.(((((((.((((((((.(((((((((((((((((......(((.((((((..((((((((....((((((...)))))).)))....)))))..)))))).)))......))))))))))))))))).)))))))).))))))))))))))))))))))))))))))))))))).	CUUGUGCACACUCAAAGUUGGAGG	UUUAACUUUGGGUGUGCACAAGUA	37	5	0	8	17	5	0	5	57	18	0	8	35	6	0	2	25	6	0	3	152	33	1	27
38	miRNA-precursor_40	AUGGGUUGUAUAGAAAUCGGGUUGGGUCUUGACCCGCCAAGUUUACUUUGGGCUCAAAUGGGCUAAAAACGGAUUGGGUCUUGACCCGCCCAAUUUGACCCAA	.((((((......((((.((((.(((((..((((((....((((......(((((....)))))..))))....))))))..))))))))).)))))))))).	AUAGAAAUCGGGUUGGGUCUUGAC	CUUGACCCGCCCAAUUUGACCCA	31	9	0	4	7	0	0	2	16	6	0	0	5	0	0	6	14	10	0	3	23	0	0	13
39	miRNA-precursor_41	AGUAGGGGUAAGGUCUGCAUACACACUACCCUUCGUAGACCUUACUUUUUUAUUACACUGAAUAUGUUGUUGUACUAUUAUAUUUUGGCCGAUUUAUACCAAGCCAGGAUCUUAGGUGACUUAAUUAGGUCCAUGAUCAAAAGCUCCGCGCUUGGUACAAAUCAGCCAACAUAUACAACAACGAUAUAUCCAGUGUAAUCCCGAGGUCUGAGGAGGGUAGAUGUACAGAGACGUUACCCCUAUC	.((((((((((.((((...((((..(((((((((.((((((((........(((((((((.((((((((((((.....(((((.(((((.(((((.((((((((..(((.(((.((((((((....)))))....)))..))).)))..)))))))).))))).))))).)))))..)))))))))))).)))))))))...)))))))).))))))))).))))...)))).)))))))))).	AGGGGUAAGGUCUGCAUACACACU	AUGUACAGAGACGUUACCCCUAUC	9	3	0	7	2	2	0	6	18	10	0	7	8	1	0	0	6	2	0	6	23	7	0	15
40	miRNA-precursor_42	AGGGAUAUUGGUGCCCCUGUCGUCUAAAAAAUAGAGCAUAUAUACCCUUUAUACUAACAGGCAUACACGUAUCAUAAUCUUAUCCACCGACCCGAUAUUAGAUCGAUGGAUAAGAUUGCGUCACGUGUCCCUAUUUAGUCUGAGUGAAGGGCAUAUACACUCUAGUUUUUGGACGGCAGGGGCACCAACAUCCCG	.(((((.(((((((((((((((((((((((.(((((..(((((.(((((((((((((.(((...((((((..(.((((((((((((.(((.(........).))).)))))))))))).)..)))))).)))..)))))....)))))))).)))))..))))).))))))))))))))))))))))).))))).	UUUUUGGACGGCAGGGGCACC	GUGCCCCUGUCGUCUAAAAAA	207	41	0	11	126	20	1	3	240	54	0	10	156	47	0	13	101	37	0	10	438	81	0	45
41	miRNA-precursor_43	GUAUUUGCAUGUGUAUACAAUUUUCUCUCGCUUUAUACAAUUAGAAACACAAUUUAUACAAUUCUAUUGUAUAAAGCGAGAGAGGCGAGCGACAGGAAGCGAGUGA	.(((((((.(.(((.......((((((((((((((((((((.((((...............))))))))))))))))))))))))......))).)..))))))).	UUGUAUAAAGCGAGAGAGGCGAGC	AAUUUUCUCUCGCUUUAUACAAUU	12	7	0	5	2	0	0	1	25	0	0	7	3	0	0	4	4	0	0	5	50	44	1	15
42	miRNA-precursor_44	UAUUCAUUGAUUUUCACCUUAUUAUCUCAGUUAUUUUAUUUUUCGUUCAUUUCUUUUCACCUUAUUAUCUCGUUGUAUAAUCUUGUUUUUUAAUUCUAAAUGAAAUCUGCUAGACUGUACGAAUAUAUCAAUGAAUU	.((((((((((........(((..(((.(((.(((((((((........................................................)))))))))..))))))..))).......)))))))))).	AAUGAAAUCUGCUAGACUGUACGA	UUAUUAUCUCAGUUAUUUUAUUUU	10	7	0	0	1	1	0	0	12	11	0	0	3	3	0	0	11	11	0	0	30	22	0	2
43	miRNA-precursor_45	GGAGAAAUAUGGAAGAGAUGAUCGGAGAAAUAUUAUGUUCUCAUGAGCUAAUGCCACAAGAAAAGUAAUGAUGUCUAUAACUUUAAAGCUCUGAAGUAAUAUCUCUCCAGUCACCUCAUCCGUAUUUCUCG	.((((((((((((.(((.((((.(((((.(((((((....(((.(((((............(((((.(((.....))).)))))..)))))))).))))))).))))).)))).))).)))))))))))).	UCCAGUCACCUCAUCCGUAUU	UAUGGAAGAGAUGAUCGGAGA	4	3	0	0	3	2	0	0	4	4	0	0	7	6	0	0	10	9	0	0	8	7	0	2
44	miRNA-precursor_46	CCUCCGUCCCAUUUUAUAUUACACUUUUUGCAUUUCGAGAUUCAAACAAGUCUAUCUUUGAUCGUAAGUUUUUCAUAGAUCCUUUUAACAUUUUGAAUUAUCAAUUAUUGUGACUUAUAGUACUCUUUACACGUAGUUUACAAAUAUAUAAGUUCCAUUUCAAAAAAUUUGAAGAUUCCAUACGCAAAUAUCCAAUCAAAGUUAGACUGUUUGACUCUCGAACUACAUAAAAUGGGACGGAGA	.((((((((((((((((................(((((((.(((((((.(((((.(((((((.(...((((......((..((((.....(((((((...........((.(((((((((((..((........))..))).....)))))))).)).))))))).....))))..)).......))))...).))))))).)))))))))))).)))))))....)))))))))))))))).	AUAUCCAAUCAAAGUUAGACUGUU	AAGUCUAUCUUUGAUCGUAAGUUU	27	2	0	35	2	0	0	10	29	9	0	44	22	1	0	17	10	3	0	27	82	22	1	106
45	miRNA-precursor_47	ACACUCCAACUUUUGAGUAUGCACAUCUAGACACCUCAACUCAUCUCCAUUGUGGUAGUUGAACACUCCAGCUGACAAAAAUGAUCAUCUCGACACCUCCAAAAUUUGUGUCACAUCAGCAUCAGGUGUCUACGAGACAAAGUGAGACAAGUUGGAGUGUUUAGUUGGCAGUUGAGAUGUCUGGAUGUGCACCCUUUAAAGUUGGAGUGC	.((((((((((((.(((..((((((((((((((.(((((((............(.((((((((((((((((((.......((.....(((((((((((........(((...)))........)))))))...))))....))......)))))))))))))))))).)))))))).))))))))))))))..))).)))))))))))).	AUGCACAUCUAGACACCUCAACUC	UUGAGAUGUCUGGAUGUGCACCC	28	14	2	5	27	13	4	1	27	12	0	0	12	7	0	3	15	9	0	3	76	31	3	13
46	miRNA-precursor_48	CCCUUUUUCGGAUUAUGUGACACUAUCUUGUGGGCCUAAUACUGAUUGACUUUUUUUUUCAAGCUAGUGCCACGUAGGCAGUAAAGGA	.(((((..(...(((((((.(((((.((((.............................)))).))))).)))))))...).))))).	UAUGUGACACUAUCUUGUGGGCCU	UUUUCAAGCUAGUGCCACGUAGGC	18	10	0	0	6	2	2	0	16	4	0	3	3	0	0	2	12	3	0	1	37	8	0	8
47	miRNA-precursor_49	AAUUAUUUUAUUCAUGAAUCGAACCUGAGACCUUUAGUUAAGGGAGAAAUAAUCAUUUAAUUGGUUUUGGAGUUUUUGGUUAAUGGGUAGGAUUGUG	.((.(((((((((((.((((((((((((((((...(((((((.((.......)).))))))))))))))).))..)))))).))))))))))).)).	AUUCAUGAAUCGAACCUGAGACCU	GUUUUGGAGUUUUUGGUUAAUGGGUAG	21	15	0	0	14	12	0	0	59	52	0	1	22	18	0	1	47	43	0	0	75	68	0	1
48	miRNA-precursor_50	AAAUUUGGUUUCAAAUUUUAACUUUGACCUUCAACUUUCAUAAUGCACAAACAUACACUUUAACCAUCCAACUUUUAAAUAAAUAAAUGCAUGAGUCCUACAUGACAAAAUACAUGUAAGAUACCACGUAGGACAAAAAAUGAUAUGUAGGAUGACAUGUAGGACAUGUAUGCCUAUUUGUUCAACUUUAUACAAGUUUAAGUGUCUAAUUGUGCACACCCAAAGUUGAAGGACAUAAAUGUGAUUCGAAGCCAAGUUA	.(((((((((((.((((.......((.(((((((((((.....(((((((....((((((.(((.............((((((((...(((((.((((((((((.((...(((((((......((.....))..........)))))))...)).))))))))))...))))).)))))))).............))).))))))....))))))).....))))))))))).)).......)))).))))))))))).	UGUGCACACCCAAAGUUGAAGGAC	ACCUUCAACUUUCAUAAUGCACAA	262	47	0	10	129	24	0	6	285	67	0	10	163	40	0	3	270	56	0	7	1150	260	2	41
49	miRNA-precursor_51	UUUUUUGUUUUUCAUCCUGUGUGUUCGAUAUCUAAAUUAGAAUUCAAGGUGCAACAAUCCAUAUUAAACAGUAAAAGCAAAGCUAACUUCAUAUCUGAGGAAUAAAGUUCUCCGCCAUAACGAGGAAUGGUGGAGCGCUUUAUUCCUCGAAUAUGAAGUUACCUUUGUUAUAAGUUUUUAUUCUUUAAUGCGGAACUUUGCACCUCGAACUCCAAUGUAGAUAUCGAACACACUAGAUGGGAAACAAAAA	.(((((((((((((((..((((((((((((((((.(((.((.(((.((((((((...(((.(((((((.(((((((((((((.(((((((((((.(((((((((((((.(((((((((........))))))))).))))))))))))).))))))))))).)))))).......))))))).))))))).)))...)))))))).))).)).))).))))))))))))))))..)))))))))))))))	ACCUCGAACUCCAAUGUAGAUAUC	UAUCUAAAUUAGAAUUCAAGGUGC	2	1	0	0	3	1	0	0	3	3	0	0	4	0	2	0	3	0	0	0	7	4	0	1
50	miRNA-precursor_53	UAAUUUUUUACCCCUUUUUAGCCUACGUGGAACUAUCUUAUGGGCCCAAUGAUGGUUGAUUUUUUUUUCAAACUAGUGCCACAUAAGCUAAAAAGGGGUAGAAAAUUA	.(((((((((((((((((((((.((.((((.((((..........(((....)))((((........))))..)))).)))).)).))))))))))))))))))))).	UUUUUACCCCUUUUUAGCCUACGU	CAUAAGCUAAAAAGGGGUAGAAAA	2	2	0	1	1	0	0	2	5	0	0	2	6	5	0	2	5	0	0	3	7	4	0	8
51	miRNA-precursor_54	AUAUUUAUGUUCUCUAAUUUUGGUUGUGCACAAGUAGACAUUUAAGCUUGUGUAAGAUUGAACAACAGACACAUUUGUCCUACAUGACAAUUUUGUGUCCUGCAUUGCGUUUAAUUUUAUACAAGUUUAAGUAUCUACUUGUGCAUGUUCAAAGUAGGGGGACAUAGAUAC	.((((((((((((((.(((((((.((((((((((((((.((((((((((((((((((((((((..((((((((.(((((......)))))...))))).)))......)))))))))))))))))))))))).)))))))))))))).))))))).)))))))))))))).	UGUGCACAAGUAGACAUUUAAGCU	UUUAAGUAUCUACUUGUGCAUGUU	14	3	0	28	2	1	0	9	9	4	0	32	3	0	0	25	9	2	0	23	59	18	0	96
52	miRNA-precursor_55	CUUUGAACAUGCACAAGUAGAUACUUAAACUUGUAUAAAAUUAAACGCAAUGCAGGACACAAAAUUGUCAUGUAGGACAAAUGUGUCUGUUGUUCAAUCUUACACAAGCUUAAAUGUCUACUUGUGCACAACCAAAA	.((((....((((((((((((((.((((.(((((.(((.(((.((((....((((.(((((...(((((......))))).))))))))))))).))).))).))))).)))).))))))))))))))....)))).	ACAUGCACAAGUAGAUACUUAAAC	UUAAAUGUCUACUUGUGCACAACC	12	5	0	11	6	2	0	2	21	8	0	6	18	5	0	0	14	1	0	7	60	18	0	44
53	miRNA-precursor_56	GGGUUUGUUUGAUAUUUUGUAGGGCUACCUAACAAUUGACAAUGGAGGAGCUUAUAUUUACAAAGAUUUACCAUGGUAGAAUCUUAUCCGAGAUAUAUGUCCCUACUUGUGUUGAAAAUUGUGUCUGCACUCAGGUAUAUUAUUAAGGACCA	.(((((...((((((((((.((.((......((((((((((..(((((.((.(((((((...(((((((((....)).))))))).....))))))).)).))).))..))))...))))))....)).)))))).))))))....))))).	UUUGAUAUUUUGUAGGGCUACC	CUGCACUCAGGUAUAUUAUUAA	12	5	0	2	8	4	0	2	18	13	0	5	12	7	0	1	18	13	0	3	52	36	0	5
54	miRNA-precursor_57	UAAGAAAAUGAAAAUCGCUGCCUAGGCAGAGAUUUUCUUUAAAAAAAAAAAAUUUAAAAAUGAAAACCGCUGGCUAGGUAGCGAUUUGAAUUUUUUUU	.((((((((..((((((((((((((.(((.(.(((((((((((.........))))))...))))).).))).))))))))))))))..)))))))).	AGAAAAUGAAAAUCGCUGCCUAGG	UAGGUAGCGAUUUGAAUUUUUUUU	1	0	0	1	0	0	0	0	2	1	0	0	1	1	0	0	2	0	0	0	3	2	0	5
55	miRNA-precursor_58	CCUAUGCCCGAAAUAUCAGAGACACACUUAUACUAUACUAAGGUUCUAUUACCCCUGAACUUAUUUUAUUAAUAAUUUUUUACCCCUUUUUAGCUUACGUGGCACUAUCUUGUGGGCCCAACGAUGGUUGACUUUUUUUCGAACUAGUGCCACGUAGGCUAAAAAGGGCUAAAAAAUUACAUAUAAAAUAAGUUCAGGGAUUAAUAGGACCUUAGUAUAGUAUAAGUGUGUCUCUGAGAUUUCGGACAUAGA	.(((((.(((((((.((((((((((((((((((((((((((((((((((((.(((((((((((((((((...((((((((((.((((((((((((((((((((((((..(((......((((....)))).........)))..)))))))))))))))))))))))).))))))))))...)))))))))))))))))..)))))))))))))))))))))))))))))))))))).))))))).))))).	AGUGUGUCUCUGAGAUUUCGGACA	CCGAAAUAUCAGAGACACACUUA	17	0	2	58	14	0	1	19	11	0	1	46	16	0	0	26	9	0	0	33	497	459	0	112
56	miRNA-precursor_59	ACCCCUCAAUCUAUGCCCGAAAUCGCAGAGACACACUUAUACUAUACUAAGGUCCUAUUACUCCUGAACUUAUUUUAUAAGUAAUUUUCUACCCCUUUUUAGCCUACGUGGCACUAGUUUGAAAAAAAAAGUCAACCAUCGUUGGACCCACAAGAUAGUGUCACGUAGGCUAAAAAGGGGUAAAAAAUUAUUAAUAAAAUAAGUUCAAGGGGGUAAUAGGACCUUAGUAUAGUAUAAAUGUGUCUCUGAGAUUUCGGGCAUAGGUUGAGGGGG	.(((((((((((((((((((((((.((((((((((.((((((((((((((((((((((((((((((((((((((((((.(((((((((.(((((((((((((((((((((((((((.((((..........(((((....))))).....)))).))))))))))))))))))))))))))).))))))))).)))))))))))))..))))))))))))))))))))))))))))).)))))))))).))))))))))))))))))))))).	CCACAAGAUAGUGUCACGUAGGCU	CCUACGUGGCACUAGUUUGAAAAA	86	0	0	22	60	0	0	10	434	288	0	30	102	0	0	19	351	206	1	29	729	0	0	109
57	miRNA-precursor_60	CACACUUUUACUAUACUAAGGUCCUGUUACCCCCUGAACUUAUUUUAUUAGUAAUUUUCUACCCCUUUCCGGCCUACGUGACACUAUCUUGUGGACCCAGCGCGUGUUGACAUUUUUUGUCAAGCUAGUUUCACGUUGGCCGAAAAGGGAUAAAAAAUUAUUUCUAUAAUAAAUUCAGAGAGAUAAUAGGACCUUAGUAUAGUAUAAGUGUC	.((((((.(((((((((((((((((((((.((.(((((.(((((.((..(((((((((.((.((((((.(((((.((((((.((((....(((.......)))((.((((((.....)))))))))))).)))))).))))).)))))).)).)))))))))..)).))))).))))).).).))))))))))))))))))))).)))))).	AUAGGACCUUAGUAUAGUAUAAGU	UUUUACUAUACUAAGGUCCUGUU	25	0	0	11	26	0	0	8	33	0	0	85	24	0	0	10	41	0	0	8	933	785	1	42
58	miRNA-precursor_61	CCAAGUACCCCCUCAACCUAUGCCCGAAAUCUCAGAGACACACUUAUACUAUACUAAGGUCCUAUUACCCCCCUGAACUUAUUUUAUUAAUAAUUUUUUACCCCUUUUAGACCUACGUGGCACUAUCUUGUGAGCCCAAUGAUGAUUGACUUUUUUUUUCAAACUAGUGUCACGUAGGCUAAAAAGGGGUAGAAAAUUACUUAUAAAAUAAGUUCAGGGGGGUAAUAGGACCUUAGUAUAGUAUAAGUGUGUCUUUGGGAUUUCGGGCAUAGGUUGAGGGGGUACUUGU	.((((((((((((((((((((((((((((((((((((((((((((((((((((((((((((((((((((((((((((((((((((((...((((((((((((((((((((.((((((((((((((..(((.(((..((((....)))).......))).)))..)))))))))))))))).))))))))))))))))))...)))))))))))))))))))))))))))))))))))))))))))))))))))))))))))))))))))))))))))))))))))))).	UUUCAAACUAGUGUCACGUAGGCU	ACCUACGUGGCACUAUCUUGUGAG	137	37	0	39	25	0	0	10	211	55	0	27	58	20	0	29	129	43	0	34	327	174	2	68
59	miRNA-precursor_62	AAAUGUACAAGUAUCCCCUCAACCGAUGCCCGAAAUUCAGAGACACACUUAUACUAUACUAAGGUUCUAUUACCUCCGAACUUAUUUUAUGAGUAAUUUUGUACCCCUUUUCAUCCUACAUGGUACUAGUUUGAAAAAAAAAGUCAACCAACAUUGGACCUACAAGAUAGCGUCACGUAGGCUAAAAAGGAAUAGAAAAUUAUUAAUAAAAUAAAUUCAGAGGGGUAAUAGGACUUUAGUAUAGUAUAAGUGUGUCUCUGAGAUUCCGGGCGUAGGUUCAGAGGGUACUUGUGCAUU	.(((((((((((((((.((.((((.(((((((((.(((((((((((((((((((((((((((((((((((((((((((((.(((((((((.(((((((((.((..((((((...(((((.(((((((..(((....)))..)))..))))......((((((.....))).)))..)))))...))))))..)).))))))))).))))))))).))).).))))))))))))))))))))))))))))))))))))))))).)).))))))).)))).)).)))))))))))))))	AAGUGUGUCUCUGAGAUUCCGGGC	CCCGAAAUUCAGAGACACACUUA	101	34	0	47	32	9	0	32	70	27	0	80	27	13	0	40	28	15	0	51	171	69	0	152
60	miRNA-precursor_63	CACAAGUACCCUCUGAACCUACGCCCGGAAUCUCAGAGACACACUUAUACUAUACUAAAGUCCUAUUACCCCUCUGAAUUUAUUUUAUUAAUAAUUUUCUAUUCCUUUUUAGCCUACGUGACGCUAUCUUGUAGGUCCAAUGUUGGUUGACUUUUUUUUUCAAACUAGUACCAUGUAGGAUGAAAAGGGGUACAAAAUUACUCAUAAAAUAAGUUCGGAGGUAAUAGAACCUUAGUAUAGUAUAAGUGUGUCUCUGAAUUUCGGGCAUCGGUUGAGGGGAUACUUGUA	.(((((((.(((((.((((...(((((((((.((((((((((((((((((((((((((.((.((((((((..((((((((((((((((...(((((((.((((((((((((.((((((((..((((..(((.(((((.(((....)))))))).......)))..))))..)))))))).)))))))))))).)))))))...)))))))))))))))))))))))).)).)))))))))))))))))))))))))))))))))))...)))).))))).))))))).	AAGUGUGUCUCUGAAUUUCGGGCA	CCGGAAUCUCAGAGACACACUUAU	46	9	0	101	25	13	0	32	79	27	0	70	38	14	0	26	49	16	1	28	149	37	0	170
61	miRNA-precursor_64	AAUGGAUCGGGUGUCACGAAUCGACACGUAGUAUUAAUGGAUCGGGUGUCACGAACCGACACGUAGUAUUAAUGGAUCGGGUAUCACGAACCGACACGUA	.(((..(((((((..((...((((..((((((((((.((..((((..........))))..))))))))).)))..))))))..)))...))))..))).	ACCGACACGUAGUAUUAAUGGAUC	ACACGUAGUAUUAAUGGAUCGGGU	0	0	0	0	2	0	0	0	1	0	0	0	0	0	0	0	3	3	0	0	0	0	0	0
62	miRNA-precursor_65	AGUGUCACGAACCGACACGUAGUAUUAAUGGAUCGGGUGUCACGAACCGACACGUAGUAUUAAUGGAUCGGGUGUCACG	.(((.(((...((((..((((((((((.((..((((..........))))..))))))))).)))..))))))).))).	ACCGACACGUAGUAUUAAUGGAUC	ACACGUAGUAUUAAUGGAUCGGGU	3	3	0	0	1	0	0	0	1	0	0	0	1	0	0	0	6	3	0	0	10	10	0	0
63	miRNA-precursor_66	AAAUAUGUCAUUAAACUUUCAGAAAAAACUUAUUUAUGUUAUCAGUUAAAAGUUUGGUUUAUUUAUACUAUUAUCGUUAAAAUAAAGGCUCAUUCAUGCCAUUACUUUUUAAAUAUGUUAAAAAUAAUGACAUGAAUGAGUCUUUACUUUAACGGUAAUGACAUCAAUGAGCCAAACUUUUAACGGAUGUCAUAAAUGAGUCUUUUCUAAAAGUUUGAUGGCAUAUU	.((((((((((((((((((.((((((.(((((((((((.((((.(((((((((((((((((((.((..(((((((((((((.((((((((((((((((.(((((.(((((((.....)))))))))))).)))))))))))))))).)))))))))))))..)).))))))))))))))))))).)))).))))))))))).)))))).))))))))))))))))))	AUGAGCCAAACUUUUAACGGAUGU	AUCAGUUAAAAGUUUGGUUUAUUU	49	19	0	8	42	9	0	3	43	11	0	12	20	9	0	1	21	7	0	4	130	32	0	28
64	miRNA-precursor_67	AAUUUCUACUGAAGGAUUAUGACUUUGCCGAAAGGUUAUGAUCUUUAUGAAAAGUUGUGUCUUUUUUAAAGGAUUGUGAACGUUUGAAAGGUUGUGUCUUUUGCAAAGGGGUG	.((((((...(((((((.((((((((..((((...(((((((((((..((((((......))))))..)))))))))))...)))).)))))))))))))))....)))))).	AAGGAUUGUGAACGUUUGAAAGGU	UUUGCCGAAAGGUUAUGAUCUUUAU	1	1	0	0	1	1	0	0	3	2	0	0	3	1	0	0	5	3	0	0	18	12	0	0
65	miRNA-precursor_68	CCCUUUUUUAGCCUACGUGGCACUAUCUUGUGGAUCCAACGAUCGUUGAUUUUUUUUCAAACUAGUGACACGUAGGCUAAAAAGGGU	.((((((((((((((((((.(((((..(((.(((..((((....)))).....))).)))..))))).)))))))))))))))))).	UUUCAAACUAGUGACACGUAGGCU	CUACGUGGCACUAUCUUGUGGAU	11	4	0	6	3	1	0	6	15	2	0	4	11	1	0	4	7	3	0	4	52	5	0	29
66	miRNA-precursor_69	CCCAAGUACCCCCUCAAUCUAUGCCCGAAAUCUCAGAGACACACUUAUACUAUACUAAGGUUCUAUUACCCCCUGAACUUAUUUUAUUAAUAAUUUUUACCCCUUUUUAGCUUACGUGGCACUAUUUUGUGGGCCCAACGAUGGUUGACUUUUUUUUCGAACUAGUGUCACGUAGGCUAAAAAGGGGUAGAAAAUUACAUAUAAAAUAAGUUCAGGGGGGUAAUAGGACCUUAGUAUAGUAUAAGUGUGUCUCUGAGAUUUCGGGCAUAGGUUGAGGGGGUACUUGGA	.((((((((((((((((((((((((((((((((((((((((((((((((((((((((((((((((((((((((((((((((((((((...((((((((((((((((((((((((((((((((((.(((((.((((.......)))).)).........))).)))))))))))))))))))))))))).))))))))...)))))))))))))).)))))))))))))))))))))))))))))))))))))))))))))))))))))))))))))))))))))))).	UUUCGAACUAGUGUCACGUAGGCU	CUUACGUGGCACUAUUUUGUGGGC	47	10	0	125	13	7	0	49	42	12	0	161	27	6	0	46	47	20	1	120	213	36	6	338
67	miRNA-precursor_70	AGGAGUAUGAUAGAGUAGAUUGUGUGGGUGUGGAUUUAUGACAAAAAAAAAUAUAGCUUAAAAAUAAUAAAAAUGGAGCAAUACAAUGGCGAAGAUGAAUUAGGAAGAUGACUGGGGAAGUUGUGGGGGGUUUGCAUUUUUCUUUAAAUUUGACAAGUAUUGUAUUUAAUUUUUAUUGAUAAAAAGACUACAUGUCAUUUAUUAAUUGGUUACUUUGUCAUGUAUUUUAAUUCUUAUUUUUUCUUUUUAAUGUAAUAGACUUUUAAUGAGUUGGCAUGAUAUAAUUGGGCAUCCA	.(((((...........((((((((..((((.(((((((...((((.....(((.(((((((((....((((((((((.((((((.((((((((((.((((((..(((((((((((((((.(((((.....))))).))))))............(((.......(((((....))))).......))).)).))))))).)))))).))..))))))))))))))....))).)))))))..))))))).)).)))...)))).))))))).)))).))))))))..)).))).	GAGUUGGCAUGAUAUAAUUGGGC	AUGAUAGAGUAGAUUGUGUGGGUGUGGAUUUAU	21	11	0	0	7	2	0	0	7	5	0	1	6	3	0	0	7	3	0	0	30	14	0	4
68	miRNA-precursor_71	ACCCCUGAACUUAUUUUAUUAAUAAUUUUCUACCCAUUUUCGGCCUACGUGACACUAUCUUGUGGCCACAAUAUUGGUUGACUUUUUUUUUCAAGCUAGUGCCACGUAAGCCGAAAAAGGGUAAAAUUACUUAUAAAAUAAGUUGAGGGGG	.(((((.((((((((((((...((((((..(((((.((((((((.((((((.(((((.((((((((((......))))))...........)))).))))).)))))).)))))))).)))))))))))...)))))))))))).))))).	UUUCAAGCUAGUGCCACGUAAGCC	CCUACGUGACACUAUCUUGUGGCC	13	2	0	14	3	1	0	3	9	0	0	12	8	3	0	2	9	3	0	19	32	10	1	33
69	miRNA-precursor_72	UUACUAUACUAAGGUACUAUUACCCCUUGAACUUAUUUUAUAAAUAAUUUUUCAUCCCUUUUCGACCUACGUGACACUAGUUUUAAAAAAAAUAUCAACACGUGAUAGGCCCACAAGAUAGUGUCACGUAGACCAAAAAAGGGUAGAAAAUUAUUUAUAAAAUAAGUUCAGGGGGGUAAUAGGACCUUAGUAUAGUAU	.((((((((((((((.((((((((((((((((((((((((((((((((((((...(((((((....(((((((((((((.((((........(((((.....))))).......))))))))))))))))).....)))))))..))))))))))))))))))))))))).))))))))))).)))))))))))))).	CCACAAGAUAGUGUCACGUAGACC	CCUACGUGACACUAGUUUUAAAAAA	29	11	0	35	11	4	0	32	31	11	0	54	15	3	0	28	33	4	0	40	124	48	0	135
70	miRNA-precursor_73	UGAUAGUAAUAAGGUUUAAGUUAUUUACAAUGACUCAAAGUUGUCCCCAUGAUUCAAUUGAUUAUCUCAAUUAAGAUUUGUACCUAUUGAACACCUGUCU	.((((((((((.(((.((((((....(((((........)))))...........((((((.....))))))..)))))).)))))))).....))))).	AAGAUUUGUACCUAUUGAACACCU	UAAUAAGGUUUAAGUUAUUU	24	15	0	1	9	6	0	0	32	27	0	0	9	7	0	0	18	10	0	0	74	53	0	1
71	miRNA-precursor_76	AGUCUAAAGGUUAUAGCACGGCAGAUAGUUAUUGGCAAAAUAUUCUUGACCUCGAGAAUCUUAUGAAUUCUAAGGUAUACACAUAUAGCAGUGAAUCUGUUCGGCGUAGUUUGGGUAUUCACUACCUUAUGUGUAUACCUAGAAUUCAUAAGAUUCUUGCGGUCAACUAUAACUAUCUACCGUGCUAGAACCUUUAGACC	.(((((((((((.((((((((.((((((((((.((..........((((((.((((((((((((((((((((.((((((((((((..(.(((((((((...(......)....)).))))))).)..)))))))))))))))))))))))))))))))).)))))))))))))))))).)))))))).))))))))))).	GCACGGCAGAUAGUUAUUGGC	UAUAACUAUCUACCGUGCUA	16	7	0	5	7	4	0	5	4	1	0	6	8	3	0	6	12	4	0	5	45	22	0	23
72	miRNA-precursor_77	AGUCUAAAGGUUCAAGCACGGCAGAUAGUUAUUGGCAAAUAUUCUUGACCUUGAGAAUCUUAUGAAUUCUAAGGUAUAUACAUAUAGCAGUGAACUGUUCGGCGGAGCUUGGGGAUUCACUACCAUAUGUGUAUACCUAGAAUUUAUAAGAUUCUUGAAUUCAACGAUAACAAUCUACCGUGCUAGAACCUUUAGACC	.((((((((((((.(((((((.((((.(((((((..........((((..(((((((((((((((((((((.(((((((((((((.(.((((((((((((....))))....)).)))))).).))))))))))))))))))))))))))))))))))..))))))))))).)))).))))))).)))))))))))).	GCACGGCAGAUAGUUAUUGGC	CGAUAACAAUCUACCGUGCUA	16	7	0	2	7	4	0	2	4	1	0	4	8	3	0	5	11	4	0	5	45	22	0	17
73	miRNA-precursor_78	CCAGACUGGGAUUUCGCAGUCUGUGACGGCCCGUCAUAGAGUUCAGAGACUCAAUUUCUCUGAAGAGUCUGUGACGGUCCGUCACACCUGUGACGGUCCGUCCUGC	.(((....(((((((((((..((((((((.((((((((((.((((((((.......))))))))...)))))))))).)))))))).)))))).)))))...))).	GUCACACCUGUGACGGUCCGUCCU	ACUGGGAUUUCGCAGUCUGUGACG	0	0	0	0	0	0	0	0	19	18	1	0	0	0	0	4	1	0	0	0	2	0	0	0
74	miRNA-precursor_80	AGUCUAAAGGUUCAAGCACGGCAGAUAGUUAUUGGCAAAAUAUUCUUGAGCUUGAGAAUCUUAUGAAUUCUAAGGUAUAUACUUAUAGCAGUGAAUCUGUUCGGCGGAGUUUGGGGAUUCACUACCAUAUGUGUAUACCUAGAAUUCAUAAGAUUCUUGAGUUCAACGAUAACUAUCUAUCGUGCUAGAACCUUUAGACC	.((((((((((((.(((((((.((((((((((((...........(((((((((((((((((((((((((((.(((((((((.(((.(.(((((((((.(((....))....).))))))))).).))).)))))))))))))))))))))))))))))))))))))))))))))))).))))))).)))))))))))).	GCACGGCAGAUAGUUAUUGGC	CGAUAACUAUCUAUCGUGCUA	16	7	0	3	7	4	0	2	4	1	0	4	8	3	0	5	11	4	0	5	45	22	0	19
75	miRNA-precursor_81	CGGUCAACAGAAUUCCUUACCUGAAUUUCUAGUUCGAAGACCAACAAAAUAGAGUCAAAUUUCCUUUUGAUUAGAGAUUUAAAUAAGGUGACUUGGUAGACCA	.((((.((......(((((..(((((((((((((.((((........................)))).)))))))))))))..))))).......)).)))).	AUUAGAGAUUUAAAUAAGGUGACU	AUUCCUUACCUGAAUUUCUAGUUC	9	4	0	1	0	0	0	0	4	0	2	0	4	3	0	1	6	0	0	0	16	1	0	2
76	miRNA-precursor_82	ACAAGUACCCCCUUAAUCUAUGCUCGAAAUCCCAGAGACACACUUAUGCUAUACUAGAGUCCUAUUACCCCCUGAACUUAUUUUAUAAGUAAUUUUCUACCCCUUUUCGACCUACGUGGCACUAGUUUGAAAGAAAAAGUCAACCAACAUUGGGCCCACAAGAUAAUGCCAUGUAGGUCGAAAAAGGAUAGAAAAUUAUUGAUAAAAUAAAUUCAGGGGGAUUAUAGGAUAUUAGUAUAGUUAAGUGUGUCUCUUAGAUUUCGGGCAUAGGUUAAGGGUGUACUUG	.(((((((.((((((((((((((((((((((..(((((((((((((.((((((((((.(((((((..(((((((((.(((((((((.((((((((((((.((.((((((((((((((((((.((.((((..............(((....))).....)))).)).)))))))))))))))))).)).)))))))))))).))))))))).)))))))))...))))))).)))))))))))))))))))))))..)))))))))))))))))))))).)))))))	GCCAUGUAGGUCGAAAAAGGAUA	CCCUUUUCGACCUACGUGGCACU	19	10	0	55	12	6	0	19	22	4	0	42	11	6	0	19	21	7	0	24	51	16	1	96
77	miRNA-precursor_83	ACCCUUAACCUAUGCCCGAAAUCUAAGAGACACACUUAACUAUACUAAUAUCCUAUAAUCCCCCUGAAUUUAUUUUAUCAAUAAUUUUCUAUCCUUUUUCGACCUACAUGGCAUUAUCUUGUGGGCCCAAUGUUGGUUGACUUUUUCUUUCAAACUAGUGCCACGUAGGUCGAAAAGGGGUAGAAAAUUACUUAUAAAAUAAGUUCAGGGGGUAAUAGGACUCUAGUAUAGCAUAAGUGUGUCUCUGGGAUUUCGAGCAUAGAUUAAGGGG	.(((((((.((((((.((((((((.(((((((((((((.((((((((...((((((...(((((((((((((((((((...((((((((((((((((((((((((((.((((((((..(((.(((......(((....))).....))).)))..)))))))).))))))))))))))))))))))))))...)))))))))))))))))))..))))))...))))))))..))))))))))))).)))))))).)))))).))))))).	AAGUGUGUCUCUGGGAUUUCGAGC	CCGAAAUCUAAGAGACACACUUA	51	18	0	18	19	4	0	11	29	0	2	22	18	3	0	10	23	2	0	21	84	19	1	51
78	miRNA-precursor_84	CUGUAGUAUUCCUAACUUAGGUUGUGACUUUUUCGAUGAGUUGUGAUUUUUCGGAUAAGUUGUGAUUAUUCUCAAAGGGUUGUGAUUUUUCGAUGAGUUGUGACUUUUCCAAAGACCUGCGA	.(((((...((.......((((((((((((..((((.((((((((((((((.((((((.......))))))...)))))))))))))).)))).)))))))))))).......)).))))).	GAUUUUUCGAUGAGUUGUGACUUU	GGUUGUGACUUUUUCGAUGAGUUG	2	0	0	1	4	0	1	0	3	1	0	0	0	0	0	0	13	2	0	0	10	3	0	0
79	miRNA-precursor_85	CACGUGUCAUAAUCUUAUCCACCGAUCCGACAUUUAUUAAAUAUUGAAUCGAUGAAUAAAAUUGUGGCAAGUC	.((.(((((((((.((((.((.((((.(((.((((...)))).))).)))).)).)))).))))))))).)).	AUCGAUGAAUAAAAUUGUGGCAAG	UGUCAUAAUCUUAUCCACCGAUCC	13	2	2	17	8	6	0	6	10	3	0	25	7	3	0	17	17	6	0	27	33	6	2	91
80	miRNA-precursor_86	CGAAAUCUCAGAGACACAUUUAUACUAUACUAAGGUCCUAUUGCCCUCUUAAGCUUAUUUUAUAAAUACUUUUAUACCCCUUUUUAGCUUACGUGGCUCUAUCUAGUGGGCCCAGCAUGUGUUGACAUUUUUUUUUCAAACUAGUGCCACGUACGAUGAAAAGGAGUAGAUAAUUAUUUAUAAAAUAAGUUCAGGGGGGAAAUAGGACCUUAAUAUAGUAUAAGUGUGUAGCUUAGAUUUCA	.(((((((.((..((((((((((((((((.((((((((((((.(((((((.(((((((((((((((((.((...(((.((((((((.(.((((((((.(((.....((((......((((....))))......))))...))).)))))))).).)))))))).)))...)).))))))))))))))))).))))))).)))))))))))).))))))))))))))))..)).))))))).	AUAGGACCUUAAUAUAGUAUAAGU	UUUAUACUAUACUAAGGUCCUAUU	26	21	0	0	1	0	0	2	11	0	0	5	1	0	0	2	0	0	0	10	23	0	0	34
81	miRNA-precursor_87	AGUACCCCCUCAACCUAUGCCCGAAAUCUCAGAGACACACUUAUACUAUACUAAGGUCCUCUUACCCCAUGAAUUUAUUUUAUAAAUAAUUUUCCAACCCUUAUCGGCCUACGUGGCACUAUCUUAGUGUGUGUUGACAUUUUUUUUAACGAGUGCCACGUAGGUCGAAAAGAGGAAAAAAAAUAUUGAUAAAAAUAAAUUUAGGAAGGUAAUAGGACCCUAGUAUAAUAUAAGUGUGUCUCUAAGAUUUCGGGCAUAGGUUGAGGGGGUACA	.((((((((((((((((((((((((((((.(((((((((((((((.(((((((.((((((.(((((((.((((((((((((...((((.((((....(((((.(((((((((((((((((........((((....))))...........))))))))))))))))).))).))...)))).))))....))))))))))))))..))))).)))))).))))))).))))))))))))))).)))))))))))))))))))))))))))).	CCGAAAUCUCAGAGACACACUUA	AAGUGUGUCUCUAAGAUUUCGGGC	139	60	0	35	5	0	0	0	32	0	5	16	16	0	0	1	21	0	5	10	79	0	11	148
82	miRNA-precursor_88	UGAAAAGUUGCAAUUUUUAUGAAAAGUUGUGACUUUUAUGGAAAGUUGUGACUUUUAUGAAAGGUGACGACCAUUCUGAAAGAUUGUGACUUUUCC	.(((((((((((((((((..(((..(((((.((((((...((((((....))))))...)))))).)))))..)))..))))))))))))))))).	AAGGUGACGACCAUUCUGAAAGAU	UUUUUAUGAAAAGUUGUGACUUUU	70	30	0	1	9	7	0	0	48	0	0	13	30	18	0	1	46	18	0	2	107	58	0	26
83	miRNA-precursor_89	UAAUGCACAAAUAUUCCCUCAAUCUAUGUCUGAAAUUUCAGAGACACACUUAUAUUAUACUAAGGUUCUAUUAUCCCCUGAACUUAUUUUAUUAAUAAUUUUCUACCCCUUUUUUUACCUUCGUGGCACUAUCUUGUGGGCCCAACACUGGUUGACUUUUUUUUUCAAGCUAGUACCACGUUGGCCGAAAAGGGAUAGAAAAUUACUUAUAAAAUAAGUUCAGAAGAGUAAUAGAACCUUAAUAUAGUAUAAGUGUGUCGCUGAAAUUUCGGACAUAGAUUGAGGGGAUACUUGUGCAUUU	.(((((((((.((((((((((((((((((((((((((((((.(((((((((((((((((.(((((((((((((((..(((((((((((((((...((((((((((.((((((((...((..(((((.((((.(((((.((((.......)))).))..........))).)))).)))))..))..)))))))).))))))))))...)))))))))))))))..)).))))))))))))).))))))))))))))))).)))))))))))))))))))))))))))))).))))))))).	UCGGACAUAGAUUGAGGGGAUACU	UAUUCCCUCAAUCUAUGUCUGAAA	91	28	0	21	36	14	0	12	110	27	0	37	70	21	0	32	82	12	0	25	314	61	0	100
84	miRNA-precursor_90	AGGUGGUACUUCCGAGGAUGCGUCGGGUUUAAAAAUUGAAACUAGACCUCGUAGUUCCUUUGACUUUCCCACUA	.(((((....((.(((((((((..(((((((...........)))))))))))..))))).)).....))))).	ACUAGACCUCGUAGUUCCUUUGAC	CGAGGAUGCGUCGGGUUUAAAAA	1	0	1	0	3	3	0	0	12	11	0	1	0	0	0	0	3	0	1	1	1	0	0	3
85	miRNA-precursor_91	UCAAACCUCCAUUAAGUGCAAACAAAUGAGACCUAACAUGGAUUUUGAUGGAUUUGGAUUUGAGAUUGUUAUACUUGGGCUAAAGGGUUUGG	.(((((((...(((((((..(((((.(.(((((...(((........))).....)).))).)..))))).)))))))......))))))).	AUUUGAGAUUGUUAUACUUGGGCU	AUUAAGUGCAAACAAAUGAGACCU	45	22	0	0	18	7	0	0	78	18	0	0	40	19	0	0	64	17	0	0	152	73	2	1
86	miRNA-precursor_93	CGCAACUUUUCAUGAAAGUCGCAACUUUUCAUAAAAAUCACAACCUUUCAUAAAAGUCGCAACUCUUCAUGAAAGUUGCA	.((((((((.(((((((((.((.((((((......................)))))).)).))).)))))))))))))).	AAAGUCGCAACUCUUCAUGAAAGU	UUUUCAUGAAAGUCGCAACUUUUC	19	15	0	5	4	4	0	2	13	8	0	6	5	4	0	14	6	5	0	7	48	31	0	27
87	miRNA-precursor_94	AUCGUAUUUAACGGAGUGUCUUAGGUGCCUUCAACACCUUCCUAAGACACUAAUAUGAAUCCCGAA	.(((.(((((....(((((((((((...............)))))))))))....)))))..))).	AUUUAACGGAGUGUCUUAGGUGCC	UUCCUAAGACACUAAUAUGAAUCC	0	0	0	1	2	2	0	0	0	0	0	0	0	0	0	0	2	0	1	0	18	14	0	3
88	miRNA-precursor_95	AUCCAAGUACCCCAUCAACCUAUGCCCGAAAUCCCAGAGACACACUUAUACUAUACUAAGGUCCUAUUACCCCCCUGAACUUAUUUUAUAAGUAAUUUUCUACCCCUUUUUUGCCUACGUGGCACUAGUUUGAAAAAAAAAGUCAACCAUCAUUGGACCCACUAGAUAGGUCCACGUAGGCCGAAAAGGGGUAAAAAUUAUUGAUAAAAUAAGUUCAGGGGGGUAAUAGGACCUUAGUAUAGUAUAAGUGUGUCUCUGGAAUUUCGGGCAUAGGUUGAGGGUGUACUUGGGC	.((((((((((((.((((((((((((((((((.((((((((((((((((((((((((((((((((((((((((((((((((((((((((.(((((((((.(((((((((((.((((((((((.(((.((((.........(((...(((....)))....))))))).))))))))))))).)))))))))))))))))))).)))))))))))))))))))))))))))))))))))))))))))))))))))))))).))))))))))))))))))))).))))))))).	AAGUGUGUCUCUGGAAUUUCGGGC	CCGAAAUCCCAGAGACACACUUAU	46	0	0	24	18	0	0	4	27	0	4	18	69	31	0	11	27	0	0	9	328	134	0	51
89	miRNA-precursor_96	AAUGAUGGGUAAAUUGGUAUCUACUGUAACGACCUGUUUAGUCGCUUUGAGCAGCAGAUUUUAUUUAUGGAAAAACAGGUUGAGGCGACGGACCCCACGACGGACCGUCAUG	.(((((((......(((..(((..(((..(((((((((((((((((......))).))))............))))))))))..)))..)))..))).......))))))).	AAAACAGGUUGAGGCGACGGACCC	AUCUACUGUAACGACCUGUUUAGU	7	0	0	0	3	0	0	0	17	9	0	3	9	2	0	0	5	0	0	1	13	9	0	0
90	miRNA-precursor_97	ACCUAUGCCCGAAAUCCCAGAGACACACUUAUACUAUACUAAGGUCCUAUUACCCCCUGAACUUAUUUUAUAAGUAAUUUUCUACCCCUUUUUAGCCUACUUGGCACUAGUUUGAAAAAAAGUCAACAAUCGUUGGGCCCACAAAAUAGAGCCACGUAGGUCGAAAAGGGGUAAAAAAAUAUUAAUAAAAUAAGUUCAGGGGGUAAUAGGACCUUAGUAUAGUAUAAGUGUGUCUCUGAGAUUUUGGGCAUAGGC	.(((((((((((((((.((((((((((((((((((((((((((((((((((((((((((((((((((((((.((((.((((.(((((((((((.((((((.((((.(((.((((........(((((....))))).....)))).))).)))).)))))).))))))))))).)))).)))).)))))))))))))))))))))))))))))))))))))))))))))))))))))).))))))))))))))).	AGUAUAAGUGUGUCUCUGAGAUU	AUCCCAGAGACACACUUAUACUA	33	0	0	10	36	0	0	3	53	0	0	23	34	0	0	17	31	0	0	17	442	359	0	34
91	miRNA-precursor_99	UGAAAAGUUGCAAUUUUUAUGAAAAGUUGUGACUUUUAUGGAAAGUUGUGACUUUUAUGAAAGGUGACGACCAUUCUGAAAGAUUGUGACUUUUCC	.(((((((((((((((((..(((..(((((.((((((...((((((....))))))...)))))).)))))..)))..))))))))))))))))).	AAGGUGACGACCAUUCUGAAAGAU	UUUUUAUGAAAAGUUGUGACUUUU	69	30	0	1	10	0	0	0	52	26	0	3	30	18	0	1	37	18	0	3	113	58	0	24
92	miRNA-precursor_100	GGUCGUGACUCUCCUGAAGGGUUUUGACUUUGUCGAAAGGUUGUGAUCUUUAUGAAAAUUUGUAUUUUUUCUAAAGGGUUGUGACCAUUUGAAAGGUUUUGCAUUUUUCAAAGAGUUGUGAC	.(((((((((((..((((((((...((((((.(((((.(((((((((((((..(((((........)))))..))))))))))))).)))))))))))....)))))))).)))))))))))	AAGGGUUGUGACCAUUUGAAAGGU	UUUGUCGAAAGGUUGUGAUCUUUAU	5	4	0	0	3	3	0	0	9	9	0	0	1	1	0	0	14	10	0	0	33	32	0	0
93	miRNA-precursor_101	AAAGAGUUGAAACUCUUUUGGAAAGUUGUGACUUUUGUAAAUAAAAAUUGCAACUUUAAAGAAUAGUUGUUACUUUUAUGAAAGAUUGUGAGCUUUCCUAAGGGUUGCAACUUUUC	.((((((((.(((((((..((((((((.(((((((((((((........((((((.........))))))....)))))))))).)))..)))))))).))))))).)))))))).	ACUUUUAUGAAAGAUUGUGAGCUU	GUUGUGACUUUUGUAAAUAAAA	2	2	0	0	5	3	0	0	11	10	0	0	4	2	0	0	7	7	0	0	32	20	0	0
94	miRNA-precursor_102	AAAGAGUUGCGACUUUUAUGAAGAGUUGUGAUUUUUAUCAAAUGUUGCGACUUUUAUGAAAAGUUGCGACUUUUA	.((((((((((((((((...((((((((((((...........))))))))))))...)))))))))))))))).	AGAGUUGCGACUUUUAUGAAGAGU	UUUUAUGAAAAGUUGCGACUUUU	2	0	0	2	1	0	1	0	0	0	0	0	0	0	0	0	0	0	0	4	14	9	0	0
95	miRNA-precursor_103	GAACUUUGACUGAAAAUGUUGUAGCAAUCUCAAACUUUGGGCAGGACCUAUUACCCACUUAGACUAUUUAAUAGUUUAAUUUACUCAUAUAUAAGUUUUUAUUUGGACAAGUUACUAUUUAUAAUAAUGCAAAAUUUAUGAUGUACAUGUUCUCAACUAUAUAUCUUUAAAGUACAUUAUUAAAUAGUCUAGAGGGGUAAUAUGUUCUACGCAAAUUUUUAGAUUGUUACAGUAAUUUCGAUCAAAGUUCU	(((((((((.(((((.((((((((((((((.(((.((((.(.(((((.((((((((..(((((((((((((((((.((.((((...(((((((.(((.......(((((.((.((...((((((...........)))))).)))).)))))..))))))))))...)))).)).)))))))))))))))))..)))))))).))))).).)))).))).)))))))))))))).))))).))))))))).	AAUCUCAAACUUUGGGCAGGACCU	GUUCUACGCAAAUUUUUAGAUUGU	11	7	0	0	2	2	0	0	9	2	0	0	2	1	0	2	5	2	0	0	15	13	0	0
96	miRNA-precursor_104	CUACCCCUUUUUAGCAUACGUGGCACUAGUUUGAAAAAAAAGUCAACCAUCGUUCGGCCCACAAGAUAGUGCCACGUAGGUCGAAAAGGGGUAA	.(((((((((((.((.((((((((((((.((((........((((((....))).)))...)))).)))))))))))).)).))))))))))).	AUACGUGGCACUAGUUUGAAAAAA	CCACAAGAUAGUGCCACGUAGGUC	10	4	0	0	5	2	0	0	3	1	0	16	1	0	0	9	0	0	0	3	13	3	0	7
97	miRNA-precursor_105	UCCUAUUCCCCCCCUGAACUUAUUUAUAUUAUUUUCUACGUCUUUUCGUCCUACGUGGUACUAUUUUGUGGGCCCAAUGCUGGUUGACUUUUUUUCAAGCUAGUGUCACGUAGGCCUAAAAGAGGUAGAAAAUUACUUAUAAAAUAAAUUCAGGGGGUAAUAGGA	.((((((..(((((((((.(((((((((..(((((((((.((((((.(.((((((((((((((.(((((.((((.......)))).))........))).)))))))))))))).).)))))).)))))))))....))).)))))).))))))))).)))))).	UCAAGCUAGUGUCACGUAGGCCU	UCCUACGUGGUACUAUUUUGUGG	63	11	0	5	16	2	0	1	40	7	0	2	43	1	0	2	32	4	0	5	147	9	0	13
98	miRNA-precursor_106	CGGUGUGACGAAGACUGGCUAGAAUUACUAUUGAGUUGAAGACGACGGCACGUUUGCUGCACUCCACAAAUAACAAGAAGAAAAACAUACAAGUAGGGGUCAGUACAAAACACGGGUACUGAGUAGAUAUCAUCGGCCAACUCAAAAUAGAAAUAAUAUAUAUCAAGUAACAUCA	.(((((.((...((.((..((..(((.(((((((((((....(((.((...(((((((..(((((((.........................)).)))))((((((.........))))))))))))).)).)))..)))))))..)))).)))..))..))))..)).))))).	AAGACUGGCUAGAAUUACUAUUGA	AAAAUAGAAAUAAUAUAUAUCAAGU	18	5	0	1	6	1	0	0	19	6	0	3	6	1	0	0	12	4	0	0	29	8	0	3
99	miRNA-precursor_107	CUACCCUUUUUUGGCCUACGUGGCACUAUCUUGUGGGCCAGCGUGUGUUGACAUUUUUUUCAAACUAGUGUCACGUAGACUGAAAGGGGUAA	.((((((((((.(..(((((((((((((..(((.........((((....))))......)))..))))))))))))).).)))))))))).	UUUCAAACUAGUGUCACGUAGACU	CCUACGUGGCACUAUCUUGUGGGC	3	0	0	5	3	1	0	1	1	0	0	1	1	0	1	1	1	1	0	0	9	3	0	11
100	miRNA-precursor_108	CCAGAGACACACUUAUACUAUACUAAGGUCCUAUUACCCCAUGAACUUAUUUUAUAUGUAAUUUUCUACCCCUUUUUAGCCUACGUGGCACUAGUUCGGAAAAAAAAGUCAACCAUCGUUGGGCCCACAAGAUAGUGCCACGUAAGCUAAAAAGGGGUAAAAAAUUAUUAAUAAAAUAAGUUCAGGGGAUAAUAGGACCUUAGUGUAGUAUAAGUGUGUCUCUGA	.(((((((((((((((((((((((((((((((((((((((.((((((((((((((..((((((((.((((((((((((((.((((((((((((..((...........(((((....)))))........)))))))))))))).)))))))))))))).))))))))..)))))))))))))))))).))))))))))))))))))))))))))))))))))).	AUAAGUUCAGGGGAUAAUAGGACC	GUCCUAUUACCCCAUGAACUUAUU	150	35	0	20	25	0	0	6	78	0	0	16	83	23	0	26	54	0	0	15	231	90	0	75
101	miRNA-precursor_109	AGGGUGUAAUUGGAAAUAAUUUUUUUUAUUGAGUUUUAAACCACACACAAAACUAGGUAAGAAACAAUGAACCGAGCACUUA	.((((((..((((.....((((((((((((.((((((...........)))))).))))))))).)))...)))))))))).	AAACUAGGUAAGAAACAAUGAACC	AAAUAAUUUUUUUUAUUGAGUUUUA	7	3	0	0	8	6	0	0	7	4	0	0	4	4	0	0	15	7	0	0	47	27	0	2
102	miRNA-precursor_111	AUAUUAAGCAAUUAAAUUUUUAUUUUUUUAGUUAAUUUAAACAUGCAAGGCUAGGUGAUAGAAAUAAAUAAACAAUUAAGCUCAUUUUUAUUUAUUUCAUAUACGAUACUAUGUGAUAAAUAAAUCGAACAAAUAGCUCAUGUUAUUAUUUAAAUUAAUAUUUAAACAUGCGAGACUAAGUGAUAACAAUUAAAUAUAUAUUAAGGAAUUAAUAA	.((((((....((((.....(((((..((.(((((((((..(.((((.(..((((((.(((...((((((((((....((((.(((((((((((((.((((........)))).))))))))).......))))))))..)))..)))))))..))).))))))..).)))).)..)))))..))))))..)))))....))))....)))))).	CAUGCGAGACUAAGUGAUAACAAU	UAGUUAAUUUAAACAUGCAAGGC	22	5	0	0	26	5	0	0	45	18	0	1	17	7	0	0	10	8	0	0	76	28	0	0
103	miRNA-precursor_112	AAUUCAAUCUUGUAAGAGAAUCCUAUUGAAAGUCUCCACCUAAAUAAGCGGUUCAACCUAAAUUUAAUUGGGGGUUUCGAUUCGGACUCAAAUAAUUUUGGAUG	.((((((..((((..(((..(((.(((((((.((((((..(((((....(((...)))...)))))..)))))))))))))..))))))..))))..)))))).	AUUCGGACUCAAAUAAUUUUGGAU	UCAAUCUUGUAAGAGAAUCCUAUUG	8	4	0	0	5	4	0	0	15	9	0	0	4	1	0	0	9	5	0	1	42	18	0	2
104	miRNA-precursor_113	CCCCCCUGAACUUAUUUUAUAAGUAAUUUUCUACCCCUUUUUAGCUUACGUGGCACUAGUUUGAAAAACAAAAUCAACCAUCAUUGGGCCCACAAGAUAGUGCCACGUAGGCUAAAAAGGGGUAAAAAAUUAUUAAUAAAAUAAGUUCAGGGGGA	.(((((((((((((((((((.(((((((((.(((((((((((((((((((((((((((.((((..............(((....))).....)))).))))))))))))))))))))))))))).))))))))).))))))))))))))))))).	CCCACAAGAUAGUGCCACGUAGGC	CUUACGUGGCACUAGUUUGAAAAA	4	0	0	4	12	0	0	0	12	6	1	5	3	0	0	3	3	0	0	0	31	0	0	20
105	miRNA-precursor_114	UGGCCUUGCAUGUUGGUUCAGGAAGAAAGAGUUGCAGCCAAGGAUGACUUGCCGACUUUUGUAUUACUCUUCAUAUAUAUAUAUAUAUAUAUAUAUAUAUAUAUAUAUAUAUAUAUAUAUAUGGAAAUUACAUUAAACUUGGAAGAGAAAGUUGGCAAGUGGUCCUUGGCUACAUCUUUCUUUCUGCCCCUCAUGCCAGGUCU	.(((((.(((((..((..((((((((((((..((.((((((((((.(((((((((((((((((......((((((((((((((((((((((((((....))))))))))))))))))))))))))...)))).....(((....)))))))))))))))).)))))))))).))))))))))))))..)).))))).))))).	GUUGGCAAGUGGUCCUUGGCU	CCAAGGAUGACUUGCCGACUU	17	5	0	1	8	4	0	0	13	3	0	0	15	3	0	0	22	12	0	2	78	23	1	0
106	miRNA-precursor_115	ACAAGUACCCCCUCAACCUAUGCCCGAAAUCCCAAAGACACACUUAUACUAUACUAAGGUCCUAUUACCCCCCUGAACUUAUUUUAUAAGUAAUUUUCUACUCCUUUUUAGCCUACGUUGCACUAGUUUGAAAAAAAAGUCAACCAUCGUUGGACCCACUAGAUAGUGCCACGUAGGUUAAAAAGGGGUAAAAAAUUAUUAAUAAAAUAAGUUAAGGGGGGUAAUAGGACCUUAGUAUAUUAUAAGUGUGUCUCUGAGAUUUCGGGCAUAGGUUGAGGGGGUACUUGG	.((((((((((((((((((((((((((((((.((.(((((((((((((.(((((((((((((((((((((((((.((((((((((((.(((((((((.((((((((((((((((((((.((((((.((((.........(((((....)))))......)))))))))).)))))))))))))))))))).))))))))).)))))))))))).))))))))))))))))))))))))).))))))))))))).)).)))))))))))))))))))))))))))))).	CUCUGAGAUUUCGGGCAUAGGUU	CCUAUGCCCGAAAUCCCAAAGAC	345	316	0	11	68	0	0	3	51	0	0	122	62	0	0	32	30	0	0	5	185	0	0	28
107	miRNA-precursor_116	UGUCGUUACAAAUCUUGUCUUGGCCGGUUUCACCAAAUUUCUUUCUUUGGUGAAUUUUCUCAUCAAGUUUAACAACAAUGGCCUUUGACUAAUGUAAGAAUGGAUUCUGAUGGCC	.(((((((..(((((..(((((((((..(((((((((........)))))))))........................)))))............))))..))))).))))))).	UAAGAAUGGAUUCUGAUGGCC	UCGUUACAAAUCUUGUCUUGGC	9	0	1	2	3	3	0	0	13	2	0	1	7	1	0	0	12	3	0	2	26	11	0	0
108	miRNA-precursor_117	UAUAGUAGACAACUAUUUUUGGACGGAGGGAGUAAUUACUAAUCUUUCUGUCUAACAAUACUUGUCCACUAUU	.(((((.(((((.((((.(((((((((((((...........))))))))))))).)))).))))).))))).	CAACUAUUUUUGGACGGAGGGAGU	UCUUUCUGUCUAACAAUACUUGUC	9	1	0	0	1	0	0	0	7	3	0	1	7	4	0	2	8	4	0	0	35	16	0	6
109	miRNA-precursor_118	ACAUUAUUUAUUUAGUGUUCAGAUUUAGAGAUCACAUCUUAAUAUUCAGAUGUGUAUUCAGAUCAAAACACAUAAAUCUUAAUACAAAUCUUAAUAUUUAAAUGUGUAUUUAGAUUUAGACUUCUUAAUCAUAAUGG	.((((((..(((.((.(((.(((((((((...(((((...((((((.((((.((((((.((((............)))).)))))).)))).))))))...)))))..))))))))).)))..)).))).)))))).	AUUUAGUGUUCAGAUUUAGAGAUC	AUUUAGAUUUAGACUUCUUAAUCA	7	7	0	2	7	7	0	0	12	11	0	6	8	4	0	2	4	3	0	1	30	17	0	12
110	miRNA-precursor_119	GGGUUUAGAUUGGUUGGUUCGCUCGCAUAGUAGGAUAAGUGUGGGUACCACUUGCGGCUUGUUUUGGGUCGUGACAGUAUUAGUUCUUUAUAGUGACUUUAUUGAGUUGCCGAUAAUCGAAACACAUUGUAAGGGUUCCAUACUUUUUCUUAACGAACAAAACUGGAGAACCCC	((((((...((((((.(((((..........((((.(((((((((.(((.(((((((..((((((((((((((((((((..((((((....)).)))).))))..)))).))))..))))))))..))))))))))))))))))).))))...)))))..)))))).)))))).	AGUAGGAUAAGUGUGGGUACCACU	GGUUCCAUACUUUUUCUUAACG	24	20	0	1	9	6	0	0	17	9	0	0	6	4	0	0	14	9	0	0	43	32	0	0
111	miRNA-precursor_120	AGGGUUGGACUAAGAUUUUUGGAGCCCAUUUAAGAAAAGGGCUUUUUAGGCCAGCAUGAAUAAGCCUUACGAUUUGAGGGGCUUGAGAAAUAUCAGUAGGGUCAACCCG	.(((((((.(((..((((((.((((((.((((((...(((((((((((........)))).)))))))....)))))))))))).)))))).....)))..))))))).	UUUGAGGGGCUUGAGAAAUAUCA	AAGAUUUUUGGAGCCCAUUUAAGA	63	10	0	5	33	13	0	3	90	18	0	3	36	9	0	3	41	18	1	4	186	63	0	9
112	miRNA-precursor_122	CAUAUAAACAUGACUCUUAACUUGGCGUCAACUUGCAACUAUGACCUUUAACUUUGGAAGUGCACAAAUAGGCACUUAAACUUGUAUAACGUUGAAUAAAUUAACAUAUUCAUCCUACAUGUCACAUUGCAUUGAAAUUUUGUAUCAUACAUGGAAUCCUAGGAUAUUAUGUCAUGCAGGAUAUGUGUGUAUAUUUAUCCAAACUUCAUACAAUUUUAAGUGUCUACUUGUUCACACUCAAAGUUAGAGAGCAUAGUUGUCCAUCUAAGUCAAGUUAAAGGUCUUAUUUAUGUA	.(((((((...((((.((((((((((........(((((((((..((((((((((((..(((.((((.((((((((((((.((((((....(((.((((((..((((((..(((((.((((......((((.........))))....((((((.(((....))).)))))))))).)))))..))))))..)))))).))).....)))))).)))))))))))).)))).)))..))))))))))))..)))))))))........)))))))))).))))...))))))).	AAACAUGACUCUUAACUUGGCGUC	AGUCAAGUUAAAGGUCUUAUUUAU	50	13	0	0	22	5	0	2	56	15	0	1	38	12	0	0	69	26	0	0	174	60	0	7
113	miRNA-precursor_123	AAGUAAUUUUCUACCCCUUUUCGACCUACGUGACACUAGGUUGAAAGAAAAAGUCAAUCAGAAUUGGGCACAAGAUAGUGCUAUGUAGGCCGAAAAGGGGUAGAAAAUUAUUA	.((((((((((((((((((((((.((((((((.(((((((((((.........))))))....(((....)))..))))).)))))))).)))))))))))))))))))))).	UUUCUACCCCUUUUCGACCUACGU	GUAGGCCGAAAAGGGGUAGAAAAU	17	2	0	7	13	2	0	11	14	6	0	3	3	2	0	2	5	0	0	7	20	4	0	17
114	miRNA-precursor_124	AUAAUUUCUACCUUUUUUCGGCCUACGUGACACUAUCUUAUGGCCCCAACGUUGGUUGGUUUUUUUUUUCAAGCUAUUGUCACGCAGGCCGAAAUGGGGUAAAAAAUUAC	.((((((.((((((.(((((((((.(((((((.......(((((.(((((....))))).............)))))))))))).))))))))).))))))..)))))).	UUUUUCGGCCUACGUGACACUAUC	UAUUGUCACGCAGGCCGAAAUGGG	12	3	0	2	3	2	0	1	12	7	0	5	8	1	0	2	8	4	0	5	49	11	0	16
115	miRNA-precursor_125	CAAGUACCCCUCAACCUAUGCCCGAAAUCCCAGAGACACACUUAUACUAUACUAAGUCCUAUUACCCCCUGAACUUAUUUUAUAUGUAAUUUUCUACCCCUUUUUAACUUACGUGGCACUAGUUUGAAAAAAAAGUCAACCAUCGUUGGACCCACAAGAUAGUGCCACGUAGGCUAAAAAGGGGUAAAAAAUUAUUUAUAAAAUAAGUUCAGGGGGGUAAUAGGACCUUAGUAUAGUAUAAGUGUGUCUCUGAGAUUUCGGGCAUAGGUUGAGGUGGUACUUA	.((((((((((((((((((((((((((((.((((((((((((((((((((((((((((((((((((((((((((((((((((((.((((((((.((((((((((((.((((((((((((((.((((.........(((((....))))).....)))).)))))))))))))).)))))))))))).)))))))).))))))))))))))).))))))))))))).)))))))))))))))))))))))))).))))))))))))))))))))).))))))).	CUCUGAGAUUUCGGGCAUAGGUU	ACCUAUGCCCGAAAUCCCAGAGAC	117	0	0	33	82	0	0	17	385	311	0	10	321	233	0	29	39	0	0	2	139	0	0	52
116	miRNA-precursor_126	UUUUCGGACUACGUGGCACUAGCUUGAAAAAAAAGUCAAUCGUCAUUGGGCCCACAAGAUAGUGCCACGUAGGCUGAAAA	.((((((.(((((((((((((.((((.........(((((....))))).....)))).))))))))))))).)))))).	CCCACAAGAUAGUGCCACGUAGGC	CUACGUGGCACUAGCUUGAAAAAA	0	0	0	0	1	0	0	0	10	6	0	0	1	0	0	0	14	11	0	0	17	0	0	18
117	miRNA-precursor_127	UUUUCUUGAACUAGUGCCACGUAGGCUAAAAAGGGGUAGAAAAUUACAUAUAAAAUAAGUUCAGGGGGGUAAUAGGACCUUAGUAUAGUAUAGGUGUGUCUCUGGGAUUUCGGGCAUAGGUUGAGGGGGU	.((((((.((((.(((((.((....((....(((((((.(....(((.((((.............(((((......)))))..)))))))....).))))))))).....))))))).)))).)))))).	AUUUCGGGCAUAGGUUGAGGGGGU	UUCUUGAACUAGUGCCACGUAGGC	64	0	0	2	13	0	0	8	51	0	0	9	8	0	0	6	79	0	0	4	167	137	0	10
118	miRNA-precursor_128	ACAUUUCCAGAAAUAUUUUCUACUCACCAACCAAACAUGAAAAAAUAAGUCAAAAAUCCACUUGUUUUCCAGGAAAACAUUUUCCAUGGAAAACUUCCUAGAAAAUGUUUUCCUGGAAAACAAGUGGAUUUUUGACUUAUUUUCUCAUGUUUGGUUGGUGAGUAGAAAAUAUUUUCUGGAAAUGA	.(((((((((((((((((((((((((((((((((((((((.(((((((((((((((((((((((((((((((((((((((((((...((((...))))..))))))))))))))))))))))))))))))))))))))))))).))))))))))))))))))))))))))).)))))))))))).	UUUGGUUGGUGAGUAGAAAAUAUU	AUUUUCUACUCACCAACCAAACAU	22	21	0	9	3	0	0	6	3	0	0	24	5	0	0	5	3	0	1	10	22	0	0	96
119	miRNA-precursor_129	AAAAUAUUUUCUACUCACCAACCAAACAUGAGAAAAUAAGUCAAAAAUCCACUUGUUUUCCAGGAAAACAUUUUCUAGGAAGUUUUCCAUGGAAAAUGUUUUCCUGGAAAACAAGUGGAUUUUUGACUUAUUUUUUCAUGUUUGGUUGGUGAGUAGAAAAUAUUUC	.((((((((((((((((((((((((((((((((((((((((((((((((((((((((((((((((((((((((((((((((...)))).)))))))))))))))))))))))))))))))))))))))))))))))))))))))))))))))))))))))))))).	UUUGGUUGGUGAGUAGAAAAUAUU	AUAUUUUCUACUCACCAACCAAAC	8	0	0	22	6	0	0	3	23	0	0	3	5	0	1	0	10	0	0	3	96	72	0	15
120	miRNA-precursor_131	CCUAAAAUAUCCCUCCCUUUAACAUAAGCUGAUGUGGCAAAAAUAAUAUUUAAAAUUUCAUGUGUUGGCAUUAUGAUUAUUGGUCCACAUGUAAUUAGA	.((((.((((.....((..((((((((((((((((((....................))))..)))))).))))).)))..)).....))))..)))).	GUGUUGGCAUUAUGAUUAUUGGUC	CCUUUAACAUAAGCUGAUGUGG	16	16	0	0	13	12	0	0	12	10	0	0	19	16	0	1	13	8	0	1	63	40	0	5
121	miRNA-precursor_132	AACUUAAACUUGUAUAAAAUUGAACAAAUUGACACAUUUGUUCUACAUGAUACCCUACAUGAAAAAUAUGUGCCUUACGUGUAUCAUGUCAUGUAGGACAUGUGUGUCGACUUGUUCAAUUAUAUACAAGUUUAAGUG	.(((((((((((((((.((((((((((.(((((((((.((((((((((((((...((((((................))))))...)))))))))))))).))))))))).)))))))))).))))))))))))))).	CGUGUAUCAUGUCAUGUAGGACA	UUCUACAUGAUACCCUACAUGAA	7	4	0	0	4	1	0	0	6	4	0	0	3	3	0	1	4	4	0	2	31	25	0	2
122	miRNA-precursor_133	ACCCCUCAAUCUAUGCCCGAAAUCUCAGAGACACACUUAUACUAUACUAAGGUCCUAUUACCCCUGAACUUAUUUUAAAUGUAAUUUUUUACCCCUUUUUAGCCUACGUGGCACUAGUUCGAAAAAAAAAGUCAACCAUUGUUGGGCUCACAAGAUAGUGCCACGUAAGCUAAAAAGGGAUAAAAAAUUAUUAAUAAAAUAAGUUCAGGGGUAAUAGGACUUAGUAUAGUAUAAGUGUGUCUCUGAGAUUUCGGGCAUAGGUUGAGGGGC	.((((((((((((((((((((((((((((((((((((((((((((((((((.(((((((((((((((((((((((((...(((((((((((.(((((((((((.((((((((((((..((...........(((((....)))))........)))))))))))))).))))))))))).)))))))))))...))))))))))))))))))))))))))))))))))))))))))))))))))))))))))))))))))))))))))).	AGGGGUAAUAGGACUUAGUAUAGU	AUACUAAGGUCCUAUUACCCCUGA	45	27	2	95	24	12	0	90	113	25	0	107	27	10	0	92	76	35	0	176	93	36	0	334
123	miRNA-precursor_134	AGUUGUGACUUUUAUGAAAUGUUGCGACUUUGAUGAAAAGUUACAAUUUUUAUGAAAAGUUGUGACUUUUAUGGAAAGUUGUGACUUUUAUGAAAGAUGACGACCAUUCUGAAAGAUUGUGACUUUUCCAAAGGUUUGUGACCUUUCCAGUAAGGCACAAUA	.((((((.((((..(((((.((((((((((((..(((((((((((((((((..(((..(((((.(((((((((.(((((....))))))))))))).).)))))..)))..))))))))))))))))))))))..))))))).))).))..)))))))))).	GACUUUUAUGAAAUGUUGCGACU	GUUUGUGACCUUUCCAGUAAGGCA	8	6	0	0	9	0	0	0	9	0	0	1	3	0	0	0	5	0	0	0	79	35	1	2
124	miRNA-precursor_135	GUCCAAGUACCCCCUCAACCUAUGCCCGAAAUCUCAGAGACACACUUAUACUAUACUAAGGUCCUAUUACCUCCCUGAACUUAUUUUAUUAAUAAUUUUUUACCCCUUUUUAGCAUACGUGACACUAUCUUGUGGGCCCAACGAUGGUUGACUUUUUUUUGAACUAGUGCCACGCAGGCUAAAAAGGGGUAGAAAAAUACAUAUAAAAUAAGUUCAGGGGGGUAAUAGGACCUUAGUAUAGUAUAAGUGUGUCUCUGAGAUUUCGGGUAUAGGUUGAGGGGGUACUUGGGU	.((((((((((((((((((((((((((((((((((((((((((((((((((((((((((((((((((((((((((((((((((((((((...((.(((((((((((((((((((...((((.(((((((..((.((((.......)))).))........))..))))).))))...))))))))))))))))))).))...)))))))))))))))))))))))))))))))))))))))))))))))))))))))))))))))))))))))))))))))))))))))).	AAGUGUGUCUCUGAGAUUUCGGGU	CCGAAAUCUCAGAGACACACUUAU	121	48	2	14	39	26	0	11	204	80	0	31	76	25	0	18	135	55	0	13	438	155	0	572
125	miRNA-precursor_136	UAAAACUGUAUAAUUUGCUAUACAUAUACAAUUACAUAAUUCGCUGGCCUAAAUUGUAUAAUUCGCUGGCCUAUUUUGCUACAAUUGUAUAAUUUGUUUUGCAUACAGUUUAAUCGAAUUAAAAUGUAUGUAUAUUGUAUAAUUAUAAGUGUAUAGCAAGAAGUUAUAUGUUUUU	.(((((.((((((((((((((((((.((.(((((.(((((.........((((((((((((((.(.((((.......)))))))))))))))))))...((((((((.((((((...)))))).)))))))).))))).))))).)).)))))))))))...)))))))))))).	CUAAAUUGUAUAAUUCGCUGGCCU	GCUACAAUUGUAUAAUUUGUUU	2	0	0	6	1	0	0	2	10	0	0	1	1	0	0	1	2	0	0	2	4575	4541	0	15
126	miRNA-precursor_137	CCUAUAACCAAAAUCGCAGAGACACACUUAUACUAUACAAAGGUCCUAUUACCCCCUGAACUUAUUUUAUUAAUAAUAUUCUAUCCCUUUUUGACUUACGAGGCACUAUCUUGUGGGCCCAACACUGGUUGACUUUUUCUUUCAAACUAGUGUCACGUAGGCCUAAAAGGGGUAGAAAAUUACUUAUAUAAUACGUUCAGGGGGUAAUAGGACCUUAGUAUAGUAUAAGUGUGUCUCUGGAAUUUCGGGCAUAGA	.((((..((.((((..((((((((((((((((((((((.((((((((((((((((((((((.((((.(((...((((.(((((((((((((.(.((((((.(((.((((...)))))))..(((((((((..............)))))))))..)))))).).))))))))))))).))))...))).)))).)))))))))))))))))))))).))))))))))))))))))))))..)))).))..)))).	AAGUGUGUCUCUGGAAUUUCGGGC	CCAAAAUCGCAGAGACACACUUA	43	0	0	18	20	0	0	7	58	0	0	36	54	31	0	12	46	0	0	12	323	134	0	103
127	miRNA-precursor_138	UAUUUCACAGUAACGUUUUAGGGUAUAUUUUAUUUUUUAAAAGCUGACGAUGUUAGAUUGAUAUAUGUUACUCACAGUAACGUUUUACUCCUAAAACAUUACUAUGAGUAAACGUUACUCAAAAUAACGUUUUAGGAGUAAAACGUUACUUACAGUAACGUAUAUCAACCUAACACCGUCAGUUUUUAAAAAAUGAACUCUAUCCUAAAACGUUACUGUGAAAUA	.((((((((((((((((((((((((...(((((((((((((((((((((.((((((.(((((((((((((((...((((((((((((((((((((((.(((...(((((((...)))))))...))).))))))))))))))))))))))...))))))))))))))).)))))).)))))))))))))))))))))...)))))))))))))))))))))))).	AUCCUAAAACGUUACUGUGAAAUA	UUUCACAGUAACGUUUUAGGGUAU	5	0	0	25	4	1	0	60	16	3	3	89	5	1	0	91	10	1	0	29	40	11	2	118
128	miRNA-precursor_139	GCCCAAGUACCCCCUCAACCUAUGUCCGAAAUCUCAGAGACACACUUAUACUAUACUAAGGUCCUAUUACCCCCCUGAACUUAUUUUAUUAAUAAUUUUUACCCCUUUUUAGCUUACGUGGCACUAUCUUGUGGGCCCAACGAUGGUUGACUUUUUCUUUUGAACUAAUGCCACGUAGGCUAAAAUGGGGUAGAAAAUUACAUAUAAAAUAAGUUCAGGGGUAAUAUGAACUUAGUAUAGUAUAAGUGUGUCUCUGGGAUUUCGGGCAUAGGUUGAGGGAGUACUUGGG	.(((((((((.(((((((((((((((((((((((((((((((((((((((((((((((((.((.(((((((((..((((((((((((((...(((((((((((((.(((((((((((((((((.......((.((((.......)))).))...(((....)))....))))))))))))))))).))))).))))))))...))))))))))))))))))))))).)).))))))))))))))))))))))))))))))))))))))))))))))))).)))))))))	AAGUGUGUCUCUGGGAUUUCGGGC	CCGAAAUCUCAGAGACACACUUAU	172	80	0	58	25	0	0	30	32	0	0	64	72	0	0	19	50	0	3	89	248	0	0	142
129	miRNA-precursor_140	UGAAAUGUUGUGAUUUUUAUGAAAAGUUGCGACUUUUAUGAAAAGUUGUGACUUUUAUGGACAGUUGUGAUUUUUAUGAAAGGUGACGACCUUUCU	.((((.(((((.((((((...((((((((((((((((((((((.((....))))))))))).)))))))))))))...)))))).))))).)))).	GAUUUUUAUGAAAAGUUGCGACU	UUGUGAUUUUUAUGAAAGGUGAC	0	0	0	0	2	1	0	0	4	2	0	0	7	7	0	0	2	1	0	0	13	3	0	4
130	miRNA-precursor_141	CUACCCCUUUUUAGCCUACGUGGCACUAGUUUGAAAAAAAAAGUCAACUAUUGUUGGCCCACAAGAUAGUGCCACGUAGGUCGAAAAGGGGUAA	.(((((((((((.(((((((((((((((.((((.........((((((....))))))...)))).))))))))))))))).))))))))))).	CCACAAGAUAGUGCCACGUAGGUC	CCUACGUGGCACUAGUUUGAAAAA	7	0	0	2	2	0	0	0	11	0	0	0	5	2	0	1	9	0	1	1	45	29	0	23
131	miRNA-precursor_142	UUCCGACACAACAUUCUUGAAUCGGAGUGUCACGUUUCGACACGGUAUUCUUGGAUCGGAGUGUCACGUUCCGACACGGUAUUCUUGGAUCGGAG	.(((((..(((.....(((..(((((((((.(((((((((..(((.....)))..))))))))).)))))))))..))).....)))..))))).	AUUCUUGAAUCGGAGUGUCACGUU	UGUCACGUUCCGACACGGUAUUCU	1	0	1	1	0	0	0	0	2	2	0	1	5	4	0	3	1	1	0	0	8	1	0	1
132	miRNA-precursor_143	UGAAAGAUUGUGACUUUUCCAAAGGUUUGUGACCUUUCCGGCAAGACACAAUAAGAACCUUUUCG	.(((((((((((.(((..(((((((((...)))))))..)).))).)))))).......))))).	UUUCCGGCAAGACACAAUAAGAAC	AAAGAUUGUGACUUUUCCAAAGG	12	1	0	0	0	0	0	0	1	0	0	0	9	0	0	0	2	0	0	1	7	4	0	0
133	miRNA-precursor_144	AGUCUAUGUGACACUAUCUUGUGGGCCCAAUGUUGAUUGACUUUUUUUCAAGUUAGUGUCACGUAGGCC	.(((((((((((((((.((((......((((....)))).........)))).))))))))))))))).	UUUUCAAGUUAGUGUCACGUAGGC	CUAUGUGACACUAUCUUGUGGGCC	32	2	0	4	15	2	0	3	21	3	2	3	12	3	0	9	14	3	3	2	102	19	8	17
134	miRNA-precursor_145	AAAUGCACAAGUACCCCCUCAAUCUAUGCCCGAAAUUCCAAAGACACACUUAUACUAUACUAAGGUCCUAUUACCCCCCUGAACUUAUUUUAUACGUAAUUUUCUACCCCUUUUGGGCCUACGUGGCACUAGUUUGAAAAAAAAGUCAAUCAGCGUUGGACCUACAAGAUAGUGCCACGUAGGCCGAAAAGGGGUGAAAAAUUAUUAAUAAAAUAAGUUCAGGGGUGUUGUAGGAUCUUUAUAUAGUAUAAGUGUGUCUCUGAGAUUUCGGGUAUAGGUUGAGGGGGUACUUGUGCAUUA	.((((((((((((((((((((((((((((((((((((.((.((((((((((((((((((..((((((((((.((.((((((((((((((((((..((((((((.((((((((((.((((((((((((((((.((((.........(((((....))))).....)))).)))))))))))))))).)))))))))).))))))))..)))))))))))))))))).)).))))))))))..)))))))))))))))))).)).)))))))))))))))))))))))))))))))))))).	AAGUGUGUCUCUGAGAUUUCGGGU	CCGAAAUUCCAAAGACACACUUA	237	48	0	29	51	26	0	20	157	80	0	35	72	25	1	22	111	55	0	16	351	155	0	109
135	miRNA-precursor_146	CCCGAAAUCUCAGAGACACACUUAUACUAUACUAAGGUCGUAUUACCUCCUGAACUUAUUUUAUAAGUAAUUUCCACCCCUUUUUGGCCUACGUGGAACUAACUUGAAAAAAAUGUGAAUCAGCGUUGGGCCCACAAGAUAGUGUGACGUAGGCCGAAAAGUGGUAGAAAAUUAUUAAUAAAAUAAGUUCAGGGGGUAAUAGGACCUUAGUAUAGUAUAAGUGCGUAUCUGAGAUUUCGGA	.(((((((((((((.((.(((((((((((((((((((((.((((((((((((((((((((((((.(((((((((.(((.(((((((((((((((.(.((((.((((.....(((((......))))).......)))).)))).).))))))))))))))).))).).)))))))).)))))))))))))))))))))))).))))))))))))))))))))).)).))))))))))))).	AUAAGUUCAGGGGGUAAUAGGACC	UCGUAUUACCUCCUGAACUUAUU	255	160	0	5	13	0	0	4	313	0	0	10	31	0	0	3	40	0	0	4	123	0	0	31
136	miRNA-precursor_147	GUAUAAGUUUUCUCAACCUAUGGCCGUAAUCCUAAAGAUACACUUAUACAAUACUAAAGUCCUAUUACCCCUAAACUUAUUUUAUAAAUAAUUAUUUACCCUUUCGGUCUACGCGGCACUAUCAACCAGAUAGUUUGAAAAAAUUGUCAACAGGCGCUGGGCCCAGAAGAUAGUGACACGUACGCCGAAAAGGCGUUAAAUAUUAAAUAAGUUCAGGGGUAAUAGAACCUUAGUAUAGUAUGAGUGUGUCUUUGAGAUUUCGAGCUUAGGUUGGGGGUGCUUAUG	.(((((((.(((((((((((.(((((.((((.(((((((((((((((((.(((((((.((.(((((((((((.(((((((((..........((((((((((((((((.((((.(.(((((((.....((((((((....))))))))....(((.....))).....))))))).).)))).)))).))))).).))))))..))))))))).))))))))))).)).))))))).))))))))))))))))).)))).)).)))))))))))))).)))))))	AAUAAGUUCAGGGGUAAUAGAACC	UCCUAUUACCCCUAAACUUAUUUU	4	0	0	24	3	0	0	12	1	0	0	12	8	3	0	10	24	15	0	14	12	0	1	31
137	miRNA-precursor_148	AGCAUUAGGUUGAUAUACGUCACUGUAAGUAACGUUUUACUUUUAAAACGUUAUUUUCAGUAACGUUUUAAAACGUUACUGUGAGUAACGUUUAAGGAGUAAAACGUUACUGUAAGUAACGUAUAUCAAUCUGACGCC	.((.((((((((((((((((.(((...(((((((((((((((((.(((((((((((.((((((((((....)))))))))).))))))))))).)))))))))))))))))...))).)))))))))))))))).)).	AGUAACGUAUAUCAAUCUGACGCC	CAUUAGGUUGAUAUACGUCACUGU	27	0	0	11	131	122	0	4	59	0	0	12	20	0	0	3	51	0	0	4	1709	1525	0	33
138	miRNA-precursor_149	GGUUGCUCGGACUCUCCAAAAAUGUUACCACACCCAAUGUCAGAUCCUCCAAUAAUGCACUAUUUUUGGAGGAUCCAACAUGCUCUUGGUGGCAUGUUUGAAGAGUCUGAGCAACA	.((((((((((((((.((((.(((((((((......((((..((((((((((.((((...)))).))))))))))..)))).....))))))))).)))).)))))))))))))).	UGCUCGGACUCUCCAAAAAUGUU	AUGUUUGAAGAGUCUGAGCAACA	24	13	0	4	9	5	0	1	9	5	0	0	6	4	1	0	13	10	0	1	28	22	0	7
139	miRNA-precursor_150	AGGUGCCCUAACGCGCCUUAAUUCGUUAGGUGGCGACUCCAAACUCAAAAUCCCAAAAGAGUUGUUAGGUCGUGCACAAAACCCGUUUUCUGCGAAAAUGGGGCGCUA	.(((((((((...(((...(((..(((..(((((((((...(((((............)))))....)))))).)))..)))..)))....)))....))))))))).	CUUAAUUCGUUAGGUGGCGACUCC	GGUCGUGCACAAAACCCGUUUUCU	17	0	0	2	9	0	0	0	12	0	0	0	5	0	0	4	13	0	0	0	237	207	0	1
140	miRNA-precursor_151	CAUUUUUUUAAAAUUUUACAAAAUUAGUAUAAACGUAUUUCACGGUAACGUUUUAGGGUAUAUAUUUUUUUUAAAAAAACUAACAGCAUUAGGUUGAUAUACGUUACUGUAAGUAACGUUUUAGGAGUAAAACGUUACUGUGAAUAACGUAUAUCAAUCUGACGUCAUUAACUUUUAAAAAAUAAAAUAUAUCCUAAAACGUUACUGUGGAAUACGUUUAUACUAGUUUUGUAAAAUUUUAAAAAAAUA	.((((((((((((((((((((((((((((((((((((((((((((((((((((((((((((((...((((((((((....(((..((.((((((((((((((((((.....((((((((((((....)))))))))))).....)))))))))))))))))).))..)))..))))))))))....)))))))))))))))))))))))))))))))))))))))))))))))))))))))))))))).	AUUAGGUUGAUAUACGUUACUGUA	GAAUAACGUAUAUCAAUCUGACG	53	0	0	1	69	17	0	1	124	78	0	3	30	0	0	4	64	0	1	3	436	266	2	32
141	miRNA-precursor_152	UUCAAACAAGUUUAUCUUUGAUCGUAAUUUUUUCAUAAAUUUUUUUAAAUAUCAUACAUAAUCAAUUAUUGUGAUUCAUAGUACUUUUUACGUAAUUUACAAAUAUAUAAAUUUCAUUUCAAAAGAAUUAAAAAUUUCAUGCGCAAAUUUUCGAUCAAACUUAAACUGUUUGAC	.(((((((.(((((..((((((((.(((((...((((((((((.......((((((.((((....))))))))))...((((.(((((.....((((((........)))))).......))))).))))))))))).)))...)))))..))))))))..)))))))))))).	AUUUUCGAUCAAACUUAAACUGUU	CAAGUUUAUCUUUGAUCGUAAUUU	54	26	0	5	14	8	0	7	34	14	0	2	13	5	0	5	29	19	0	4	117	65	0	23
142	miRNA-precursor_153	GUACCCCCUCAACCUAUGCCCGAAAUCCCAGAGACACACUUAUACUAUACUAAGGUCCUAUUACCCCCCUGAACUUAUUUUAUACGUAAUUUUCUAUCCCUUUUUAGCCUAUGUGGCACUAGUUCGGAAAAAAAAGUCAACCAUCGUUAGGCCCACAAGAUAGUGCCACGUAAGCUAAAAAGGGGUAAAAAAAAUAUUAAUAAAAUAAGUUCAGGGGGGUAAUAGGACCUUAGUAUAGUAUAAGUGUGUCUCUGAGAUUUCGGGCAUAGGUUGAGGGGGUAA	.((((((((((((((((((((((((((.(((((((((((((((((((((((((((((((((((((((((((((((((((((((..(((.((((.((((((((((((((.((((((((((((....((........((((((....))).)))))......)))))))))))).))))))))))))))..)))).)))..))))))))))))))))))))))))))))))))))))))))))))))))))))))).)))))))))))))))))))))))))).	AAGUGUGUCUCUGAGAUUUCGGGC	CCGAAAUCCCAGAGACACACUUA	39	0	0	31	17	0	0	51	61	0	0	20	39	0	0	4	276	0	0	40	1375	1239	0	271
143	miRNA-precursor_154	UGAAAUACAAUUUUCUCUCGCUUUAUACAACAAAAGUGUAUAAAUUGUGUUUCUCUUUUUGUAUAAAGCGAGAGAAAAACAUAUAUCU	.((.(((...((((((((((((((((((((..((((.(.(((.....)))..).))))))))))))))))))))))))...))).)).	AUACAAUUUUCUCUCGCUUUAUAC	AUAAAGCGAGAGAAAAACAUAUAU	2	0	0	0	0	0	0	0	1	0	0	1	2	0	0	0	0	0	0	0	31	30	0	4
144	miRNA-precursor_155	UGAAAUACAAUUUUCUCUCGCUUUAUACAACAAAAGUGUAUAAAUUGUGUUUCUCUUUUUGUAUAAAGCGAGAGAAAAACAUAUAUCU	.((.(((...((((((((((((((((((((..((((.(.(((.....)))..).))))))))))))))))))))))))...))).)).	AUACAAUUUUCUCUCGCUUUAUAC	AUAAAGCGAGAGAAAAACAUAUAU	2	0	0	0	0	0	0	0	1	0	0	1	2	0	0	0	0	0	0	0	31	30	0	4
145	miRNA-precursor_157	UGAAAAGUUGCAAUUUUUAUGAAAAGUUGUGACUUUUAUGGAAAGUUGUAAUUUUUAUGAAAGGUGACGACCAUUCUGAAAGAUUGUGACUUUUUC	.(((((((((((((((((..(((..(((((.(((((((((((((.......))))))))))).)).)))))..)))..))))))))))))))))).	AAGGUGACGACCAUUCUGAAAGAU	UUUUUAUGAAAAGUUGUGACUUUU	24	0	0	0	17	7	0	0	69	26	0	10	20	18	0	1	45	18	0	1	107	58	0	3
146	miRNA-precursor_158	GUGGGUCAGACACAUUAAAAACCAGACCGGAUACACAAUAUGUAGCUCGAACACAUUAUAAAAUAAAUCGAAUACAUAAUAUGUAGCUCGGAUACAUAAAAUACUGACUCGA	.((((((((.................((((.((((...((((((..((((.................)))).))))))...))))..))))............)))))))).	ACCGGAUACACAAUAUGUAGCUC	AUACAUAAUAUGUAGCUCGGAUA	8	0	0	0	8	2	2	0	15	2	2	1	11	1	1	0	14	3	2	1	57	19	3	4
147	miRNA-precursor_159	AAAAACUGUAUAAUUCGCUAUACAUAUAAAAGUGUAUAAUUCGCUGGCCUAAAUUGUACAAUUCGCUGGCCUAUUUCGCUGCAAUUGUAUAAUUAGCUUUGCAUACAGUUGAAUCAAAUUAAAAUGUAUGUAUAUUGCAUAAUUAUAAGUGUAUAGCAAGAAGAUAUAUGUUUUC	.((((((((((..((((((((((((((((..(((((.........(((...((((((((((((.((.(((.......))))))))))))))))).))).((((((((.((((......))))..))))))))...)))))..))))..)))))))))..))).))))).))))).	UAAAUUGUACAAUUCGCUGGCCU	GCUGCAAUUGUAUAAUUAGCU	23	4	0	2	11	6	0	1	36	11	0	17	11	3	0	6	22	9	0	5	57	10	0	14
148	miRNA-precursor_160	AAGUACCCUUCAAUCUAUGCCCGAAAUUCCAGAGACACACAUAUACUAUACUAAGGUCCUAUUAUCACCUUGAAUUUAUUUUAUAAGUAAUUUCCAACCCCUUUUCGGCUUACGUGACAAGCUUGAAAAAAAAUCAAUCAGCAUUAGGCUCACAAGAUAGUGCCACGUAGGUCGAAAAAGGGUAGAAAAUUAUUAAUAAAAUAAGUUCGGAGGUGGGGGAGGGCAGUAAGACCUUAGUAUAGUAUAAGUGUGUCUCUGAGAUUUCGGGUAUAGAUUGAGGGGUACUC	.(((((((((((((((((((((((((((.(((((((((((.(((((((((((((((((.(((..((((((((((((((((((((.((((((((.(.((((.(((((((((((((((...(((((((.................)))))))(((......))).))))))))))))))).)))).).)))))))).))))))))))))).))))))).........))).))))))))))))))))).))))))))))).))))))))))))))))))))))))))).	AAGUGUGUCUCUGAGAUUUCGGGU	CCGAAAUUCCAGAGACACACAUAU	97	48	0	37	72	26	1	12	133	80	0	40	53	25	0	19	102	55	0	14	273	155	0	94
149	miRNA-precursor_161	GCAAAUCAACUCUGACGCAUCUUUAACUUCCAAACCGUUUAAAAAAGAAUGACCUAGUUUGACUUGA	.(((.((((..(((...((((((((((.........)))....)))).)))...))).)))).))).	AAAAGAAUGACCUAGUUUGACUUG	AAUCAACUCUGACGCAUCUUUAAC	145	80	0	1	52	36	0	0	218	108	0	4	121	74	0	0	179	135	0	0	632	549	0	5
150	miRNA-precursor_162	UGCCUCAUGUCAUCUACCCUUGUGUAUGUGUGGAGUUUUCUGCUCAUGUGGCGUACACAACUAUAUAUAGUAAAAGAACAUUUUGAUAAUUAAAUGCUAAAAUUUAGCAAUAAAGAAGAGAAGAACUUUUUUUUUUAAAAAAUUCUUGCCCCCCCCCCCCCUCUUCUUUUCCUCUUUAAUUACUAAUAGCAUUUAAUUAAAUGUUUUUUUAAAAUAUUUGUUUUAUUAUAUAUAUCUAUGUGUAUGCCACAUCUGCAGUAGACCCUGCCUGUAUGCUUGGGUGUAUGAUAUGUGGC	.(((.((((((((.(((((..(((((((.((((.((((.((((..((((((((((((((..((((((((((((((.((.((((((((((((((((((((....((((.(((((((((((((((((.((((((....))))))))))).............))))))))).........))).))))))))))))))))).........)))))))..)).))))))))))))))....))))))))))))))..)))).)))).)))).)))))))..))))).)))))))).)))	CACAUCUGCAGUAGACCCUGCCUG	UGUGGAGUUUUCUGCUCAUGUGGC	3	3	0	0	4	4	0	0	8	5	1	0	6	4	1	0	7	4	3	0	22	17	3	0
151	miRNA-precursor_163	GUCCCUUUUCGACCUACGUGGCACUAUAUUGUGGGCUCAACGCUAGUUGAUUUUUUUUUCAAGCUAGUGCCACGUAGGUCGAAAAGGGGU	.(((((((((((((((((((((((((..(((.....(((((....))))).........)))..))))))))))))))))))))))))).	UUUCAAGCUAGUGCCACGUAGGUC	CCUACGUGGCACUAUAUUGUGGGC	15	4	0	0	0	0	0	1	27	8	0	2	24	10	0	4	16	2	0	1	80	23	3	24
152	miRNA-precursor_164	ACUCUUUUUCGGCCUACGUGGCACUAUCUUGUGGGCACAACGCUGGUUGAUUUUUUUUUUUCAAACUAGUGCCACGUAGACCGAAAAGAGG	.(((((((.(((.(((((((((((((..(((......((((....))))............)))..))))))))))))).)))))))))).	UUUCAAACUAGUGCCACGUAGACC	CCUACGUGGCACUAUCUUGUGGGC	9	1	0	0	4	0	0	1	10	3	0	6	3	1	0	1	14	3	0	4	47	18	0	8
153	miRNA-precursor_165	CAGAGACACACUAGUACUAUAGUAAGGUCUUAUUACCCCUGAACUUAUUUUAUAAGUAAUUUUCUACCCCUUUUCUGCUUACGUGGCACUAGCUUGAAAAAAAAGUCAAACAACAUUGGACCCACAAGAUAGUAUCAUGUAAACCAAAAAGGGGUAAAAAAUUAUUAAUAAAAUAAGUUCAGAGGUAAUAGGACCUUAGUAUAGUAUAAGUGUGUCUCUA	.(((((((((((.((((((((.(((((((((((((((.(((((((((((((((.(((((((((.((((((((((..(.((((((((.((((.((((.........((((......)))).....)))).)))).)))))))).)..)))))))))).))))))))).))))))))))))))).))))))))))))))).)))))))).))))))))))).	UAAGGUCUUAUUACCCCUGAACU	UUCAGAGGUAAUAGGACCUUAGU	35	10	0	9	24	9	0	3	23	0	0	17	26	10	0	11	26	8	0	11	160	51	1	48
154	miRNA-precursor_166	GUCUUUUGGACAGCAAGGGAUUCAGCUGGUCGGGAAAAGAUGGAGUCUUGCGGGUCUGGAAGGG	.((((((((((.((((((..((((.((..........)).)))).))))))..)))))))))).	UUUUGGACAGCAAGGGAUUCAGCU	AUGGAGUCUUGCGGGUCUGGAAG	1	0	0	0	0	0	0	0	5	0	0	1	4	3	0	0	1	0	0	0	0	0	0	0
155	miRNA-precursor_168	UUAGUAGUACCUUAUUUGGUACACUUUUCUAACUCAUGCAUAACUAAUGCUUGUAUUAGUAACACACGCUAUUGUGUAUUGAAGAGUGUAUUACUAA	.((((((((((((.((((((((((....((((..((.((((.....)))).))..))))..............))))))))))))).))))))))).	UUGUGUAUUGAAGAGUGUAUUACU	UAGUACCUUAUUUGGUACACUUUU	7	6	0	0	3	2	0	0	11	10	0	0	3	2	0	0	5	4	0	0	10	6	0	0
156	miRNA-precursor_169	CUGUUUCAAUUUGUUUGUCCUAUUUUCUUUUUAGUACAUUUCAAUUUGUGAAAUACUAAAAAUAACUAUUAACAUACUAAAUCCUUGAAUUUUUUUUUUGAAUUUUCGUCUUGAUUGUACCAUGUAUAUGUUAAUUUUUUCAAGUAUGAAAUGAAAUUUUGAAGAAACUAGUAGAUUCAGGUAUGAAGCAA	.((((((((((((..(.(.(((.(((((((..(((.((((((((((((.((((..............(((((((((...((((..((((..(((.....)))..))))....))))..........))))))))))))).))))).)))))))..)))..))))))).))).).)..))))).))))))).	AACUAGUAGAUUCAGGUAUGAAGC	UUUCAAUUUGUUUGUCCUAUUUU	2	1	0	2	2	0	0	0	0	0	0	1	2	0	0	0	1	1	0	0	9	3	0	1
157	miRNA-precursor_170	GGAGAUAUUAAAAUGGGUUGAAAUAGAAAUCGGGUUGGGUCUUGACCGCCCAAGUUUACUUUGGGUUCAAAUGUGUUGGGUUCAAAUGGGCUAAAAAAUGGGUUAGGUCUUGACCCGCCCAAUUUGACCCACUUAAUCUCA	.(((((..(((..((((((.......((((.((((.(((((..(((((((((((((((.(((((((((((.....)))))))))))))))))......)))))..))))..))))))))).)))))))))).)))))))).	AUAGAAAUCGGGUUGGGUCUUGAC	CUUGACCCGCCCAAUUUGACCCA	31	9	0	1	9	4	0	0	32	6	0	0	13	8	0	3	23	10	0	3	92	15	0	22
158	miRNA-precursor_171	ACCCGCUCAACCUAUGCCCGAAAUCUCUGAGACACACUUAUACUAUACUAAGGUCCUAUUACCUCCAGAACUUAUUUGAUUAAUAAUAUUUUAUCCCUUUUCGACCUACGUGGCACUGUCUUGUGGGCCCAACGAUGACUGACUUUUUUUUCAAACUAGUGCCACGUAGGCUAAAAAGGGGUAGAAAAUUACUUAUAAAAUAAGUUCAGGGGGGUAAUAGGACCUUAGUAUAGUAUAAGUGUGUCUCUGAAAUUUCGGGUCUAGGUUGAGGGGA	.(((.(((((((((.(((((((((.((.((((((((((((((((((((((((((((((((((((((.((((((((((...(((((((.(((((((((((((...((((((((((((((((((((.......)))).)))(((........)))....)))))))))))))...))))))))))))).)))).)))..))))))))))..)))))))))))))))))))))))))))))))))))))).)).))))))))).)))))))))))).	CCGAAAUCUCUGAGACACACUUA	AGUGUGUCUCUGAAAUUUCGGGU	66	21	0	42	34	12	0	20	83	13	0	45	54	19	0	14	57	15	0	25	216	59	1	103
159	miRNA-precursor_172	UGUUUAGUCGUUUUGAGCAGCAGAUUUUAUUUCUGGAAAAACAGGCUGAGACGACGGAACC	.((((.((((((((.(((..((((.......)))).........))))))))))).)))).	AAAACAGGCUGAGACGACGGAACC	UUUAGUCGUUUUGAGCAGCAGAUU	20	0	0	0	19	0	0	0	103	0	0	2	0	0	0	0	13	0	0	0	1855	1855	0	0
160	miRNA-precursor_173	AAGUAAGCACUCCAACUUUGAGAAUGCACAUCUAGACACCUCAAUUGACACAGUGGAUUUGAGUUGAGCUGUCUAGAUGUGCAUCUUCUAAGUUGGAGUGUUUACUG	.(((((((((((((((((.(((.(((((((((((((((.(((((((...............))))))).))))))))))))))).))).))))))))))))))))).	UGUGCAUCUUCUAAGUUGGAG	CCAACUUUGAGAAUGCACAUC	4	0	0	0	1	1	0	0	2	1	0	2	1	0	0	2	3	1	0	0	10	4	0	12
161	miRNA-precursor_174	CCAAGUACCCCCUCAACCUAUGUCCGAAAUUCCAGAGACACACUUAUACUAUAUUAAGGUCCUAUUACCCCCAUGAACUUAAUUUUAUUAAUAAUUUUUUACCCCUUUUUAGCCUACGUGGUACUAUCUUGUGGGCCCAAUAAAGACUUUUUUUUCAAACUAGUGCCACGUAAGCUAAAAAGGGGUAGAAAAUUACUUAUAAAAUAAGUUCAGGGGGGUAAUAGGACCUUAGUAUAGUAUAAGUGUGUCUUAGGGAUUUCGGACAUAGGUUGAGGGGGUACUUGU	.((((((((((((((((((((((((((((((((.((((((((((((((((((((((((((((((((((((((.((((((((.((((((...((((((((((((((((((((((.((((((((((((..(((........................)))..)))))))))))).))))))))))))))))))))))...)))))))))))))).)))))))))))))))))))))))))))))))))))))).)))))))))))))))))))))))))))))))).	AUUUCGGACAUAGGUUGAGGGGGU	CCCCUCAACCUAUGUCCGAAAUUC	49	0	0	53	13	0	0	9	58	0	0	41	43	24	0	20	29	0	0	29	171	0	0	101
162	miRNA-precursor_175	CAAAAGUUGUGAUUUUUAUGAAAAUUUGCGGCUUUAAUGAAAAGUUGCUAUUUUAUGAAAAAUUGUGACUUUUAUGAAAGAUUGUAAACUUUUUGAAGGGUUGCAACUUUUC	.((((((((((((((((..((((.(((((((((((....(((((((((.(((((....))))).)))))))))...)))).))))))).))))..)))))))))))))))).	AAGAUUGUAAACUUUUUGAAGGGU	UUUUAUGAAAAUUUGCGGCUUUA	2	1	0	0	0	0	0	0	9	2	0	0	3	3	0	0	9	7	0	0	21	9	0	0
163	miRNA-precursor_176	AUUGAACAAUUUUAUAUCUUGCGCCUAUAUAAAUUAUAACAAUAACUUGGACCUAUAUAAAUUAUAACAGUAAAAGAGAUCAAAUGUACAAA	.(((.(((.(((.((.((((..((...(((((.(((((.................))))).)))))...))..)))).)).)))))).))).	UGAACAAUUUUAUAUCUUGCGCCU	AGUAAAAGAGAUCAAAUGUACAAA	1	0	0	0	0	0	0	0	7	0	0	0	3	1	0	2	6	5	1	2	6	2	0	1
164	miRNA-precursor_177	UGGUUGGCAGUUGUUUUGUUCGUUGUCAUGGCUGUGUUAUUUAGGUUGGAUAUGUACAAUAUUUACAUAAUGCUGCAUUUUGACUAUUAGUCAGCAUCAUUCAGAAAGCACCUGUGAAAUAAGAUGGAAAAUGAAUUUAGUAUAUAGUUAUGGGGAGGAGUUAAUGUUGAGUAUAGUACUGGUUUGCUUAAAAAUUUAUCAGUGAUUGCAAGAUUUAAGUACCUGUCAAUUU	.(((((((((.(((((...((.((((.((.((((.....(((((((..(((..((((.(((((((((((((.((.(....(((((((......((...(((((.....((.((........)).)).....)))))...))..)))))))...).))..))).))).))))))).))))..))).))))))).......)))).)).))))))...))))).))))))))).	AGUGAUUGCAAGAUUUAAGUACCU	UGUUUUGUUCGUUGUCAUGGCUGU	7	3	0	4	0	0	0	2	1	1	0	3	1	0	0	0	1	0	0	1	11	5	0	7
165	miRNA-precursor_178	AAGUUCCACUCAUGUCACGUAGACUAGUCAACUGACCCCUAAUUUCCCCCAAUUUUCUCCAUUUUCCGUAGAGUUUAGAAACGUUUUAACUGCAGAACAUAGAACCCCUUUUCCUCAUUUCUCCAUUUCCUUAGAACGAUUUCACAAAAUACAUGAGUUCUAAGGAAAAGGGGUUCUAUGUUCUUCAGUGAAAUCGUUUCUAAAUUCUAAGGAAAAUAGAGAAAAUUAGGAAAAUUAGGGAUAAGUUUAUUUUCUACGUGGCAUGAGUGGAACUC	.((((((((((((((((((((((..(((.((((...(((((((((.((..(((((((((.(((((((.(((((((((((((((.(((.((((.((((((((((((((((((((((................((((((...................)))))))))))))))))))))))))))).)))).))).))))))))))))))).))))))).))))))))).)).)))))))))...)))).))).)))))))))))))))))))))).	GUUCCACUCAUGUCACGUAGACU	UUCUACGUGGCAUGAGUGGAACU	36	11	0	95	12	4	1	68	41	8	0	144	14	6	0	95	23	3	0	86	103	16	4	639
166	miRNA-precursor_179	AAUAACCGUUCUCUGUGUAUAAUAGUAAAAUCUUGAACAGUAGUGCAACGGAUGAUGUUAUG	.(((((.(((.(((((((((.((.((..........)).)).)))).))))).)))))))).	AACCGUUCUCUGUGUAUAAUAGUA	ACAGUAGUGCAACGGAUGAUGUUA	1	1	0	0	0	0	0	0	3	0	0	3	1	0	0	0	3	3	0	2	5	3	0	2
167	miRNA-precursor_180	AUAAGAUGAGGUCAUCCUCGUCAAAUAUUGCUCAUUCAAUUUUGUGUACAAAGGUCAUGAUGGGAAUGUAGGUAAAGUAUAGAUUUGGUGCAGUGAUUUGGAAUGAGCAAUGUUUGACGAGGAUGACCUCAUCUUAA	.((((((((((((((((((((((((((((((((((((.......(((((..(((((.........................))))).)))))........)))))))))))))))))))))))))))))))))))).	CAUCCUCGUCAAAUAUUGCUC	GCAAUGUUUGACGAGGAUGAC	4	1	0	0	4	2	0	0	12	3	2	1	7	4	0	0	6	5	1	0	28	9	0	0
168	miRNA-precursor_181	GGGGAAGUGGAGAAACAACACUUGCUAAAGGAAGUUCACCAGUCAUCUCUUUUCUUUUGGAGUUUUUUUAGCAAGAGUUGUUUUACCUCUUCUCA	.((((((.((.((((((((.(((((((((((((.((((..((...........))..)))).))))))))))))).)))))))).)).)))))).	UUUUAGCAAGAGUUGUUUUACC	AGAAACAACACUUGCUAAAGGA	431	155	3	0	173	69	4	0	282	99	2	2	331	130	3	0	322	110	5	0	1522	639	9	1
169	miRNA-precursor_182	CGAAAAUGCACAAGUACCUCCCAAUCUAUGCCCUAAUUCCAGAGACCACAUUUAUACUAUACUAAGGUCAUAUUACCCUUCUAAACUUAUUUUAUAAAUAAUUUUCUAUCCCUUUUGACCUAUGUGGCACUAGCUUGAAAAAAAUUGUCAACACGCGCUAGGCCCACAAGAUAGUGUCUGUAGGCUGAAAAGGAGUAGAAAAUUAAUUAUAAAUAAGACCCCAGUAUAAUAUAAAUGUGUCUGUGAGAUUUCGGAUAUAGAUUGGGGAUACUUGUGUAUUUUUC	.(((((((((((((((.(.(((((((((((((..((((.((.((((.(((((((((.((((((..((((.((((..................(((((.(((((((((((.((((((.(((((((.(((((((.((((........(((......))).........)))).))))))))))))).).)))))).))))))))))).))))))))).))))..)))))).))))))))))))).)).))))..)).)))))))))))).))))))))))))))).	CCCACAAGAUAGUGUCUGUAGGCU	CUAUGUGGCACUAGCUUGAAAAAA	71	21	0	15	33	7	0	9	85	29	1	27	59	18	0	14	66	34	0	10	324	126	1	50
170	miRNA-precursor_183	ACCCCUGAACUAAUUUUAUUAAUAAUUUUCUACCUCUUUUCGACCCAUGUGGCACUAUCUUGUGGGCUCAACGCUAGUUGACUUUUUCUUUCAAGCUAGUGCCACGUAGACCGAAAAGGGGUAGAAAAUUACUUACAAAAUAAGUUCAGGGGG	.((((((((((.(((((.....((((((((((((((((((((..(.(((((((((((.((((.(((.(((((....)))))......))).)))).))))))))))).)..)))))))))))))))))))).....))))).)))))))))).	UUUCAAGCUAGUGCCACGUAGACC	CCAUGUGGCACUAUCUUGUGGGC	21	8	0	15	17	5	0	9	27	6	0	13	8	4	1	9	19	12	0	11	72	24	0	43
171	miRNA-precursor_185	CUAUACCCGAAAUCUUAGAGAAACACUUAUACUAUACUAAGGUUCUAUUACCUCCGAACUUAUUUUAUUAAUGAUUUUCAAUCCUUUUUUGGCCUACGUGGCACUAUCUUGUAGGCCCUGAUUGACUUUUUGUUUCAAACUAGUGCCACAUAGGCUGAAAAGGGAUAGAAAAUCACUUAUAAAAUAAAUUCAGAAGGGGUACCUAGUAUAGUGUAAAUGUGUUUCUGAGAUUUCGGGCAUAA	.(((.((((((((((((((((.(((.(((((((((((((.(((.((....((((.(((.(((((((((...((((((((.((((((((((((((((.(((((((((..(((.((((...((......))..)))))))..))))))))).)))))))))))))))).))))))))...))))))))).))).).))))).)))))))))))))))).))).)))))))))))))))).))).	AAUGUGUUUCUGAGAUUUCGGGCA	CCGAAAUCUUAGAGAAACACUUA	14	5	0	16	10	2	0	8	20	6	0	20	13	3	0	11	27	4	0	10	109	29	0	49
172	miRNA-precursor_186	UAUCGCUGCUCUGGCAGCGAUUUACGAAGAAAAUUUUUUUUUUCUUUAAAAUCGCUGCCAGUGCAGCGAUU	.((((((((.(((((((((((((..((((((((......)))))))).))))))))))))).)))))))).	UCUGGCAGCGAUUUACGAAGAA	CUUUAAAAUCGCUGCCAGUGC	7	2	0	7	3	0	0	8	3	1	0	9	7	4	0	6	6	1	0	11	12	5	0	27
173	miRNA-precursor_187	CUGUUUAAAGUUUGGCUCACUCAUGCCCUCGUUGUUCAAAUUUUCACCUAGAUAUGCCCUUGUGGACGUUAGUUGGUAUGCUGGGCAUAUUCAGCUUAUUUUUUAUUUCUUUAAAUGCCACAUGGAAUUGCAAUGUCAUUUUGACCUUACCACCAGCAUACCAGCUAACGUCCACAAGGGCAUAUCUGAGCCAAAAUUUGAACGGCGAGGACAUGAGUGAGCCAAACUUUAAACGA	.((((((((((((((((((((((((.((((((((((((((((((..(.(((((((((((((((((((((((((((((((((((((((..((((........((((......)))).......))))..)))...((((...)))).......)))))))))))))))))))))))))))))))))))).)..)))))))))))))))))).)))))))))))))))))))))))).	GAGGACAUGAGUGAGCCAAACUUU	AGUUUGGCUCACUCAUGCCCUCGU	61	17	0	15	30	8	0	9	68	18	2	11	39	13	0	15	39	13	0	15	177	64	0	41
174	miRNA-precursor_188	CAGAUAUGCCCUUGUGGACGUUAGCUGGUAUGCUGGUGGUAAGGUCAAAAUGACAUUGCAAUUCCAUGUGGCAUUUAAAGAAAUAAAAAAUAAGCUGAAUAUGCCCAGCAUACCAACUAACGUCCACAAGGGCAUAUCUA	.(((((((((((((((((((((((.((((((((((...((((.((((...)))).))))..........(((((....((..............))....))))))))))))))).))))))))))))))))))))))).	CCUUGUGGACGUUAGCUGGUAUGC	AUACCAACUAACGUCCACAAGGGC	11	2	4	7	1	0	0	7	6	0	0	7	9	0	0	5	5	1	0	2	11	1	1	16
175	miRNA-precursor_189	AAGUACCCCUUCAACCUAUGCCCGAAAUCCCAGAGACACUUAUAUUAUACUAAGAUCCUAUUACCUCCUGAACUUAUUUUAUAAAUAAUAUUUCGGCUUACAUGGCACCAUUUUGUGGGCCCAACAUGUGUUAACAUUUUUUUAGAACUAGUGCAACGUAGGCCAAAAAGGAGUAGAAAAUUAUUUAUAAAACAAGUUCAGUGGAGUAAUAGGACCUUAGUAUAGUAUAAGUGUAUCUCUGAGAUUUCAGGCAUAGACAGAGGGGUACUA	.((((((((((....(((((((.((((((.((((((((((((((((((((((((.(((((((((((.((((((((.(((((((((((((.(((((((((((..(((.((((...)))))))...(((..(((.............)))..)))....)))))))...........))))))))))))))))).)))))))).)).))))))))).))))))))))))))))))..)))))).)))))).)))))))...)))))))))).	AUAGGACCUUAGUAUAGUAUAAGU	UUAUAUUAUACUAAGAUCCUAUU	26	0	0	34	11	0	0	11	20	0	0	16	203	177	0	18	22	0	0	34	127	0	0	80
176	miRNA-precursor_190	UUGAACUCAAUUGAAGAUUAUCUUCAAAUGGGGUUAGGCUUGAAUGAGUUGAUAUUGAACUCAAUUCAAAUUAUCUUGAGUCCAACCCUUAAUAUUCUGGACAGAUUAUCUAUGUUUGAGUUCAU	.(((((((((....((((.((((((....((((((.(((((((((((.((((.((((....)))))))).)))).))))))).))))))..........)).)))).))))....))))))))).	AUGGGGUUAGGCUUGAAUGAGUU	AUUAUCUUGAGUCCAACCCUUAAU	41	16	0	18	21	5	0	4	33	17	0	30	16	1	0	11	25	10	1	21	66	24	0	67
177	miRNA-precursor_191	CGAUUGGGACAGAUGUAACGCAGCUGACUGACCUAUCUGCACACAUGUCAGUCAGCUGCGUUGAACCUGUUUCAAUCA	.(((((((((((...(((((((((((((((((..............)))))))))))))))))...))))))))))).	AUGUCAGUCAGCUGCGUUGAACCU	AUGUAACGCAGCUGACUGACCUAU	91	51	1	4	46	21	0	5	91	58	0	28	43	14	0	3	43	22	0	10	178	92	0	34
178	miRNA-precursor_192	AUAUCAUUUAUGAUAGUUCGGAGGUAUAUUUUUCCUUUUUCCUUACAUAAUAUUACAUAUUCAUAAUUUGAAUGAUAAACCUAUAAAAAAAAGUUGGAUAUUACAGGGUCGAGCUAGAAUGAAAAGAUAG	.((((.(((((..((((((((..((((((((...((((((..........((((....(((((.....)))))))))..........))))))..))))).)))....))))))))..)))))..)))).	AGGGUCGAGCUAGAAUGAAAAGAU	UCAUUUAUGAUAGUUCGGAGGUAU	1	1	0	0	2	2	0	0	0	0	0	1	0	0	0	0	0	0	0	1	6	4	0	1
179	miRNA-precursor_193	GUCUUCCAUUAGAGUAAAGGGCAUAUAUUCUCAAGUUUUUGGACGAAAAGGAUAUUAAUGUCCCAAAAGUAUGACGAAGAAUAUUUGCAUUCCAUUUAUGAUAGUUCGGGGA	.(((((.((((..((((((((((.(((((((...(((.....((.....(((((....))))).....))..)))..))))))).)))...)).)))))..))))..)))))	AUUCCAUUUAUGAUAGUUCGGGGA	CUUCCAUUAGAGUAAAGGGCAUA	5	3	0	14	4	4	0	3	1	0	0	10	4	3	0	5	7	1	3	15	21	12	0	17
180	miRNA-precursor_194	UGUUGCAACGAAGAUCCAAUUGACUUGUAAAAACUUAGGUGAGUUCUGAUAGUUUUUGAAACU	.(((.(((.((..(((.((((.(((((........))))).))))..)))..)).))).))).	GCAACGAAGAUCCAAUUGACUUG	GUGAGUUCUGAUAGUUUUUGAAAC	5	1	0	3	1	0	0	2	2	1	0	8	2	0	0	1	4	1	0	6	23	6	0	9
181	miRNA-precursor_195	GUACUUCUUUAAAUUUAACUUCGGAGUUUUUGAGAACCUCAUAUUUCUUUAGACAUUUAAAUCUAUUGUUGUAUUUUAAAAAGUUCUAGUUUUCGUGAAGUUGUGU	.(((..(((((.....((((..(((.(((((((((......(((..(..((((........))))..)..)))))))))))).))).))))....)))))..))).	AACUUCGGAGUUUUUGAGAACCUC	GUAUUUUAAAAAGUUCUAGUUUU	2	2	0	1	1	1	0	0	1	1	0	0	1	1	0	0	1	1	0	0	6	3	0	0
182	miRNA-precursor_196	AUAUAGUUGAAUCGAGUUAAAUUAUUUGUAUAUAUCAAAUCUCUCUCGCGCUUUAUACAAACACAAAUUAUACAUUGUAUUUUAUAUAAUUUGUAUUUGUAUAAAGCGAGAGAGAGAACUGAUCAGAUAAAGAUUUGUAUUUGUACAAUUAUAA	.((((((((...(((((((((((.(((((....((((..((((((((.(((((((((((((.((((((((((.(........).)))))))))).))))))))))))).))))))))..))))...))))))))))).)))))..)))))))).	AGCGAGAGAGAGAACUGAUCAGAU	AUAUAUCAAAUCUCUCUCGCGCUU	22	9	0	0	10	4	1	1	17	3	0	5	17	6	0	2	15	7	1	5	35	7	0	17
183	miRNA-precursor_197	AGAGAGAAGAGAAGUACGUAGGACUUAAAAAGAGGUUCUCUUCACUUCAUUCUCUUA	.(((((((..(((((....(((((((......)))))))....))))).))))))).	GAGAAGAGAAGUACGUAGGACUU	GUUCUCUUCACUUCAUUCUCUU	6	5	0	0	1	1	0	0	4	3	0	0	4	2	0	0	3	1	0	0	4	2	0	0
184	miRNA-precursor_198	GUUAUGAUCCUUAACUUUAGGUAUGCACAAGUAGACACUUGAGCUUGUAUAAAAUUGAACAAAGUGCCACAUUCGUCCUACAUGGAAAAUUUGCGUCAAAAGUGUAUCAUGCCAUGUAGAACACGUGUGUCUACUUAAUCAAUUUUAUACAAAUUUAAAUAUCUACUUGUGCACAUUCACAGUUAAGGGUCAUAGU	.(((((((((((((((...(((.((((((((((((...(((((.((((((((((((((...(((((.(((((..((.((((((((......((((.(....))))).....)))))))).))..)))))..)))))..)))))))))))))).)))))...)))))))))))).)))...))))))))))))))).	AUGCCAUGUAGAACACGUGUGUCU	CCACAUUCGUCCUACAUGGAAAA	23	7	0	7	5	0	0	5	13	4	0	4	15	1	0	4	8	4	0	5	65	17	0	20
185	miRNA-precursor_199	CUAUGUCCGAAAUCUCAGAGACACACUUAUACUAUACUAAGGUCCUAUUAUUCCCUGAACUUAUUUUAUUAAUAAUUUUUUACCUCUUUUUAGCCUACGUGACACUAUCUUGUGGGCCCAAUGAUGAUUGACUUUUUUUUCAAACUAGUGUCACGUAAGCUAAAAAAAGGUAGAAAAUUACUUAUAAAAUAAGUUCAGAGGUAAUAGGACCUUAGUAUAGUAUAAGUGUGUCUCUGAGAUUUCGAACAUAA	.(((((.(((((((((((((((((((((((((((((((((((((((((((..(((((((((((((((((...(((((((((((((.((((((((.((((((((((((..(((......((((....))))..........)))..)))))))))))).)))))))).)))))))))))))...))))))))))))))).))))))))))))))))))))))))))))))))))))))))))))).))))).	AAGUGUGUCUCUGAGAUUUCGAAC	CCGAAAUCUCAGAGACACACUUA	123	45	0	36	49	0	0	19	126	33	0	41	44	0	0	116	95	0	0	38	748	438	0	143
186	miRNA-precursor_200	UAUAUAAUAAUCGAUGUUUGUAAUGGAAUCAGAGUUGAAAGUGUUUCACCUGAGCCUUUUUUGAUGGAAUAUAUAUAUGUAAGAUAAAUAAUUUAUAUGUAUAUAUAACAUUUUAUAUUUUCUUUUAUACUUUGUAUUCUCUUAGUAAAAUUGUGAGACUCUUAAGAUUUUGACCUGCUGAAUUAACAUACGAAAAAUUAUAUC	.(((((((..((((((((......((..((((((((..(((.(((((((.............((((..(((((((((((((((........)))))))))))))))..))))...............((((..(......)..)))).....))))))).)))..)))))))))).........))))).)))...))))))).	AGACUCUUAAGAUUUUGACCUGCU	AUGGAAUCAGAGUUGAAAGUGUUUCA	21	9	0	0	20	10	0	1	41	17	0	0	18	5	0	1	35	13	0	5	110	44	0	5
187	miRNA-precursor_201	CGUAUUAUAAUUGAGAUAUUCAUAGUAUUUAAAAAUAAUUAAUAUUGAAAAUAAAAUAGAAAAAAAGAUGAUUCAAUCUUAAACUUUUAAAGACCCUGAAUAAUUUGAAACAAAUAUU	.(((((....(((((.((((((..((.(((((((....((((.((((((......................)))))).))))..))))))).))..)))))).)))))....))))).	UUAAAGACCCUGAAUAAUUUGAAA	UUGAGAUAUUCAUAGUAUUUAAAA	13	6	0	0	9	1	0	0	12	6	0	0	3	2	0	0	10	6	0	1	39	19	0	1
188	miRNA-precursor_202	AGCAAAGAAAUGUGACUCUAAUGAUAAUAAACUUAAACAAAUAGCACAAACAAAGAUUAGAAUCCUAAGAAGGUAAAAAGGUGAAAUAUAAUAAAGUAAAUAGUUAAUAUUUUAGAAUUCAGAUCAACCCGCA	.((......((.(((.(((((.((((.(((((((..........(((.........((((....))))............)))..........))))......))).)))))))))..))).))......)).	AUAUUUUAGAAUUCAGAUCAACCC	AGAAAUGUGACUCUAAUGAUAAUA	14	11	0	0	3	2	0	0	7	3	0	0	4	2	0	0	8	7	0	0	33	17	0	2
189	miRNA-precursor_203	CCCUUUUAGGCCUAAGUGACACUAUCUUGUGGGCCCAAUGUUGGUUGAUUUUUUUUUUCAAACUAGUGUCACGUAGGCCGAAAAGGA	.((((((.((((((.(((((((((..((((.((((.......)))).)..........)))..))))))))).)))))).)))))).	UUUCAAACUAGUGUCACGUAGGCC	CCUAAGUGACACUAUCUUGUGGGC	6	0	0	4	2	0	0	3	27	20	0	4	12	0	0	4	23	6	0	8	53	19	1	34
190	miRNA-precursor_204	CGAAUAUGAGUUGUAUGUUGUCGGGUUGUGCUACUCCAAAAUUUUGAUUUGUUUAGUGUGGGGCGGCUUCAAAUUGUCGAAAUGGGACCAUCUUCA	.(((.(((.(((.(((.(((.(((.(((.(((.(((((.....((((.....))))..))))).)))..))).))).))).))).)))))).))).	GCUUCAAAUUGUCGAAAUGGGACC	GUUGUAUGUUGUCGGGUUGUGCU	8	8	0	2	11	4	0	1	8	2	0	1	3	1	0	0	12	3	0	2	26	14	0	4
191	miRNA-precursor_205	ACCCAAGUACCCCCUCAACCUAUGCCCGAAAUCCCAGAGACACACUUAUACUAUACUAAGGUCCUAUUACCCCCCUGAACUUAUUUUAUAUGUAAUUUUCUACCCCUUUUUAGCCUACGUGGCACUAGUUCGGAAAAAAAAGUCAACCAUCGUUGGGUCCACAAGAUAGUGCCACAUAAGCUAAAAAGGGGUAAAAAAUUAUUAAUAAAAUAAGUUCAGGGGGUAAUAGGACCUUAGUAUAGUAUAAGUGUGUCUCUGAGAUUUCGGGCAUAGGUUGAGGGGGAACUUGGG	.(((((((.((((((((((((((((((((((((.((((((((((((((((((((((((((((((((((((((((.((((((((((((((..((((((((.((((((((((((((.((.(((((((((....(((........(((((....))))).)))......))))))))).)).)))))))))))))).))))))))..)))))))))))))))))))))))))))))))))))))))))))))))))))))).)))))))))))))))))))))))).)))))))	AGUAUAAGUGUGUCUCUGAGAUU	AUCCCAGAGACACACUUAUACUAU	240	0	0	23	101	0	0	5	111	0	0	16	47	0	0	24	74	0	0	13	694	359	0	36
192	miRNA-precursor_206	UUUCACUCUCCCUCAAAGGCUUCUGGCUUAAAAUGCCUUUUGUGCUAAUGCUAGAGGUCUUUCGAGUGAGAGUGAAU	.(((((((((.((((((((((((((((.......(((....).))....))))))))))))).))).))))))))).	ACUCUCCCUCAAAGGCUUCUG	GAGGUCUUUCGAGUGAGAGUGA	88	22	0	0	34	10	0	0	69	21	0	0	40	11	0	0	52	15	0	0	219	71	3	0
193	miRNA-precursor_207	ACUAUUAGCCUCUGAACUUAUUUUAUAAGUAAUUUUUUAAUUCUUUUCGGCCUACGUGACACUAUCUUGAAAAGAAAGUCAAUUAACAUUGGACGCACAAAAUAGUGUCACUUAGGCCAAAAAGGGAUGGAAAAUUAUUAACAAAAUAAGUUCAGGAGUUGAUAGA	.((((((((.((((((((((((((...((((((((((((.(((((((.((((((.((((((((((.(((.........(((((....))))).....))).)))))))))).)))))).))))))).))))))))))))...)))))))))))))).)))))))).	UUUUCGGCCUACGUGACACUAUCU	AUAGUGUCACUUAGGCCAAAAAGG	28	0	0	19	14	7	0	6	14	0	0	15	12	0	0	5	14	0	0	10	49	0	0	54
194	miRNA-precursor_208	AGUUCAAAGGUUCUUGGUCUCCUUCUAUAGUCUUGAACAACAAUUUCCUCUUGAGCUCACCUUCGAAAUGUGAGUUAGGCCGAAGAUCAUAUAAGGAGACCGAGGACCUUUGAACC	.(((((((((((((((((((((((.(((.(((((............(((....(((((((.........))))))))))...))))).))).))))))))))))))))))))))).	AGAUCAUAUAAGGAGACCGAGGAC	UCUUGGUCUCCUUCUAUAGUCUUG	103	58	0	28	49	26	0	15	146	52	0	42	58	28	0	22	74	33	0	17	355	181	1	90
195	miRNA-precursor_209	AGUAUAAACGUAUUUCACGGUAACGUUUUAGGAUAUAUUUUAUUUUUUAAAAACUAACAGCAUUAGGUUGAUAUACGUUACUGUAAGUAACGUUUUACUCCUAAAACGCUAUUUUCAGUAACGUUUUACUCCUAAAACGUUACUAUGAGUAACGUUUUAGAAGUAAAAUGUUAGUGUGAGUAACGUAUAUCAAUCUGACGCCAUCAACUUUUAAAAAAUAAAAUAUAUCCUAAAACGUUACUGUUGAAUACGUUUAUACUA	(((((((((((((((.((((((((((((((((((((((((((((((((((((.......((.((((((((((((((((((((...(.((((((((((((.((((((((.(((((..((((((((((((....))))))))))))..))))).)))))))).)))))))))))).)...)))))))))))))))))))).)).......)))))))))))))))))))))))))))))))))))).))))))))))))))).	AGUAACGUAUAUCAAUCUGACGCC	CAUUAGGUUGAUAUACGUUACUGU	157	0	0	11	220	122	0	4	210	0	0	56	90	0	0	0	72	0	1	44	2351	1525	4	70
196	miRNA-precursor_210	UCAUUUUUUAGAUUUUAAGAUUUAAAUAAGUUUAUUUUUUAUUGUAAGUUUUUCAUAGAUUUUUAAAAUAUUUUAAAUUAUUAAUUAUUGUGAUUAAUAAUAUAUUUUACGUAAUUUAUAAAUAUAUAAAUUUUAUUUUAAAAAAAUUUAAAAAUUUUAUACAAAAUUAUCGAUCAAACUUAAACUGUUUGACAUAAAAAAAAAUAAAAAAUGU	.(((((((((..((((...(((((((((.(((((..(((.((((..((((((....(((((((((((...(((((((((((((((((...)))))))))))...........((((((((....)))))))).....))))))...))))))))))).....))))))..)))).)))..)))))))))))).))...))))..))))))))).	AUUAUCGAUCAAACUUAAACUGUU	UAAGUUUAUUUUUUAUUGUAAGUUU	44	19	0	0	7	4	0	1	42	30	0	0	14	12	0	0	21	12	0	0	135	85	0	2
197	miRNA-precursor_211	AUGCAUAAGUAGACAUUUAAACUUGUAUAAAAUUGAACAAGUAGACAUAUGAGUCAUACAUGACAUAAUACAUGUAGGACACUGCAUCAGAUAAAAAAAUGACAUGUAAGAUGUAUUAUGUAGGAUGUAUGUAGGACAUGUCUGUCUAUUUGUUAAACUGUAUACAAAUUUAAAUGUCUACUUAUGCAA	.((((((((((((((((((((.(((((((......((((((((((((.(((.(((.((((((.(((..((((((....(((((((((((..........)))..))).)).)))..))))))..))))))))).))).))).))))))))))))......))))))).)))))))))))))))))))).	AAUUGAACAAGUAGACAUAUGAGU	AUGUCUGUCUAUUUGUUAAACUGU	18	1	0	2	6	1	0	1	34	14	0	4	12	4	0	3	22	6	0	1	88	25	2	9
198	miRNA-precursor_212	GUAGUUAUUGGAUCAUGCAUAGGUGUUAAAAAUCAUAUUUUUGGCCUUUUUCUGAGAAUUAUCGGGUAACUGU	.((((((((.(((.((.(.((((.(((((((((...))))))))).....)))).).)).))).)))))))).	UCUGAGAAUUAUCGGGUAACUG	AGUUAUUGGAUCAUGCAUAGGU	36	13	0	0	9	5	0	0	11	10	0	0	32	9	1	0	29	0	0	1	62	35	0	0
199	miRNA-precursor_213	CUGAGGUCCUAUUAUCCCUGAACUUAUUUUAUAAAUAAUUUUCUACUUCUUUUCGAUCUACGUGACACUAUCUUGUGGAACCAACACUAAUUGACUUUUUUUUCAAGCUAAUGUCAUGUAGAUCGAAAAGAGGUAGAAAAUUACUUAUAAAAUAAGUUUAAGGGUAAUAGAACCUCAA	.((((((.(((((((((.((((((((((((((((.((((((((((((((((((((((((((((((((.((.((((.((((..................)))).)))).)).)))))))))))))))))))))))))))))))).)))))))))))))))).))))))))).)))))).	CUACGUGACACUAUCUUGUGGAAC	UUUUCAAGCUAAUGUCAUGUAGAU	27	0	0	34	6	0	0	24	26	2	2	51	12	4	1	36	26	6	0	55	77	29	0	170
200	miRNA-precursor_214	ACUGCUAUUGGUCUAGUCCUGCAUCUUUUUUUACAUUUUUUCCGUUAUCAAAAAAUAUAAAAAAAGAUGCAGGACUAGACCAAUAGCAGG	.((((((((((((((((((((((((((((((((.(((((((........))))))).)))))))))))))))))))))))))))))))).	AAAAAGAUGCAGGACUAGACC	UCUAGUCCUGCAUCUUUUUUU	589	366	2	598	448	306	4	452	811	556	0	816	599	406	3	603	624	404	3	630	2232	1473	23	2241
201	miRNA-precursor_215	CCUGCUAUUGGUCUAGUCCUGCAUCUUUUUUUAUAUUUUUUGAUAACGGAAAAAAUGUAAAAAAAGAUGCAGGACUAGACCAAUAGCAGU	.((((((((((((((((((((((((((((((((((((((((........)))))))))))))))))))))))))))))))))))))))).	AAAAAGAUGCAGGACUAGACC	UCUAGUCCUGCAUCUUUUUUU	598	366	2	589	452	306	4	448	816	556	0	811	603	406	3	599	630	404	3	624	2241	1473	23	2232
202	miRNA-precursor_216	AAAUGCAUAAGUACCCCCUCAACCUAUGCCCGAAAUCCCAGAGACACAUUUAUACUAUACAAAGGUCCUAUUAUCCCCCCUCCCAACUUAUUUUAUAAAUAAUUUUCUACUCCUUUUCGGCUUACGUGGCACUAGCUUUAAAAAAAAUGUCAACACACACUGGGCCCACAAGAUAGUGCCACGUAGGCCGAAAAGGGGUAGAAAAUUAUUUUUUAAAUAAGUUAGGGGGUAAUGGAACCUUAGUAUAGUAUAAGUGUGUCUGAAAUUUCGAACAUAGGUUGAAGGAUACUUGUGCAUUU	(((((((((((((.((..((((((((((..((((((.....(((((((((((((((((((.(((((.((((((..((((((...(((((((((...((((((((((((((((((((((((((((((((((((((.(((.........(((......)))..........))).))))))))))))))))))))))))))))))))))))))...))))))))))))))))))))).))))).)))))))))))))))))))...))))))..)))))))))).)).)))))))))))))	AGUACCCCCUCAACCUAUGCCCGA	GAACAUAGGUUGAAGGAUACUUG	36	0	0	44	20	0	0	19	52	0	3	129	35	0	0	26	69	0	2	31	210	150	4	113
203	miRNA-precursor_217	UAACUUUAGAUGUGCACAAGUAGACACUUAAUCUUGUAUAAGAUUGAACAAAUAGACACAUUCGUCAUACAUGACACUCUACAUGUCAAUUUUGUGUCCUAUGUGGUCGUAGAUGUAUUAUGCCAUGUAGGACACAUGUGUCUAUUUGUUCAAUUUUAUACAAGUUUAAGUGUUUAUUUGUGCACACCCAAAGUU	.((((((.(.(((((((((((((((((((((.(((((((((((((((((((((((((((((..........(((((.......))))).....(((((((((((((.(((((.....))))))))))))))))))))))))))))))))))))))))))))))).))))))))))))))))))))).).))))))	UUUAGAUGUGCACAAGUAGACACU	GUUUAUUUGUGCACACCCAAAGUU	5	2	0	5	2	0	0	2	17	5	0	2	4	0	1	0	3	0	0	4	56	16	0	4
204	miRNA-precursor_218	CCCCCUCAAUCUGUGUUCGAAAUUUCAGAGACACACUUAUACUAUACUAAGGUCUUAUUCUCCCCCUGAACUUAUUUUAGAAGUAAUUUUCUACCCUUUUCGUCCUACGUGGCACUAACUUGAAAAAAAAGUCAACUAGCAUUGGACCCACAAGAUAGUGCCAUGUAAGUCGAAAAGGGGUAGAAAAAUAUUAAUAAAAUAAGUUCAGGAGGGUAAUAGGACGUUAGUAUUAUAUAAGUGUGUCUCUGAGAUUUCGGGUAUAGGUCGAGGGGA	.((((((.(((((((((((((((((((((((((((((((((..(((((((.((((((((..((((((((((((((((((..((((.((((((((((((((((.(.((((((((((((.((((.......(((........))).......)))).)))))))))))).).)))))).)))))))))).))))..))))))))))))))).))).)))))))).)))))))..))))))))))))))))))))))))))))))))).)))))).	AAGUGUGUCUCUGAGAUUUCGGGU	UCGAAAUUUCAGAGACACACUUA	99	48	4	35	44	26	0	11	132	80	2	28	67	25	1	32	98	55	0	29	319	155	10	92
205	miRNA-precursor_219	ACGACCUGUUUAGUCGUUUUGGGCAGCAGAUUUUAUUUCUGAAAAAAUUGGCUGAGACGACGGACCGUCGA	.((((..((((.((((((((((.(((((((.......))))......))).)))))))))))))).)))).	AAAAAUUGGCUGAGACGACGGACC	GUUUAGUCGUUUUGGGCAGCAGAUU	206	122	0	5	52	27	0	0	210	115	0	5	94	49	0	2	176	86	0	1	611	327	0	5
206	miRNA-precursor_220	AGUCGAGAUAUGAGUGUAUAGGGGCGCCAGACUCCCUGUGCUGUAAUGGGUUCUGCC	.((.(((.(((....(((((((((........)))))))))....)))..))).)).	UCGAGAUAUGAGUGUAUAGGGGC	CCCUGUGCUGUAAUGGGUUCUGCC	49	30	0	5	26	7	0	1	32	21	0	3	27	11	0	3	26	14	0	1	146	89	1	11
207	miRNA-precursor_221	UGUCACUGCCGUUCAAAAACUAGAGCAUAUAUGCCCUUUAUUCUAACAGAGAAGACUAAAAGUUUUAUGACACGUGUAUGCCGUUAGUCUAAAGAGUAUAUCUGCUCUAGUUUUUGGACGGCAGUGACU	.((((((((((((((((((((((((((.((((((.(((((..(((((.(.(...((.....(((....)))....))...)))))))..))))).)))))).)))))))))))))))))))))))))).	UCUAGUUUUUGGACGGCAGUGACU	UCACUGCCGUUCAAAAACUAGAGC	7	1	1	10	2	0	0	5	12	6	0	13	3	2	0	2	9	4	3	2	18	2	2	23
208	miRNA-precursor_222	AAUUUUUUCGAUGAGUUGUGACUUUUUCAAUCAAUUAUGACUUUUCAAAGGGUUGUGAAUUAUCGAAAAGAUC	.(((((((((((((.((((((((((((.(((((....)))...)).)))))))))))).))))))))))))).	AGGGUUGUGAAUUAUCGAAAAGAU	UUUUUUCGAUGAGUUGUGACUUUU	2	0	0	0	1	0	0	0	7	3	0	0	2	0	0	0	8	2	0	0	10	1	1	0
209	miRNA-precursor_223	AUUUAACAAUUAUAAAAAUAAAUAUAAUUUUUUUAAAAAGUAAACUGGUCCGAUAAGCAUGUAACUCACGUAUUUUGUAGGUUGGACCUAUCAUUUUCUAGCCAUACAAAAAUGAGCUAGCUCAGUCUGAUUAUAAAAUUUCUUGUAUAAAAUAGCUCAAAUAGCAUGAAUUAACUCAUAUUAGUGGCUCUAAUAAAACUAUACUAAUAUUUUUCUAUUUUGAUAAAG	.((((.(((.((.(((((((..((((.((((.(((...(((..((((((..(((((.(((((..........((((((((((((((..........))))))).))))))).(((((((.........((..........))..........)))))))....)))))..)))..))..)))))).))).))).)))).))))....))))))).))..))).)))).	ACUGGUCCGAUAAGCAUGUAACUC	AUAGCAUGAAUUAACUCAUAUUAGUGG	20	9	0	8	11	4	0	7	19	10	0	20	5	3	0	10	9	3	0	9	44	12	0	48
210	miRNA-precursor_225	UUCAGUUCGGACGAGAUAGAUAGAAAAGCAUUGAAGUUCGAAGUUUCCGGCUCGCUUUUUCUCUUCUCUUAGUCUCAAUCAACCUAGUUCCGGGCCUUCUCUUCUACUCUAUCUUCUUAUUGGAUUGAU	.(((((((((..((((.(((((((........((((...((((..(((((...(((.............................))).))))).)))).))))...))))))))))).))))))))).	CGGACGAGAUAGAUAGAAAAGCAU	UCUACUCUAUCUUCUUAUUGGA	17	4	0	18	6	4	0	4	19	6	0	3	16	4	0	1	12	3	0	3	57	20	0	14
211	miRNA-precursor_226	UGCCCUUACCGUCAAAUACUUGGUCCAAAUACUAUGCGCAAUUGAGCAGAAUAAGGGUGUAUGUGGGCCAAGUAUUUGAUGCUAAGGGCU	.(((((((.((((((((((((((((((.....(((((((..(((.......)))..))))))))))))))))))))))))).))))))).	CAAGUAUUUGAUGCUAAGGGC	CCUUACCGUCAAAUACUUGGU	6	1	4	0	3	1	2	0	2	1	0	0	1	0	0	0	0	0	0	0	4	2	0	0
212	miRNA-precursor_227	UGUUGGAGAAGCAGGGCACGUGCAAAUUCUUGUAUUCGACAAUAUAUGCAUUACUAAUGGUAAUGCAUGAAUUUUGCACGUGUUCUCCUUCUCCAACC	.((((((((((.(((((((((((((((((((((.....))))...((((((((((...))))))))))))).)))))))))))))).)))))))))).	UGGAGAAGCAGGGCACGUGCA	CACGUGUUCUCCUUCUCCAAC	50	41	5	8	24	23	0	0	40	36	2	5	38	33	2	0	23	20	1	4	70	58	5	9
213	miRNA-precursor_228	GGUUGGAGAAGGAGAACACGUGCAAAAUUCAUGCAUUACCAUUAGUAAUGCAUAUAUUGUCGAAUACAAGAAUUUGCACGUGCCCUGCUUCUCCAACA	.((((((((((.((..((((((((((.((((((((((((.....)))))))))...((((.....)))))))))))))))))..)).)))))))))).	GGAGAAGGAGAACACGUGCAA	GCACGUGCCCUGCUUCUCCAA	8	4	0	50	0	0	0	24	5	1	0	40	0	0	0	38	4	0	2	23	9	6	0	70
214	miRNA-precursor_229	CCGGAAACAACUUACCCGCAUCGAAUGUUUACACCAAGCCAAUGCAAUUUCCAUUAUUAUGUGAUUUAAUGAAGUAAAAUGAACAACAAGUUUCAACACAUGGCAUGCAUGUAUUGACUUGGUGUAAACACUCGAUGCGGAUAAGUUUAACCCCGC	.(((....((((((.(((((((((.(((((((((((((.(((((((.....(((..(((((((....(((...((..........))..)))....))))))).)))..))))))).))))))))))))).))))))))).)))))).....))).	ACUCGAUGCGGAUAAGUUUAACCC	AACAACUUACCCGCAUCGAAUGUU	108	30	0	34	52	17	0	24	144	46	1	34	73	26	0	17	100	24	0	23	407	124	0	115
215	miRNA-precursor_230	AUUAGCUGGAGUACAAGCUUCCAAAGCUGCAGAAAUGAGUUUUUUUUUUUAACUGAAAAAGAAAAACUAUUUCUGCAGCUUUGGAAUUUUUUACUCCAGCUAAG	.((((((((((((.(((.((((((((((((((((((.(((((((((((((.....))))))))))))))))))))))))))))))).))).)))))))))))).	UAUUUCUGCAGCUUUGGAAUU	UUCCAAAGCUGCAGAAAUGAGU	22	7	13	0	20	6	6	0	30	9	9	0	24	9	2	0	14	5	6	0	52	21	17	1
216	miRNA-precursor_231	AUGUAUUAGUGAAAGUGUUUCGUCCUUGAUCAGAAAUUUUGGAGGAUCGCUUUGAAUAUAA	.(((((...(.((((((..((.(((..(((.....)))..))).)).)))))).)))))).	AGUGAAAGUGUUUCGUCCUUGAUC	UUUGGAGGAUCGCUUUGAAUAUA	15	5	0	21	6	2	0	6	13	8	0	24	7	1	0	6	12	5	0	10	32	17	0	45
217	miRNA-precursor_232	AUGUAUUAGUGAAAGUGUUUCGUCCUUGAUCAGAAAUUUUGGAGGAUCGCUUUGAAUAUAA	.(((((...(.((((((..((.(((..(((.....)))..))).)).)))))).)))))).	AGUGAAAGUGUUUCGUCCUUGAUC	UUUGGAGGAUCGCUUUGAAUAUA	15	5	0	21	6	2	0	6	13	8	0	24	7	1	0	6	12	5	0	10	32	17	0	45
218	miRNA-precursor_233	AUGUAUUAGUGAAAGUGUUUCGUCCUUGAUCAGAAAUUUUGGAGGAUCGCUUUGAAUAUAA	.(((((...(.((((((..((.(((..(((.....)))..))).)).)))))).)))))).	AGUGAAAGUGUUUCGUCCUUGAUC	UUUGGAGGAUCGCUUUGAAUAUA	15	5	0	21	6	2	0	6	13	8	0	24	7	1	0	6	12	5	0	10	32	17	0	45
219	miRNA-precursor_234	AUUGUUGAAGAAGAAAGAAACUAACAUGGAACAGGUCCAGAGCAGUUGACUGACCUAUCUUCAACAUGUUUCAAUCUUCAGCUUUCUUCUUCAUCAACACUUAUUGCAGAUAGAUUAAUCAAGUGCGUUGAUCUGAUACUUUUGACAUGUUUUAAUCUUCAGUUUUUUUCUUCUUCAACAAA	.(((((((((((((((((((((((((((..(((((((.((.(((.((((.(((.((((((.(((..((((.........................))))....))).)))))).))).)))).))).)))))))).......)..)))))).........))))))))))))))))))))).	AAUCAAGUGCGUUGAUCUGAUACU	AACAGGUCCAGAGCAGUUGACUGA	4	1	0	163	2	0	0	89	11	2	1	238	3	0	1	150	6	2	0	140	38	8	1	510
220	miRNA-precursor_235	UUGGACUCACAUGAGGACUCUCUUAAAAUGUGUUAGACUUAAAAGGAUUGAGAUUGAACCCAAUUGAAAUUAUCUUGAGCCAAAUCCUUAAAAUUCUGAACAGAUUGAGCAAGUUACCUAUAUUUGAGUUCAU	.((((((((.(((((((((..(((((..(((.(((((.((..(((((((..(((((....))))).................)))))))..)).))))))))..)))))..)))..))).))).)))))))).	AAUCCUUAAAAUUCUGAACAGAUU	AUGUGUUAGACUUAAAAGGAUUGA	15	2	0	6	9	0	0	9	14	3	0	12	8	1	0	12	4	1	0	12	38	6	2	50
221	miRNA-precursor_236	AGAGGAUAGACAGGGACGAGGCAGCGCAUGAGAUGUACAAUUUUAUUAGUUGUCCAUUCCAUGCACAGCCUCUUCCCUGGCUUUCCUCC	.(((((.((.((((((.(((((.(.(((((.((((.((((((.....)))))).)))).))))).).))))).)))))).)).))))).	UGCACAGCCUCUUCCCUGGCU	ACAGGGACGAGGCAGCGCAUG	5	2	0	0	25	10	1	0	21	4	1	0	18	2	1	0	8	1	0	0	3	0	0	0
222	miRNA-precursor_237	UGGAUAGACGGGGACGAGCCAGAGCAUGAGAUGUGCAAUUUUUGCUUUGCCUAUUCCAUGCACUGCCUCUUCCCUGGCUCUCCU	.(((.((.((((((.(((.(((.(((((.((((.((((........)))).)))).))))).))).))).)))))).)).))).	UGCACUGCCUCUUCCCUGGCU	ACGGGGACGAGCCAGAGCAUG	198	80	5	0	99	41	5	0	156	65	8	0	69	20	2	0	46	11	3	0	75	26	4	0
223	miRNA-precursor_238	AUGGCAAUUAAUUAGCAAUUAUCAUUAAAUAUGUAUUUUUAGCGGCAAGUAACACUCUUUGUAUAUGUUCCUAAAAGCUUUAGCGACAUUGAAUCUAAUGACAUUUAAUUAAUGCCGGUAAAGACUUUAGCACGCUUUAUCAAGAUGUCUUUUUAUUAGUGCUAAAAGUUAUUUUUGUUAUACUGAUUGCAAGUGCCCAAUUGUCCAG	.((((((((.(((.(((((((....((((.(((.((((((((((.(.(((((((.((((.(((.......(((((..(((((.((.((((((...(((......))).)))))).)).)))))..))))).......))).))))))).....)))).)))))))))))))).))))......))))))).)))....))))).))).	AUUAAUGCCGGUAAAGACUUUAGC	AAAAGCUUUAGCGACAUUGAAUCU	57	11	1	9	29	7	3	1	72	28	0	4	50	17	2	1	62	25	0	1	214	71	3	19
224	miRNA-precursor_239	AUUGUACUUUAUCGAGAAGGUUACAACUAUUUAGAAAAGCUGCAACCCUUUGAAAAGCUCAUAAUCUUUCAUAAAGGUCAUAAUUUUUCAUAAAAAUCGCAAUUCUUCAUUAAAGUCACAAC	.((((((((((....(((((.........((((((((((.((..(((...(((((...........)))))....)))..)).)))))).)))).........)))))..)))))).)))).	AACUAUUUAGAAAAGCUGCAACCC	GUCAUAAUUUUUCAUAAAAAUCGCA	24	10	0	1	11	5	0	1	17	8	0	8	4	3	0	1	10	6	0	4	34	20	0	11
225	miRNA-precursor_240	CUCCCUCAUUUCGCAACUAUGAUUUCACAAUUUUCUUCGUCGCUGGAUUUCAAAGUGGAUAUUCUUGUUUGUAGGUUCGUAAAAACUUUUUUCUUAUUUUAUUAUGUUUACAACCACGAAAUUUUACUUUGAAACUUAUCUCCGAAGAAAGUUAUGAAACCUUGGCCGUGAAAUGACGGAA	.(((.(((((((((..(((.(.(((((.(((((((((((..(.(((.((((((((((((..(((.((.(((((((...((((((............))))))....))))))).)).)))..)))))))))))).))).)..))))))))))).))))).).)))..))))))))).))).	CGAAGAAAGUUAUGAAACCUUGGC	UAUGAUUUCACAAUUUUCUUCGUC	16	3	0	2	9	3	0	0	11	3	0	2	18	7	0	0	12	3	0	0	80	18	0	2
226	miRNA-precursor_241	CCUAUUAUCUCAUGAACUUAUUUUAUUAAUAAUUUUCUACUCCUUUUCAGUCUACGUGACUUUAUCUUGUGGGCUCAAUAUUGUUUGACUUUUUUUUGUUCAAGCUAGUGUCACGUAGAUCGAAAAGGGUUAGAAAAUUACUUAUAAAAUAAGUUCAGAGGGAUAAUAGA	.((((((((((.((((((((((((((...((((((((((.((((((((.(((((((((((.(((.((((.(((.((((......))))))).........)))).))).))))))))))).)))))))).))))))))))...))))))))))))))..)))))))))).	GUUCAAGCUAGUGUCACGUAGAUC	GUCUACGUGACUUUAUCUUGUGGG	48	10	0	24	27	9	0	4	67	27	0	22	22	10	0	14	32	8	0	10	167	62	2	73
227	miRNA-precursor_242	ACCCCUCAACCUAUGCCCGAAAUCCCAGAGACACACUUAUACUAUAUUAAGGUCCUUUUACCCCCUUGAACUUAUUUUAUAAGUAAUUUUCUACCCCUUUUUAGCCUACGUGGCACUAGUUUGAAAAAAAAGUCAACCAUCGUUGGACCCACAAGAUAGUGUCACGUAGGCUAAAAAGGGGUAAAAAAUUAUUAAUAAAAUAAGUUCAGGGGGGUAAUAGGACCUUAGUAUAGUAUAAGUAUGUCUCUGAGAUUUCGGGCAUACGUUGAGGGGG	.(((((((((.(((((((((((((.((((((((.((((((((((((((((((((((.(((((((((((((((((((((((.(((((((((.(((((((((((((((((((((((((((.((((.........(((((....))))).....)))).))))))))))))))))))))))))))).))))))))).))))))))))))))))))))))).)))))))))))))))))))))).)))))))).))))))))))))).))))))))).	CCACAAGAUAGUGUCACGUAGGCU	CCUACGUGGCACUAGUUUGAAAAA	321	188	0	10	47	0	0	4	475	288	0	17	60	0	0	21	289	206	1	12	344	0	0	46
228	miRNA-precursor_243	AUUGGAUAUGAAAUAUGUGGUACGCACUAUUCUAUUCGUUAUAAUUUGUUUGAUUUAUUUUAACUUUAUACGAAUUAAAGAGUAAAAAAAAACGGGUGUAUACAUUUUGAACGAACCGAA	.((((......((.(((((.(((((.(((((((((((((.((((...(((.((.....)).))).))))))))))...)))))..........)))))))))))).)).......)))).	ACGGGUGUAUACAUUUUGAACGAA	UAUGAAAUAUGUGGUACGCACUAUUC	5	1	0	0	6	3	0	0	2	1	0	1	8	7	0	0	13	3	0	0	33	19	0	2
229	miRNA-precursor_244	AAAUGCACAAGUACCCCUCAAUCUAUGUCUAAAAUUCCAGAGUCACAUGUAUACUAUACUAAGGUCCUAUUAGCUCCUGAACUUAUUUUAUAAGUAAUUUUUUACCCCCUUUCGACCUACGUGGCACUAGCUUAAAAAAAUAAGUCAAUCAAUGUUGGGCCCACAAGAUAGUGUCACGUAGGUCGAAAAAUGGUAGAAAAUUAUUAAUAAAAUAAGUCCAGAGAGUAAUAGGACCUUAGUAUGGUAUAAAUAUGUCUCUGAAAUUUCGACAUAGAUUGAGGGGCUACUUGUGCAUUA	.((((((((((((((((((((((((((((..(((((.(((((.((.((.(((((((((((((((((((((((.((((((.(((((((((((.((((((((((((((...(((((((((((((((((((.(((((......)))))......((.(((......))).)))))))))))))))))))))...)))))))))))))).))))))))))).))).)))))))))))))))))))))))))).)).)).))))).))))).)))))))))))))))).)))))))))))).	AAUUUCGACAUAGAUUGAGGGGCU	CCCUCAAUCUAUGUCUAAAAUUCC	132	29	0	53	54	14	0	41	173	50	0	77	103	13	0	38	98	23	0	119	417	54	1	198
230	miRNA-precursor_245	AAGAAAUACAUAGCUGAGUGACUUUUGAGUGAAAAUUGAAAGUUGAGUAACUUUCUGAGAAAAGAGUGCAUAGUUGAGUGACCAUCUG	.(((..(((.((((((.((.((((((...(.(.....(((((((....)))))))).)...)))))))).)))))).)))....))).	GAGAAAAGAGUGCAUAGUUGAGUG	AUAGCUGAGUGACUUUUGAGUGAA	99	33	22	56	34	19	1	13	73	20	23	43	58	14	7	53	98	24	14	31	266	69	48	130
231	miRNA-precursor_246	CAAUUUCACUCCUUCUCCCUCAUUUCGCAGUUAAGAUUUCACAGUUUUUUUCAUCGCUGGAUUUCAAAGUGAAUAUUCGUGAUUUUAGUAAAUUUUUUUCCUAUUUUAUUGUGUUUAUAACCACGAAAAUUCACUUUGAAACUUAGUUCCGAAGAAAGUUAUGAAACCUUGGCCGCGAAAUGAUGGGAAAGUUGUGAAAUUC	.((((((((..(((.(((((((((((((.((((((.(((((.((((((((((...(((((.(((((((((((((.((((((.((...((((((...................)))))))).)))))).))))))))))))).)))))...)))))))))).))))).)))))).))))))))).)))))))..)))))))).	CGAAGAAAGUUAUGAAACCUUGGC	UAAGAUUUCACAGUUUUUUUCAUC	16	3	0	2	11	3	0	3	12	3	0	7	20	7	0	1	14	3	0	2	75	18	0	9
232	miRNA-precursor_247	UGGCCUAAAUUGUAUAAUUCGCUGGCCUAUUUGGCUGCAAUUGUAUAAUUAGCUU	.(((...((((((((((((.((.((((.....)))))))))))))))))).))).	CUAAAUUGUAUAAUUCGCUGGCCU	GCUGCAAUUGUAUAAUUAGCUU	1	0	0	2	0	0	0	0	2	0	0	0	0	0	0	0	3	0	0	1	4541	4541	0	1
233	miRNA-precursor_248	UUUUACAAAAUUAGUAUAAACGUAUUUCACGGUAACGUUUUAGGGUAUAUUUUAUUUUUAAAAAACUAACAGCAUUAGGUUGAUAUACGUUACUGUAAGUAACGUUUUACUUUUAAAACGUUAUUUUUAGUAACGUUUUACUCCUAAAACGUUACUGUGAGUAACGUUUUAGGAGUAAAAUAUUACUUUGAGUAACGUAUAUCAAUCUGACACCAUUAACUUUUAAAAAAUAAAAUAUAUUUUAAAACGUUACUGUGGAAUACGUUUAUACUAAUUUUGUAAAAU	(((((((((((((((((((((((((((((((((((((((((((((((((((((((((((.((((..(((..(..((((((((((((((((((((..((((((.(((((((((((((((((((((((.(((((((((((((....))))))))))))).))))))))))))))))))))))).))))))..))))))))))))))))))))..)..)))..)))).))))))))))))))))))))))))))))))))))))))))))))))))))))))))))).	AUUAGGUUGAUAUACGUUACUGUA	GAGUAACGUAUAUCAAUCUGACAC	35	0	1	3	70	17	0	1	156	78	3	5	38	0	1	4	59	0	0	5	486	266	4	61
234	miRNA-precursor_249	GCUUCUUAACCUAUGACCGAAAUCUCAGAGACACACUUAUACUAUACUAAGGUCCUAUUACCCCUGAACUUAUUUUAUUAAUAAUUUUUUACCCCUUUUUGACUUACGUGACAUUAUGUGGGUCCAACGAUGGUUGAUUUUUUUUUUCAAACUAGUGUCACGUAGGCUAAAAAGGGGUAGAAAAUUACUUGUAAAAUAAGUUCAGAGGGUAAUAGAACCUUAGUAUAAUAUAAGUGUGUCUCUGAGAUUUCGGGUAUAGGUUGAGAGGG	.(((((((((((((..(((((((((((((((((((((((((.(((((((((((.((((((((((((((((((((((((...((((((((((((((((((((.((((((((((((((.(((((((.(((....))))))))..........)))))))))))))))).))))))))))))))))))))...))))))))))))))).))))))))).))))))))))).)))))))))))))))))))))))))..))))))))))))).	AAGUGUGUCUCUGAGAUUUCGGGU	ACCGAAAUCUCAGAGACACACUUA	155	48	0	62	94	26	0	23	184	80	0	54	133	25	0	77	184	55	0	44	641	155	1	160
235	miRNA-precursor_250	CGGUGUUAGGUUGAUAUACGUUACUGUGAGUAACGUUUUACUCCUAAAACGUUUUUUUGAGUAACGUUUUACUCCUAAAACCUUACUGUGAGUAACGUUUUAAGAGUAAGACGUUACUCACAGUAACGUUUUAGGAGUAAAAUGUUACUCACAGUAACGUAUAUCAAUCUGACGCCA	.((((((((((((((((((((((((((((((((((((((((((((((((((((.((.(((((((((((((((((.((((((.(((((...))))).)))))).))))))))))))))))).)).)))))))))))))))))))))))))))))))))))))))))))))))))))).	AGGUUGAUAUACGUUACUGUGAGU	CACAGUAACGUAUAUCAAUCUGAC	45	10	1	18	8	3	0	12	19	7	0	24	28	9	0	20	18	6	0	34	69	32	2	91
236	miRNA-precursor_251	AUUUGAAAUUGGAGGAGAGCUUUGGAAAAUGUUUUCCUUAAUUUUUGAAGGGAAUACAUUUUCCUUAAUUUUGAGGAAAAUAAGUUGAUUUGGAAAACAUUUUCCAAAACUUUUGCCCCAACCAAAC	.((((...((((.((((((.((((((((((((((((((((((((.............((((((((((....)))))))))))))))))...))))))))))))))))).))))..)))))).)))).	AAUUGGAGGAGAGCUUUGGAAAAU	UUCCAAAACUUUUGCCCCAACCAA	9	0	0	8	10	0	0	3	24	18	0	16	5	0	0	2	8	0	1	12	16	0	5	29
237	miRNA-precursor_252	AAUAGCAUUAGGUUGAUAUACGUUAUUGUAAAUAACGUUUUACUUUUAAAACGUUAUUUUCAGUAAUGUUUUACUCCUAAAACGUUACUAUGAGUAACGUUUUACUUUUAAAACGUUAUUGUGAGUAACGUAUAUCUAUCUGACGCUAUC	.(((((.((((((.(((((((((((((...((((((((((((....(((((((((((((..((((((((((((....))))))))))))..)))))))))))))....))))))))))))...))))))))))))).)))))).))))).	AUUAGGUUGAUAUACGUUAUUGUA	GAGUAACGUAUAUCUAUCUGACGC	1	1	0	7	3	0	0	1	6	1	0	1	1	1	0	2	3	0	0	1	9	4	3	4
238	miRNA-precursor_253	CUUUUUCGGCCUACAUGACACUAUCUUGUAAGCUUGGUUGAUUUUUUUUCAAGAUAGUGUCACGUAGCCGAAAAGU	.(((((((((.(((.(((((((((((((.....................))))))))))))).)))))))))))).	UUUUCGGCCUACAUGACACUAUCU	AUAGUGUCACGUAGCCGAAAAGU	12	0	0	8	4	0	0	11	24	6	0	13	8	3	0	15	15	9	0	19	20	0	0	44
239	miRNA-precursor_254	GAGGCUUCUUUUUAUUUUACAAGUCGGUGGACCCAGAAGUGUAAUAAUUUGGGUUCAUUAACUUGUGGGACAAAAAGAAGCCUA	.((((((((((((.((((((((((.((((((((((((..........)))))))))))).)))))))))).)))))))))))).	UUGUGGGACAAAAAGAAGCCU	GCUUCUUUUUAUUUUACAAGU	9	8	0	0	2	1	0	0	23	22	0	0	3	3	0	0	8	7	0	0	37	36	0	0
240	miRNA-precursor_256	GGAUAUGAAAGGAGUCGAUAAGAACUCAGAGAGUUAUGUACUAAUUUAUACUUAUUUUUUCAUCUAUACAUACAUCAGUAUUAUAAGAACAAUGUUUACAUUAGAUCUUUCUUAAAUCUGUUUCUUUUUGUUGUCUUUUUUUUUAUCA	.((((.((((((((.(((((((((..(((((((..(.((.(((((.((.((....(((((.....((((........))))...)))))....)).)).))))))).)..)))...))))....))))))))).)))))))).)))).	AUAUGAAAGGAGUCGAUAAGAACU	UUUUUGUUGUCUUUUUUUUUAUCA	12	5	0	1	4	4	0	1	26	21	0	1	13	12	0	3	23	16	0	0	98	71	0	5
241	miRNA-precursor_257	UUGCGCUGGAAAGAGAUUUUGAACUUGAGACCUCUAACAUGAAAGUCUCAAGCUCAAAUCACUGGGCCACGUAU	.((((.(((..((.(((((.((.((((((((.((......))..)))))))).))))))).))...))))))).	AAAGAGAUUUUGAACUUGAGACCU	AGUCUCAAGCUCAAAUCACUGGGC	89	18	1	18	35	6	0	8	88	17	0	15	47	17	5	9	79	25	2	18	299	82	12	88
242	miRNA-precursor_258	CUAUACUAAGGUCCUAUUACCCCUGAAUUUAUUUUUUAAAUAAUUUUCUGCCCCUUUUUGGCCUAUGUGGCACUAUCUUGUGGGUCCAAUGAUGGUUGACUUUUUUUCUUAAACUAGUGUCACGUAGGCUGAAAAGGGGUAGAAAACUAUUUAUAAAAUAAGUUAAGGGGUUAAUAGGACCUUAGUAUAA	.(((((((((((((((((((((((.((((((((((.((((((.((((((((((((((((((((((((((((((((......(((((.(((....))))))))............)))))))))))))))))))))))))))))))).)))))).)))))))))).))))).)))))))))))))))))).	UCUUAAACUAGUGUCACGUAGGCU	CCUAUGUGGCACUAUCUUGUGGGU	90	36	0	33	44	26	0	12	107	51	0	39	47	14	1	18	96	43	1	33	319	149	2	94
243	miRNA-precursor_259	UGGAUAGAUAUUAUUAAAUCGUUGGUUGGAAGAUACACAUGUCAGCAUGCGCCUUCCAACCAACGAUUUAACGACAUACAUCUU	.((((..((.((.(((((((((((((((((((...(.((((....)))).).))))))))))))))))))).)).))..)))).	UUCCAACCAACGAUUUAACGACAU	AUUAUUAAAUCGUUGGUUGGAAGA	8	2	0	4	2	0	0	0	8	3	0	3	6	4	0	0	6	0	0	2	33	11	1	14
244	miRNA-precursor_260	GAUCCAUGGUGCAGUUGCUCAUUCAAUGCUACAUACUCAUCCCCACAACUUUCAUCUCACGUUCAAAAGAUGAAAGUUAUAGAGAUGAGUAUGGUGCAUUGGAUGUGUGGCCAUACCAUGGGUG	.((((((((((..(((((.((((((((((..((((((((((.(...(((((((((((..........)))))))))))...).))))))))))..)))))))))).)))))..)))))))))).	UCAAUGCUACAUACUCAUCCC	GAUGAGUAUGGUGCAUUGGAU	19	9	0	1	15	3	0	0	19	5	0	1	22	5	0	0	17	2	2	1	39	10	1	0
245	miRNA-precursor_261	AAUACGUGACGCAAUCUUAUCCAUCGAGUCAAUCUUAUCCAUGAGUCUGAUGUCGACUCGAUGGAUAAGAUUAUGACACGUGUA	.(((((((.((.((((((((((((((((((.(((..((......))..)))...)))))))))))))))))).)).))))))).	GAUGGAUAAGAUUAUGACACGUGU	ACGUGACGCAAUCUUAUCCAUCGA	13	4	0	4	1	0	0	1	4	0	0	10	4	2	0	2	7	4	1	6	38	16	0	22
246	miRNA-precursor_262	GUUUAGGGUUUAGGGUUUAGGGUUUAGGGUUUAGGGUUUAGGGUUUAGGGUUUAGGGUUUAAGGUUUAGGGUUUAGGGUUUCGGAUUUAGGGUUUAGGGUUUAGGGUUUGGGGUUUGGGGUUAGGGUUUAGGG	.((((((.(((((..((((((.((((((.((((((.((((((.((((((....(((.((((((........)))))).)))....)))))).)))))).)))))).)))))).)))))).))))).)))))).	GUUUAGGGUUUAGGGUUUAGGGUU	GUUUAGGGUUUAGGGUUUGGGGUU	0	0	0	3	0	0	0	1	3	0	0	1	0	0	0	1	0	0	0	0	37	26	0	3
247	miRNA-precursor_263	CACCUCAACUAUUAGUUGUUCUCUUUUCCUACCUGAAUGAUGGUGAUAUUCUAGGUUGGGAAAGGGAACAACUGAUAGUUGAGGUA	.((((((((((((((((((((((((((((.(((((((((.......))))).)))).)))))))))))))))))))))))))))).	UUGGGAAAGGGAACAACUGAUAGU	UAUUAGUUGUUCUCUUUUCCUACC	6	3	2	0	1	1	0	0	12	10	0	0	2	2	0	0	0	0	0	0	12	10	0	0
248	miRNA-precursor_265	AGCUCUGGUAUGGUAGAUAUUUCAUCUCCUGUUUGGGUAUAAACUGUAUUAAGUA	.(((.(((((((((..((((((...(....)...))))))..)))))))))))).	UUGGGUAUAAACUGUAUUAAGU	UCUGGUAUGGUAGAUAUUUCAUC	14	9	0	0	3	0	2	0	12	9	0	0	4	0	2	0	6	3	0	0	36	24	0	2
249	miRNA-precursor_266	AGCUCUGGUAUGGUAGAUAUUUCAUCUCCUGUUUGGGUAUAAACUGUAUUAAGUA	.(((.(((((((((..((((((...(....)...))))))..)))))))))))).	UUGGGUAUAAACUGUAUUAAGU	UCUGGUAUGGUAGAUAUUUCAUC	2	0	2	0	3	3	0	0	1	0	0	0	5	5	0	0	1	0	0	0	3	0	0	0
250	miRNA-precursor_267	CGUCCUAUUACCCCUGAAUUUAUUUUAUAAGUAAUUUUCUAUCCCUUUUUAGCCUACGUGGCACUAGUUUGAAAAAAAAGUCAACCAUCUUGGGCCCACAAGAUAGUGCCACGUAGGUCGAAAAGGGGUAAAAUAUUAUUAAUAAAAUAAGUUCAGGGGGGUAAUAGGACC	.(((((((((((((((((((((((((((.((((((.((.(((((((((((.((((((((((((((((.((((........)))).).(((((......)))))))))))))))))))).))))))))))).)).)))))).)))))))))))))..)))))))))))))).	UUUCUAUCCCUUUUUAGCCUACGU	GUAGGUCGAAAAGGGGUAAAAUAU	8	0	0	0	5	0	0	5	15	0	1	18	14	5	0	2	10	6	0	3	39	22	0	13
251	miRNA-precursor_268	UAAUUUUCUACCCCUUUUAAACCUACGUGGCACUAUCUUGUGGAACCAACGUUGGCUGAUUUUUUUUCAAGCUAGUGUCACGUUGGCCGAAAAGGGGUAGAAAAUUA	.(((((((((((((((((...((.(((((((((((.((((.(((((((....))).......)))).)))).))))))))))).))...))))))))))))))))).	UUUCAAGCUAGUGUCACGUUGGCC	ACCUACGUGGCACUAUCUUGUGGA	6	0	0	4	1	0	0	0	10	4	1	6	1	0	0	5	3	1	0	4	36	16	1	5
252	miRNA-precursor_269	GGUGCCCUAACGCGCCUUAACUCGUUAGGUGGCGACUCCAAACUCAAAAAUCCCAAAAGAGUUGUUAGGUCGUGCACAAAACCCGUUUUCUGCGAAAAUGGGGCGCG	.((((((((...(((...(((..(((..(((((((((...(((((.............)))))....)))))).)))..)))..)))....)))....)))))))).	CUUAACUCGUUAGGUGGCGACUCC	GGUCGUGCACAAAACCCGUUUUCU	2	1	0	2	3	0	0	0	11	6	0	1	5	4	0	0	2	0	0	0	6	2	0	3
253	miRNA-precursor_270	UACCCAAGUACCCCCUCAACCUAUGCCCGAAAUCUCAGAGACAGACUUAUACUAUACUAAGGUCCUAUUACCCUCCUGAACUUAUUUUAUUAAUAAUUUUUUACCCCUUUUUAGCUUACGUGGCACUAUCUUGUGGGUCCAACGAUGAUUGAUUUUUUUUUGAACUAGUGCCACGUAGGCUAAAAAGGGGUAGAAAAUUACAUAUAAAAUAAGUUCAGGGGGGGUAAUAGGACCUUAGUAUAGUAUAAGUGUGUCUCUGGGAUUUCGGGCAUAAGUUGAGGGGGUACUUGGGUAU	((((((((((((((((((((.((((((((((((((((((((((.((((((((((((((((((((((((((((((((((((((((((((((...(((((((((((((((((((((((((((((((((((((..((.((((.......)))).))........))..)))))))))))))))))))))))))))))))))))...)))))))))))))).)))))))))))))))))))))))))))))))).)))))))))))))))))))))).)))))))))))))))))))).	CUCUGGGAUUUCGGGCAUAAGUU	CCUAUGCCCGAAAUCUCAGAGACA	31	6	0	103	11	4	0	74	32	11	0	120	21	8	0	102	80	13	0	90	111	27	1	404
254	miRNA-precursor_271	AAAAGGUUUGAAUGGAAAAUAAAGAGUUGCGACUUUUAUGAAGAGUUGUGACUUUUAUGAAAUGUUGCGACUUUUAUGAAAAGUUUUGACUUUUA	.(((((((.((((.....((((.((((((((((((((((((.((((....)))))))))))).)))))))))))))).....)))).))))))).	GGAAAAUAAAGAGUUGCGACUUU	AAUGUUGCGACUUUUAUGAAAAGU	13	4	0	3	5	5	0	1	4	0	2	0	7	1	0	1	7	4	0	4	53	2	1	1
255	miRNA-precursor_272	GUAGACACUUAAACUUGUAUAAAGUUGAACAAAUAGACACACUUGUCCUACAUGUCAUUUUUUGUCCAGCGUGAUCUCUUACGUGUACUGUAUCAUGUAGGAUUCAUGUGUUUAUUUAUUUAAAAGAUGAAUAGUUAAAGUGUCUGU	.(((((((((.((((.........(((((.(((((((((((...((((((((((.........((...((((((....))))))..)).....))))))))))...))))))))))).))))).........)))).))))))))).	GUAGGAUUCAUGUGUUUAUUUAUU	CAAAUAGACACACUUGUCCUACAU	3	1	0	1	4	1	0	4	11	0	0	2	4	1	0	4	2	0	0	20	13	2	0	210
256	miRNA-precursor_273	GUUACGUAUUAUUAUUUAACGUCGUUAGCAGACCGUCCCUUUUCUCAUUAAAUUUUUUAAAAUAAAAUAAUUUUUUUAAAAAAUAAAUAAAGUAUAAAACGUUACUGUGAACCACGUUUAUACUAGUUUUGUAAA	.(((((.((((.(((..(((((.(((.(((((.(((.......((......(((((((((((...........)))))))))))......))......))).).)))).))).))))).))).))))..))))).	UUACUGUGAACCACGUUUAUACU	AUUUAACGUCGUUAGCAGACCGU	11	4	0	2	5	0	1	2	7	2	0	0	4	0	0	2	7	0	0	2	41	18	0	7
257	miRNA-precursor_274	GAGUGUAUACCUGAUUUUGUAGAUUUGUAGCUCCAGAUUUUUCCAUAGUUAUUAACUUAAUUAGUUAGCUCUGAUACCAAUUUUUGGGGUUGAAGCGGAUUUGUAAAGAAAGAGAAAAUAUUA	.(((((...(((..(((((((((((((((((((((((..((....(((...((((((.....))))))..))).....))..)))))))))...))))))))))))))..)).)...))))).	AAGCGGAUUUGUAAAGAAAGAGAA	ACCUGAUUUUGUAGAUUUGUAGCU	5	1	0	7	1	1	0	0	3	0	1	1	5	1	0	3	15	3	2	0	19	4	5	3
258	miRNA-precursor_275	CCCAAGUACCCCCUCAACCUAUGCCCGAAAUCUCAGAGACACACUUAUACUAUACUAAGGUCCUAUUACCCCCCUGAACUUAUUUUAUUAAUAAUUUUUUUACUCCUUUUUAGCUUAUGUGGCACUAUCUUGUGGGCCCAAUGAUGGUUGACUUUUUUUUCGAACUAGUGCCACGUAGGCUAAAAAGGGGUAGAAAAUUACAUAUAAAAUAAGUUCAGGGGGGUAAUAGGACCUUAGUAUAGUAUAAGUGUGUCUCUGAGAUUUCGGGCAUAGGUUGAGGGGGUACUUGGA	.(((((((((((((((((((((((((((((((((((((((((((((((((((((((((((((((((((((((((((((((((((((((...(((((((((.((((((((((((((((((((((((((....((.((((.......)))).)).............)))))))))))))))))))))))))))))))))))...))))))))))))))))))))))))))))))))))))))))))))))))))))))))))))))))))))))))))))))))))))))).	CUCUGAGAUUUCGGGCAUAGGUU	ACCUAUGCCCGAAAUCUCAGAGAC	116	0	0	48	16	0	0	4	125	0	0	8	304	233	13	25	90	0	0	5	1323	1163	47	414
259	miRNA-precursor_276	GGUGCCCUAACGCGCCUUAAUUCGUUAGGUGGCGACUCCAAACUCAAAAUCCCAAAAGAGUUGUUAGGUCGUGCACAAAACCCGUUUUCUGCGAAAAUGGGGCGC	.((((((((...(((...(((..(((..(((((((((...(((((............)))))....)))))).)))..)))..)))....)))....))))))))	CUUAAUUCGUUAGGUGGCGACUCC	GGUCGUGCACAAAACCCGUUUUCU	21	0	0	2	41	32	0	0	8	0	0	0	5	0	0	11	17	0	0	1	247	207	0	1
260	miRNA-precursor_277	UGAUGUGUUUCCCUUGACCAUGCCCAAGAGGAGGUGCAGAAUUCAUAAUGAUUUUAUCUUAAGUUUUUAAACUCUUCAAAGAUAACCUGCUCUCAUACUAAUUGUUGGAAUUUUGACCCCCGAAUUUGCUUAAGGAACAUGUUU	.((((((((..((((((....((......((.(((.((((((((.((((((((((((((((((..........)))..)))))))..............))))))))))))))))))).))......)))))))))))))))).	AGGAGGUGCAGAAUUCAUAAUGAU	UGUUGGAAUUUUGACCCCCGAA	6	5	0	7	3	3	0	1	7	3	0	7	3	1	0	2	6	6	0	2	6	4	0	19
261	miRNA-precursor_278	CUCCAUUGAUUACAAUCAAGACUUGUAUCUUCUUUCCUUGUGAGUUUCAUUUUGAAUGGUUGAGCUGAAGGCUAUUUUCAUAAGCAUAACUUGAAGAAAAAGUAGCGGGGAGAAAGAAACAACUAGAAAAAUGGGU	.((((((........((.((..((((.((((.(((((((((.(.(((..((((....(((((.(((((((.....))))...))).)))))...))))))).).))))))))))))).)))))).))..)))))).	AGUAGCGGGGAGAAAGAAACAACU	ACUUGUAUCUUCUUUCCUUGUGAGUUU	21	18	0	0	26	25	0	0	36	33	0	0	10	8	0	0	19	16	0	0	62	58	0	0
262	miRNA-precursor_279	UUUUGAAGUUCUGAGCCAUGUCUUCGGGAUUUGAUAAUUUUAAUUCCAAAAGUAGAGGAAUCGGAAGUUCAAGU	.((((((.((((((.((.(..(((..(((.((((.....)))).)))..)))..).))..)))))).)))))).	UCUGAGCCAUGUCUUCGGGAUU	UCCAAAAGUAGAGGAAUCGGAAGU	1	0	0	0	0	0	0	0	1	0	0	1	3	1	1	0	0	0	0	0	3	0	0	1
263	miRNA-precursor_280	UUCCGAGGAUGCGUCAGGUUUAAAAAAUUGGAACUAGACCUCGUAGUUCCUUUGAC	.((.(((((((((..(((((((............)))))))))))..))))).)).	ACUAGACCUCGUAGUUCCUUUGAC	CGAGGAUGCGUCAGGUUUAAAAAA	1	0	0	1	3	3	0	0	11	11	0	0	4	1	3	0	0	0	0	0	3	0	0	7
264	miRNA-precursor_281	ACCCCCUCAACCUAUGCCCGAAAUUUCAGAGACACACUUAUACUAUACUAAGGUCCUAUUACCCCCCUGAACUUAUUUUAUUAAUAAUUUUUUACCCCUUUCUAGCCUACGUGGCACUAUCUUGUGGCCCCAAUGAUGAUUGACUUUUUUUUCAAACUAGUGUCACGUAGGCUAAAAAGGGAUAGAAAAUUACUUAUAAAAUAAGUCUAGGGGGUAAUAGGACCUUAGUAUAGUAUAAGUGUGUCUCUGGGAUUUCGGGCAUAGGUUGAGGGGGA	.(((((((((((((((((((((((((((((((((((((((((((((((((((((((((((((((((..((.((((((((((...((((((((((.((((((.(((((((((((((((((..(((......((((....))))..........)))..))))))))))))))))).)))))).))))))))))...))))))))))))..))))))))))))))))))))))))))))))))))))))))))))))))))))))))))))))))).	UUUCAAACUAGUGUCACGUAGGCU	CCUACGUGGCACUAUCUUGUGGCC	104	37	0	23	24	0	0	5	200	55	0	16	47	20	0	14	90	43	0	16	475	174	0	48
265	miRNA-precursor_282	UUUAGUGCAUCUAAAGCUCCAUGAUAAAAACUAUACUGUAUACACUUACACAAAUGUCAUGUUCAGAAGAUGCAUGUUGAGAUGGAUGUGUGGACAUACUAGGAGAAACAAGAUUAUGAAUGAGGUUAGUCGGGAGAAGGUAGGAGUGACUUCUAUGGUGGACAAAAUGAGGGAAGCGAGAUUGAGAUGGUUUGGGCAUGUGUAAAGGAGGUGCACUAAC	.(((((((((((......(((((....(((((((.((..((.(.((..(.((..(((((((((((.(..((.(((......))).)).).)))))))...............((((((...(((((((.((............)).))))))))))))).))))...))..)..)).)..))..)))))))))...)))).)......))))))))))).	AAGCGAGAUUGAGAUGGUUUGGGC	UAAAAACUAUACUGUAUACACUUAC	48	25	0	0	23	7	0	0	14	3	0	0	13	5	0	0	20	10	0	1	79	34	0	1
266	miRNA-precursor_283	ACAAGUACUCCUUAACCUAUGCCCGAAAUUUCAGAGACACGCUUAUACUAUACUAAGGUCCUAUUACCCCCUGAACUUAUUUUAUAAGUAAUUUUCUACCCCUUUUUAGCCUACGUGGCACUAGUUUGAAAAAAAAAAGUCAACCAUCGUUGGGCCCACAAGAUAGUGCCACGUAGGUCGAAAAGGGGUAAAAAAUUAUUAAUAAAAUAGUUCGGGUGGUAAUAGGACCUUAGUAUAGUAUAAGUGUAUCUCUGAGAUUUCGGGCAUAGGUUGAGGGGUACUUGG	.((((((((((((((((((((((((((((((((((((.((((((((((((((((((((((((((((((.((((((((.(((((((.(((((((((.(((((((((((.(((((((((((((((.((((...........(((((....))))).....)))).))))))))))))))).))))))))))).))))))))).))))))))))))))).)))))))))))))))))))))))))))))).)))))))))))))))))))))))))))))))))))).	AAGUGUAUCUCUGAGAUUUCGGGC	CCGAAAUUUCAGAGACACGCUUAU	58	15	0	70	24	0	0	35	58	5	0	94	55	29	1	70	45	10	0	60	156	85	0	226
267	miRNA-precursor_284	ACUUAUACUAUACUAAGGUCCUAUUACCACCCGAACUAUUUUAUUAAUAAUUUUUUACCCCUUUUCGACCUACGUGGCACUAUCUUGUGGGCCCAACGAUGGUUGACUUUUUUUUUUCAAACUAGUGCCACGUAGGCUAAAAAGGGGUAGAAAAUUACUUAUAAAAUAAGUUCAGGGGGUAAUAGGACCUUAGUAUAGUAUAAGC	.(((((((((((((((((((((((((((.(((((((((((((((...((((((((((((((((((...((((((((((((((....((.((((.......)))).))...............))))))))))))))...))))))))))))))))))...))))))).))))).)))))))))))))))))))))))))))))).	AUAGGACCUUAGUAUAGUAUAAGC	UUAUACUAUACUAAGGUCCUAUU	12	3	0	8	15	6	0	1	26	0	0	5	34	11	0	6	5	2	0	3	109	0	29	9
268	miRNA-precursor_285	CUUGCACAAUAAGAUUAAGGAUAUGUGCCAUACACCACACAUGAAGAUGGUCACCAUCCAUAAUGUUAGUUCUCCAAU	.(((.....(((.((((.((((..(((((((.(..((....))..))))).))).)))).)))).)))......))).	AUAAGAUUAAGGAUAUGUGCC	UCACCAUCCAUAAUGUUAGUU	7	3	1	3	9	7	0	0	8	7	0	0	3	2	0	0	8	4	0	1	12	7	0	1
269	miRNA-precursor_286	CGACAUAUUCGUCCUACAUGACACCCUACAUAGCAUUUUUGUGUCCUAUGUGCAUUAUGUCAUGUAGAACACGUGUGUCU	.(((((((..((.((((((((((...((((((((((....)))..))))))).....)))))))))).))..))))))).	AUGUCAUGUAGAACACGUGUGUCU	ACAUAUUCGUCCUACAUGACACCC	9	5	1	1	4	1	1	2	15	10	2	3	6	5	1	2	3	2	0	5	36	22	3	8
270	miRNA-precursor_287	CAGUAACAGCUGUAACUGCUGUAACAGCUGAAACGGCUGAAACUGCCGAAACGGUUGUAACGGCUGCCCCUCCAACUGCUGCCUGCUU	.((((.((((.((....(((((.(((((((...((((.......))))...))))))).)))))..........)).))))..)))).	AACUGCUGUAACAGCUGAAACGGC	CCGAAACGGUUGUAACGGCUGCCC	11	6	0	0	9	1	0	0	11	1	0	1	10	2	0	0	6	3	0	1	41	12	0	5
271	miRNA-precursor_288	CAGUAACAGCUGUAACUGCUGUAACAGCUGAAACGGCUGAAACUGCCGAAACGGUUGUAACGGCUGCCCCUCCAACUGCUGCCUGCUU	.((((.((((.((....(((((.(((((((...((((.......))))...))))))).)))))..........)).))))..)))).	AACUGCUGUAACAGCUGAAACGGC	CCGAAACGGUUGUAACGGCUGCCC	11	6	0	0	8	1	0	0	12	1	0	1	10	2	0	0	6	3	0	0	41	12	0	5
272	miRNA-precursor_289	CAGUAUAAACGUAUUCCACAGUAACGUUUUAGAAUAUAUUUUAUUUUUUAAAAGUUAAUGGCGUCAGAUUGAUAUACGUUACUCACAGUAACGCUUUAGGAGUAAAACGUUACUCAAAAUAACGUUUUAAAAGUAAAAUGUUACUUACAGUAACGUAUAUCAACCUAAUGCUGUUAGUUUUUAAAAAAUAAAAUAUACCCUAAAACGUUACCGUGAAAUAUGUUUAUACUA	.((((((((((((((.(((.((((((((((((..((((((((((((((((((((((((((((((.((.(((((((((((((((...(((((((.((((....((((((((((.......))))))))))....)))).)))))))...))))))))))))))).)).))))))))))))))))))))))))))))))..)))))))))))).))).)))))))))))))).	AAUGGCGUCAGAUUGAUAUACGUU	CGUAUAUCAACCUAAUGCUGUUA	47	14	0	52	19	8	0	18	54	15	3	41	24	6	0	49	38	15	0	12	223	82	0	57
273	miRNA-precursor_290	GCGUCAUAUCUAACAAGUCUGCCAAGUUGUUACAUAUGUUUGAGUGGAACUUGGUAGACUUGUUAGAUAUGACGG	.(((((((((((((((((((((((((((.((((.((....)).))))))))))))))))))))))))))))))).	UUGGUAGACUUGUUAGAUAUGACG	UCAUAUCUAACAAGUCUGCCAAGU	1	1	0	0	0	0	0	0	0	0	0	0	1	0	0	0	1	1	0	0	2	0	0	0
274	miRNA-precursor_292	UAUAUUUAUACUCUUAAACUUUGAGUUUGCACAAGUAGACACUUAAACCUGUAUAAAGUUGAACAAGUAGUAGACACAUGAGUCAUAUAUGACAUAAUACACAUAAGACACCACGUACGAUGCAAAUUACAAUAUAGGAUGUCACGUAAAACACGUGUGUCUUUUUGUUUUAUCUUAUACAAGUUUGAGUGUCUAUUUGUGCAUACUGAAAGUUGAAGAGUAUAAAUAUAA	(((((((((((((((.((((((.(((.(((((((((((((((((((((.(((((((.((.(((((((....(((((((((.((..(((.((((((..((..(((...((.....))...)))............))..)))))).)))..)).))))))))).))))))).)).))))))).))))))))))))))))))))).))).)))))).))))))))))))))).	UUUGCACAAGUAGACACUUAAAC	UUUGAGUGUCUAUUUGUGCAUACU	8	5	0	0	0	0	0	0	6	2	0	2	6	3	0	0	7	2	0	1	13	7	0	3
275	miRNA-precursor_293	CCCCCCUAGACUAUGACCGAAAUUUCAAAGACACAUCUUAACUAAACUAAGGUCAUAUUACCCCCUGGACUUAUUUUAUUUUUAUUUUUUUGUAUUUUUUUUGCAUCUUUUUAUCUUUCGUGGCAUCCGAAUAUCUCCCACGCGUUUCAAUCGCGUUAAGUCACGGAGUGUUCCACAUAAGACAAAAGGUAUACAAAAUUAAAAAACAAAUAAAUUCAGGGGGAGGGGUAAUAGGAUCUUAAUUUAAAUAGAUGUGUCUCUAAAAUUUCGAUCAUAGUCUAGGGGGU	.(((((((((((((((.((((((((...((((((((((....((((.(((((((.((((((((((((((.((((((..((((((...((((((((.(((((((..........((((..((((((((((.....((...(((((.......)))))..))...)))).))..))))..))))))))))).)))))))).))))))..)))))).))))))))).....))))).))))))).))))...))))))))))...)))))))).))))))))))))))).	AAUUUCGAUCAUAGUCUAGGGGGU	CCCUAGACUAUGACCGAAAUUUCA	6	3	0	7	8	3	0	3	13	7	1	9	7	2	2	8	5	0	2	15	20	5	0	29
276	miRNA-precursor_294	CCUCUUUUUAACCUACGUGGCACUAUCUUGUGGGCCCAGUGUGUGUUGAUAUUUUUUCAAGCUAGUGCCACGUAGGCCGAAAAAGGGU	.((((((((..((((((((((((((.((((.(((...(((((......)))))))).)))).))))))))))))))...)))))))).	UUUCAAGCUAGUGCCACGUAGGCC	ACCUACGUGGCACUAUCUUGUGGG	1	0	0	7	3	0	0	1	2	0	0	3	0	0	0	2	15	4	0	1	17	11	0	2
277	miRNA-precursor_295	CUAAGUUUAUUUGUAGAAGUUAGAAUUUUUAUUUCUUGUUAAAUCAAGUAAUUAUUUGUUAAUACAUAUAUUAUGAAUUGCAUAUUGUGUUGCGCUGCUAUUUUUUAUUUUAUUUUUGCAUAUGUGACUGAUUUUUAUAUAAAUAUUCUUAA	.((((..((((((((((((((((.....((((....(((.((((.((((((......((......(((((.((((.....)))).)))))......))......)))))).))))..)))...))))))))))))..))))))))..)))).	UGAUUUUUAUAUAAAUAUU	UAUUUGUAGAAGUUAGA	10	4	0	1	7	1	0	0	24	3	0	0	16	3	0	0	9	4	0	0	29	9	0	1
278	miRNA-precursor_296	CUAAGUUUAUUUGUAGAAGUUAGAAUUUUUAUUUCUUGCUAAAUCAAGUAAUUAUUUGUUAAUACAUAUAUUAUUAAUUGCAUAUUGUGUUGCGCUGCUAUUUUUUAUUUUAUUUUUUGCAUAUGUGACUGAUUUUUAUAUAAAUAUUCUUAA	.((((..((((((((((((((((.....((((....(((.((((.((((((......(((((((((.((((((.....)).)))))))))))....))......)))))).))))...)))...))))))))))))..))))))))..)))).	UGAUUUUUAUAUAAAUAUU	UAUUUGUAGAAGUUAGA	10	4	0	1	5	1	0	0	24	3	0	1	16	3	0	0	8	4	0	0	29	9	0	1
279	miRNA-precursor_297	UGGUUUUGCUUAUAAUUAUUAUAAUAAAAAACUUUGUUAAAAGCUUGGAUAUAAUCCCAGUAGGUAAAACUC	.((((((((((((....((((((.....((.((((....)))).))...))))))....)))))))))))).	AUAAUCCCAGUAGGUAAAACUC	GUUUUGCUUAUAAUUAUUAUAA	17	12	0	0	6	1	0	0	20	7	0	0	6	4	0	0	2	1	0	0	33	18	0	3
280	miRNA-precursor_298	UGGUGAUUUUGGCUAGGGAUUUGUUCAUAUACUGCCGAUGCAUUCGAGAACUUUUCCUGAUAUAUGUUUAAAAUCUGCCCGUGGUUUUUUCGGAAGACAAGGAUUAGACAAGCUUUCGAAUGCAUCCGGUAGUAUAUGAACAAAUCCGGUAGCCAAAAUCACUC	.((((((((((((((.(((((((((((((((((((((((((((((((((.(((.((.((((...(((((((((((.......))))))......)))))...)))))).))).)))))))))))).)))))))))))))))))))))..)))))))))))))).	AAUGCAUCCGGUAGUAUAUGAAC	UCAUAUACUGCCGAUGCAUUCG	3	0	0	0	2	2	0	0	7	1	0	0	6	1	0	2	1	1	0	1	16	3	0	3
281	miRNA-precursor_299	CCAAAAAUUUAUGGACUAUAGCACACGAAAAUUGACAAAAUGGAGAUUUUACCUGCUCUAGGGAUCGUUUGACCUUGAAAAUGGAAUGUUGGUUACAGCUAGUUGUAGCAGGUAAACCCCUUAUUUUGUCGUUUUUCGUGUGCUAUAUUCCAUGAGAUUUUUGU	.((((((((((((((.(((((((((((((((.(((((((((((.(..((((((((((.(((((.((....)))))))..........((((....)))).......))))))))))..).))))))))))).))))))))))))))).))))).))))))))).	AUUUAUGGACUAUAGCACACGAAA	UCGUGUGCUAUAUUCCAUGAGAUUU	5	2	0	0	6	3	0	0	6	6	0	0	3	3	0	0	5	4	0	0	22	16	0	2
282	miRNA-precursor_300	GAAAUACCGAAAAAUACAAAAAAUUAAACCGAAUAUCGAACCGAAAACCGAAAUACCGAAACCGAAAUUCUAAAAAAAUUCGGUUCGGUUCGGUGUUUCGGUUUUUCGGUGUUUA	.((((((((((((..............(((((((((((((((((..((((((..........................))))))))))))))))).)))))))))))))))))).	ACCGAAUAUCGAACCGAAAACCGA	GGUUCGGUUCGGUGUUUCGGUU	9	5	1	3	3	3	0	4	6	1	0	8	2	0	0	0	3	0	0	12	21	8	0	24
283	miRNA-precursor_301	AAUGCCCAAAUACCUCCUCAACCUAUGCCCGAAAUCUCAGAGACACACUUAUACUUUACUAAGGUCCUAUUACCCCCUGAACUUAUUUUAUUAAUAAUUUUUUACCCCUUUUUAGCUUACGUGGCACUAUCUUGUGGGACAAACGAUGAUUGACUUUUUUUUUCGAACUAGUGCCACGUAAGCUAAAAAGGGUAGAAAAUUACAUAUAAAAUAAGUUCAGGGGGGUAAUAGGACCUUAGUAUGGCAUAAGUGUGUCUAUGGGAUUUCGGGCAUAGGUUGAGGGGGUACUUGGGUAUUU	(((((((((.(((((((((((((((((((((((((((((.((((((((((((.((.(((((((((((((((((((((((((((((((((((...(((((((((((((.(((((((((((((((((((((..(((.((((.(((.(........)))).)))).)))..))))))))))))))))))))))))))))))))))...)))))))))))))).))))))))))))))))))))).)).)))))))))))).))))))))))))))))))))))))))))).))))))))).	CUUACGUGGCACUAUCUUGUGGGA	UUUCGAACUAGUGCCACGUAAGCU	25	5	0	234	13	2	0	122	53	6	2	198	29	8	0	81	29	17	1	139	107	34	4	518
284	miRNA-precursor_302	AGCUUACGUGACACUAUCUUGUGGGCCCAACGAUGGUUGACUUUUUUUUUUGAACUAGUGCCAUGUAGGCUAAAAAGGGGUAGAAAAUUACACAUAAAAUAAGUUCAGGGGGGUAAUAGGACCUUAGUAUAGUAUAAGUGUGUCUUUGGGAUUUCGGGCAUAGGUCGAGGGGGUA	.(((..(.((((.((((((((....(((((.(((((((......((((((((((((...(((.....))).........(((......)))..........))))))))))))......))))..................))).)))))....)))).)))))))).)..))).	UACGUGACACUAUCUUGUGGGCCC	GAUUUCGGGCAUAGGUCGAGGGGG	27	0	0	18	6	0	0	3	31	0	0	17	33	0	0	7	32	0	0	11	379	241	0	26
285	miRNA-precursor_305	AAAGUGGAUUUUCGUGGUUGUAAACACAAUAAAACAAGAAAAAAGUUUUACUAACCUACAACCACGAAUAUCUACUUA	.((((((((.((((((((((((.......((((((.........))))))......)))))))))))).)))))))).	AGUGGAUUUUCGUGGUUGUAAACA	CCUACAACCACGAAUAUCUACUUA	38	34	0	0	12	12	0	0	37	35	0	0	26	21	0	0	31	26	0	0	145	132	0	0
286	miRNA-precursor_306	ACCUUCAACCUAUGCCCGAAAUCUUAGAGACGCACUUAUACUAUAUUGAGGUUCUAUUACCUCCUGAACUUAUUUUAUUAAUAAUUUUCAACCCCCUUUUGUCCUACGUGGCAGUAUCUUGUGGGUCAAACGCUUGUUGACUCUUUUUUUUCAAGCUAGUGCCACAUAGGCCUAAAAGGGGUAGAAAAUUAUUUAUAUAAUAAGUUCAGGGGUCAUAGGACCUUAGUAUUAUAGUAUAAGUUUGUCUCUGGAAUUUCGGACAUAGGUUGAGGGG	.(((((((((((((.(((((((.(((((((((.((((((((((((((((((((((((.(((.((((((((((((.(((.((((((((((...(((((((((.((((.((((((.((.((((.(((((((.......)))))))........)))).)).)))))).))))..)))))))))..)))))))))).))).))))))))))))))).))))))))))))))...)))))))))).))))))))).))))))).))))))))))))).	CUCUGGAAUUUCGGACAUAGGUU	CCUAUGCCCGAAAUCUUAGAGAC	17	0	1	13	8	0	0	10	17	0	0	18	7	0	0	6	8	0	0	14	74	27	0	56
287	miRNA-precursor_307	UCUAUUUAACCUAUGUAAGAAAUCUCGGAUAUAUAUCGGGAUAACAUGACCUUAGUAUAAUAUAAAUGUAUCUAUGAGAUUUCGGACAUAUGUCGGGAUAGC	.((((((.((.(((((..((((((((((((((((...((..........))(((........)))))))))))..))))))))..))))).))..)))))).	AUGAGAUUUCGGACAUAUGUCGGG	AACCUAUGUAAGAAAUCUCGGAUA	13	2	0	2	2	2	0	0	8	1	0	2	3	1	0	0	3	0	0	0	29	5	2	0
288	miRNA-precursor_308	CUUGGUUUCGGAUUACAUUUAUGCCUUCAACUUUGGGUGUGCACAAGUAGACAUUUAAACUUGCAUAAAGUUCAACAAAUAGACACACAUACAUGUCAUUUUUUGUCCUACGUGGUGUCCUAUGUGUAUUGUGAUGUAGACUCAUGUGUUUAUUUAUUUAAAAGUUUGAUAGUUAAUGUGCUUGUUUGUGCAUUAUGAAAGUUGGAGGUCAAAGUUAAAAUUUGAAGCCAAA	.(((((((((((((..((((..((((((((((((.(..(((((((((.(((((((..((((..((...........(((((((((((.....(((((((....((...(((((((....)))))))))..))))))).......)))))))))))...........))..))))))))).))..)))))))))..).))))))))))))..))))...))))))))))))).	CUUCAACUUUGGGUGUGCACAAGU	UUGUGCAUUAUGAAAGUUGGAGGU	28	0	0	40	15	0	0	37	31	0	0	140	19	17	0	44	18	0	0	56	157	48	0	239
289	miRNA-precursor_309	ACUUAUACUAUAUUAAGGUCCUAUUACCCCCUUGAAAUUAUUUUAUAAGUAAUUUUCUACCCCUUUUUGGCCUACGUGGCACUAGCUUGAAAAAAAAGUCAACCAGCGUGGGGCUCACAAGAUACUGUCACGUAGGCUGAAAAGGAGUAGAAAAUUAUUAAUAAUAUAAGUUCAGGGGGGUAAUAGGACCUUAGUAUAGUAUAAGC	.(((((((((((((((((((((((((((((((((((.((((.((((.(((((((((((((.((((((((((((((((((((.((.((((.......((((..(((...)))))))..)))).)).)))))))))))))))))))).))))))))))))).)))).)))).))))))))))))))))))))))))))))))))))).	CACAAGAUACUGUCACGUAGGCU	CCUACGUGGCACUAGCUUGAAAA	26	7	0	69	10	4	0	23	42	7	0	56	16	8	0	13	33	15	0	8	121	43	0	61
290	miRNA-precursor_310	CUAUGCCCGAAAUCCCAGAGACACACUUAUACUAUACUAAGGUCCUAUUACCCCCUGAACUUAUUUUAUUAAUAAAUUUUUACCCCUUUUCGACCUACGUGGCACUAUCUUGUGGGCCCAACGAUGGUUGACCUUUUUUUUCAAACUAGUGUCACGUAGGCAAAAAAGGGGUAGAAAAUUACUUAUAAAAUAAGUUCAGGGGGGUAAUAGGACCUUAGUAUAGUAUAAGUGUGUCUCUGAAAUUUUGGGCAUAU	.((((((((((((..((((((((((((((((((((((((((((((((((((((((((((((((((((((...(((.((((((((((((((...((((((((((((((..(((.(((..((((....)))).))).......)))..))))))))))))))...)))))))))))))).)))...)))))))))))))).))))))))))))))))))))))))))))))))))))))))..)))))))))))).	AAGUGUGUCUCUGAAAUUUUGGGC	CCGAAAUCCCAGAGACACACUUAU	14	6	0	80	8	1	0	26	10	0	0	45	11	3	2	20	15	4	0	33	59	32	0	102
291	miRNA-precursor_311	CCCCUGAACUUAUCUUAUAAGUAAUUUUCUACCCCUUUUUAGCCUACGUGACACUAAUUUUUUUUAAAAAGUCAACCAUCGUUGGUCCCACAAGAGAGUGUCACGUAGGUCGAAAAGGAGUAAAAAAUAUUAAUAAAAUAAGUUCAGGGA	.((((((((((((.((((.((((.((((.(((.(((((((.((((((((((((((.((((((....))))))..((((....))))..........)))))))))))))).))))))).))).)))))))).)))).)))))))))))).	ACCCCUUUUUAGCCUACGUGACAC	GUCACGUAGGUCGAAAAGGAGUAA	9	0	0	6	12	6	0	3	21	0	0	5	8	0	0	8	11	0	0	4	77	52	0	39
292	miRNA-precursor_312	AUGGCUUUGUAAAAUCACCGUUAAAGAAUAAUGACAUGAAUGAACAUUUUCUUUUAACGGUAAUGACAUAAAUGAACCAA	.(((((((((...((.((((((((((((.((((...........))))))).))))))))).))...))))).)..))).	UUAACGGUAAUGACAUAAAUGAAC	UUUGUAAAAUCACCGUUAAAG	8	6	0	0	4	3	0	0	4	3	0	0	4	3	0	0	1	1	0	0	5	2	0	1
293	miRNA-precursor_313	CCUAUGUCUGAAAUCCCAGAGACACACUUAUACUAUACUAAGGUCCUAUUACCCCCUGAACUUAUUUUAUAUGUAAUUUUCUACCCCUUUUUAGCCUACGUGGCACUAGUUCGAAAAAAAAAGUCAACCAUCAUUGGGCCCACAAGAUAAUGCCACGUAAGCUAAAAAGGAGUAAAAAAUUAUUAAUGAAAUAAGUUCAGAGGGGUAAUAGGAACUUAGUAUAGUAUAAGUGUGUCUCUGAGAUUUCGGACAUAGG	.((((((((((((((.((((((((((((((((((((((((((.(((((((((((((((((((((((((((..((((((((.(((.((((((((((.(((((((((.((...................(((....)))..........)).))))))))).)))))))))).))).))))))))..))))))))))))))).)))))))))))).)))))))))))))))))))))))))).)))))))))))))).	AAGUGUGUCUCUGAGAUUUCGGAC	CUGAAAUCCCAGAGACACACUUA	28	0	0	35	19	0	1	23	44	11	1	13	17	0	0	34	63	16	0	23	557	416	2	93
294	miRNA-precursor_314	CCCUGGAGUUCCCUUGACCGCUUCAUUAGGGAUUACUUUAUUGUUUGAUGCCUUGCUGAAGUGUUUGGGGGAACUCUUGGA	.((.(((((((((((((.(((((((.((((((((((......))..))).))))).))))))).))))))))))))).)).	CUGAAGUGUUUGGGGGAACUC	GUUCCCUUGACCGCUUCAUUA	9	8	0	0	3	2	0	0	7	5	0	0	3	3	0	0	3	3	0	0	12	8	0	1
295	miRNA-precursor_315	AGAGUUCCCUUGACCACUUCAUGAGGGCUUACUUUGAUGUUAGAAGCAUUGCUGAAGUGUUUGGGGGAACUCA	.((((((((((((.(((((((..((.((((.((........)))))).))..))))))).)))))))))))).	CUGAAGUGUUUGGGGGAACUC	GUUCCCUUGACCACUUCAUG	10	8	0	0	2	2	0	0	7	5	0	0	3	3	0	0	5	3	0	0	12	8	0	0
296	miRNA-precursor_317	CCCUGGAGUUCCCUUGACCGCUUCAUUAGGGAUUACUUUAUUGUUUGAUGCCUUGCUGAAGUGUUUGGGGGAACUCUUGGA	.((.(((((((((((((.(((((((.((((((((((......))..))).))))).))))))).))))))))))))).)).	CUGAAGUGUUUGGGGGAACUC	GUUCCCUUGACCGCUUCAUUA	9	8	0	0	3	2	0	0	7	5	0	0	3	3	0	0	3	3	0	0	12	8	0	1
297	miRNA-precursor_318	AGAGUUCCCUUGACCACUUCAUGAGGGCUUACUUUGAUGUUAGAAGCAUUGCUGAAGUGUUUGGGGGAACUCA	.((((((((((((.(((((((..((.((((.((........)))))).))..))))))).)))))))))))).	CUGAAGUGUUUGGGGGAACUC	GUUCCCUUGACCACUUCAUG	10	8	0	0	2	2	0	0	7	5	0	0	3	3	0	0	5	3	0	0	12	8	0	0
298	miRNA-precursor_320	UGAUAUUAGAAGUCUUGCUGAAGUGUUUGGGGGAACUCCUGGGUUUACUUUGAAAAUUACGCAAACAAGUAUAUAUAAAUGCAUGAUGAGUACGUAUUAGCUAGAGAUGAUGAAUACAAUAUUGAUUCACGUAUAAAACUACCUCUGGAGUUUCCUUGACCACUUUAUGAGAGCUUAAUAUUU	.((((((((...(((((.(((((((.(((((((((((((.((((...(((((.....((((....((.((((......)))).)).......)))).....)))))(((.(((((.((....))))))))))........))))..))))))))))))).))))))))))))..)))))))).	CUGAAGUGUUUGGGGGAACUC	GUUUCCUUGACCACUUUAUGA	9	8	0	0	2	2	0	0	7	5	0	0	4	3	0	0	3	3	0	0	12	8	0	2
299	miRNA-precursor_321	AGGUGUUCCUAGAGUUCCCUUGACCACUUCAUUAGGGAUUACUUCGUUGUUUGAUGCUCUGCUGAAGUGUUUGGGGGAACUCCUGGGCUCACUC	.((((..((((((((((((((((.(((((((.((((((((((......))..))).))))).))))))).))))))))))).)))))..)))).	CUGAAGUGUUUGGGGGAACUC	GUUCCCUUGACCACUUCAUUA	10	8	0	0	2	2	0	0	7	5	0	0	3	3	0	0	3	3	0	0	12	8	0	0
300	miRNA-precursor_322	CCCUAGAGUUCCCUUGACCGCUUCAUUUGGGCUUACUUCAUUGUUUGAUGCCCUGCUGAAGUGUUUGGGGGAACUCUUGGA	.((.(((((((((((((.(((((((...((((..((......)).....))))...))))))).))))))))))))).)).	CUGAAGUGUUUGGGGGAACUC	GUUCCCUUGACCGCUUCAUUU	9	8	0	0	3	2	0	0	7	5	0	0	3	3	0	0	3	3	0	0	12	8	0	1
301	miRNA-precursor_323	UCCCUAGAGUUCCCUUGACCACUUCAUUAGGGAUUACUUCGUUGUUUGAUGCUCUGCUGAAGUGUUUGGGGGAACUCCUGGGC	.(((..((((((((((((.(((((((.((((((((((......))..))).))))).))))))).))))))))))))..))).	CUGAAGUGUUUGGGGGAACUC	GUUCCCUUGACCACUUCAUUA	10	8	0	0	2	2	0	0	7	5	0	0	3	3	0	0	3	3	0	0	12	8	0	0
302	miRNA-precursor_324	UGUCUCUGAUGUUCUGGUUAUAGAUUAGGGCAUUUCGGAAAUACUUUGUGCAUUUUGACUUUGACCGGAGGGGAUU	.((((((.....((((((((.((.(((((((((...(......)...))))..))))))).)))))))))))))).	GAUGUUCUGGUUAUAGAUUAGGGC	AUUUUGACUUUGACCGGAGGGGAU	1	0	0	0	2	0	2	0	0	0	0	0	3	2	0	0	2	2	0	0	3	0	0	3
303	miRNA-precursor_325	UGAUAUUGGCCUGGUUCACUCAGACACAUAUUAUUUUGAUUGAUUUUACUUUUGAUUGAGCCGUGUCAAUAUCU	.(((((((((.(((((((.(((((.....((((.......))))......))))).))))))).))))))))).	UAUUGGCCUGGUUCACUCAGA	UGAUUGAGCCGUGUCAAUAUC	325	265	2	0	114	94	3	0	257	212	5	0	124	94	3	0	192	151	2	0	905	809	3	0
304	miRNA-precursor_326	AAUGCCCAAGUACCCCUCAACCUACGUCCAAAAUCCAAGAGACACACUUAUACUAUACUAAGUUCCUAUUAACCUCCUGAAUUUAUUUUAUAAGUAGUUUUCUACCACUUUUCAGCCUACGUGGAACUAAUUUGAAAAAAAAAGACAACCAUCAUUGGGCCCACAAGAUAGUGUCACGUAGACAAAAAAGGGGCAGAAAAUUAUUUAAAAAAUAAGUUCAGGAGGGUAAUAGGACCUCCUUAGUAUAGUAUAAGUGUGUCUCUGAGAUUUCGAGCAUAGGUUGAGGGUACUUGUGCAU	.((((.(((((((((.((((((((.((.(.(((((..(((((((((((((((((((((((((.((((((((.(((((((((((((((((.(((((((((((((.((.(((((..(.((((((((.((((.((((..............(((....))).....)))).)))).)))))))).)..))))).)).))))))))))))).))))))))))))))))).))))))))....)))))))))))))))))))))))))..))))).).)).))))))))))))))))).))))	CCCACAAGAUAGUGUCACGUAGAC	UACGUGGAACUAAUUUGAAAAAAA	36	11	0	39	16	4	0	10	38	11	0	26	32	9	0	42	51	7	0	24	138	42	1	376
305	miRNA-precursor_327	AUGACGACCUUUCUGAAAGAUUGUGACUUUUCCAAAGGUUUGUGACCUUUCCGGUAAAGCACAAUAAGAACCUUUUCGCAC	.((.(((............((((((.((((.(((((((((...)))))))..)).))))))))))..........))))).	AAAGAUUGUGACUUUUCCAAAGGU	CUUUCCGGUAAAGCACAAUAAGAAC	1	0	0	0	0	0	0	1	17	12	2	0	0	0	0	0	1	0	0	0	1	0	0	1
306	miRNA-precursor_328	CCAAGUACCUCCUCAACCUAUGCCCAAAAUCUCAGAGACAUACUUAUACUAUACUAAUCCUAUUAACCCCUGAACUUAUUUUAUAAGUAGUUUUCUACCCCUUUUCAGCCUAUGUGGCACUAGUUUGGAAAAAAAAAAGUCAAUCAUCAUUGGACCCACAAGAUAGUGCCACGUAGGCCAAAAAGGGGCAAAAAAUUAUUUAAAAAAUAAGUUCGGGGUAAUAGAACCUUAGUAUAGUAUAAGUAUGUCUAUGAGAUUUCGAGCAUAGGUUGAGGGUGUACUUGU	.(((((((.((((((((((((((.(.((((((((.((((((((((((((((((((((..((((((.((((.(((((((((((.(((((((((((...((((((((..(((((((((((((((.((((............(((((....))))).....)))).)))))))))))))))..))))))))...))))))))))).)))))))))))))))))))))....)))))))))))))))))))))).)))))))).).)))))))))))))).))))))).	AAGUACCUCCUCAACCUAUGCCCA	AGCAUAGGUUGAGGGUGUACUUGU	85	54	0	54	26	9	0	22	75	26	0	94	27	18	0	37	40	24	0	53	164	48	3	139
307	miRNA-precursor_331	ACAAGUACCCCCUCAACCUAUGCUCGAAAUCUCAGAGACACACUUAUACUAUACUAAGGUCAUAUUACUCCCCUUAACUUAUUUUAUAAGUAAUUUUCUACCCCUUUUAAGCCUAUGUGGCACUAGUUUGAAAAAAAAAAGUCAACCAUCGUUGGGCCCACAAGAUAGUGUCACGUAGGCUAAAAAGGGAUAAAAAAUUAUUAAUAAAAUAAGUUCAGGGGGUAAUAGGACCUUAGUAUAGUAUAAGUGUGUCUCUGAGAUUUCGGGCAUAGGUUGAGGGGGUACUUGG	.((((((((((((((((((((((((((((((((((((((((((((((((((((((((((((.((((((.(((((.((((((((((((.(((((((((.((.(((((((.((((((((((((((((.((((...........(((((....))))).....)))).)))))))))))))))).))))))).)).))))))))).)))))))))))).))))))))))).)))))))))))))))))))))))))))))))))))))))))))))))))))))))))))).	CCACAAGAUAGUGUCACGUAGGCU	CCUAUGUGGCACUAGUUUGAAAA	454	188	0	20	116	72	0	25	388	288	0	27	54	0	0	18	315	206	2	16	1411	627	0	64
308	miRNA-precursor_332	UUUUAUGAUUUAUUCUUAUGGCCAAAAAUUGUGUCUAUUUGAUAUUUUGGGGGAAUCAAAUGAUCAUCAAAGAUGAUAUUAAAAUUUAUACGAAAAAGGGCCUAAAAUAUCUAUUGAAU	.((((..(..((((.(((.((((.....((((((.((((((((...........))))))))((((((...))))))..........)))))).....)))))))))))..)..)))).	AUACGAAAAAGGGCCUAAAAUAUC	UAUUCUUAUGGCCAAAAAUUGUGUCU	13	13	0	0	3	3	0	0	6	6	0	1	4	3	0	0	6	5	0	0	27	18	0	0
309	miRNA-precursor_333	UUGUUGACAGAAGAUAGAGAGCACAGAUGAUAAAGUGCAUGGAAAUUGUCUGCACCUUACUCCUUUGUGCUCUUUAUUCUUCUGUCAUCAU	.((.(((((((((((((((((((((((.(((((.(((((.((......))))))).))).)).))))))))))))).)))))))))).)).	UUGACAGAAGAUAGAGAGCAC	GCUCUUUAUUCUUCUGUCAUCA	7138	6527	1	0	3022	2621	2	0	4485	4115	0	2	3620	3325	0	0	2724	2503	1	0	15645	14193	2	0
310	miRNA-precursor_334	CUUCUUUUCGCCCUACGUGGCACUAGCUUGAAAAAAAGUCAACCAACGUCGGACCCACAAGAUAGUGCCACGUAGGUCGAAAAGGGU	.(((((((((.((((((((((((((.((((.......(((.((....))..)))...)))).)))))))))))))).))))))))).	CCACAAGAUAGUGCCACGUAGGUC	CCUACGUGGCACUAGCUUGAAAAA	10	8	0	2	1	0	0	2	15	0	0	6	8	2	0	2	7	0	0	1	30	0	1	16
311	miRNA-precursor_335	UUGGUAUCUAUUGUAACGACCUGUUUAGUCGUUUUGAGCAACAAAUUUUAUUUCUGGAAAAACAGGCUGAGACGACGGAACCCAC	.(((..(((.((((..((.(((((((..(((...((((........))))....)))..))))))).))..)))).)))..))).	AAAAACAGGCUGAGACGACGGAAC	UCUAUUGUAACGACCUGUUUAGUC	12	0	0	0	207	206	0	0	1	0	0	0	480	478	0	0	6	0	0	0	65	0	0	6
312	miRNA-precursor_336	ACUCCUGAACUUAUUUUAUUAUUAAUUUUCUACAUCUUUUAGGCAUACGUGGCACCAUCUUGUAGGUUCAAUGCUGGUUGACUUUUUCUUUCAAGCUAGUGUCACGUAGGCCGAAAAGGGGUAGAAAAUUACUUAUAAAAUAAGUUCAGUGGGA	.((((((((((((((((((...(((((((((((.((((((.(((.((((((((((...((((.(((.(((((....)))))......))).))))...)))))))))).))).)))))).)))))))))))...))))))))))))))).))).	UUUCAAGCUAGUGUCACGUAGGCC	CAUACGUGGCACCAUCUUGUAGGU	71	23	0	12	29	7	0	15	17	0	0	9	40	17	0	13	39	0	0	22	112	0	3	79
313	miRNA-precursor_337	AUUUUUCUAAAAUUUUACAAAAUUAGUAUAAACGUAUUUCACGGUAACGUUUUAGGAUAUAUUUUAUUUUUUUAAAACUAACAGCAUUAGGUUGAUAUACGUUACUGUAAGUAACGUUUUACUCCUAAAACGUUAUUUUCAGUAACUUUUUACUCCUAAAGAGUAAAAUGUUACUGUGAGUAACGUAUAUCAAUCUGACGCCAUCAACUUUUAAAAAAUAAAAUAUAUCCUAAAAUGUUACUGUAGAAUACAUUUAUACUAGUUUUGUAAAAUUUUAGAAAAAA	.(((((((((((((((((((((((((((((((.((((((.((((((((((((((((((((((((((((((((.(((.......((.((((((((((((((((((((..(((((((((((((....))))))))))))).(((((((.((((((((.....)))))))).)))))))..)))))))))))))))))))).)).......))).)))))))))))))))))))))))))))))))).)))))).))))))))))))))))))))))))))))))).	AGUAACGUAUAUCAAUCUGACGCC	CAUUAGGUUGAUAUACGUUACUGU	213	0	0	10	53	0	0	5	82	0	0	62	114	0	0	2	473	333	0	23	2016	1525	0	72
314	miRNA-precursor_338	UUUUGCGGCUAAGGUUUCACAAUUUUCUUCGUCGCUGGGUUUCAAAGUGGAUAUUCGUGGUUAUAGGUUAGUAAACUUUUUUCUUACUUUAUUGUGUUUACAACCACGAAAAUCCACUUUGAAACCCAGCUCCGAAGAAAGUUAUGAAACCUUGGCCGCGAAA	.((((((((((((((((((.(((((((((((..(((((((((((((((((((.(((((((((........((((((...................))))))))))))))).)))))))))))))))))))..))))))))))).)))))))))))))))))).	GAAGAAAGUUAUGAAACCUUGGCC	CUAAGGUUUCACAAUUUUCUUCGU	16	6	0	52	12	4	0	17	15	6	0	9	19	10	0	35	15	5	0	31	83	29	0	155
315	miRNA-precursor_339	GUUAUGCCAAACGUGAAAGGGGAAAAAUGGAAGAAAGAGAUGUUAGGAUUAUGUGGGUAAUUUGGAAAUUGUAUAAAAAUAUUAGGGACAAAAAGGUAAAAAUGUGGUCAACUUAAUAUUUUUAUACAAUCUUCAAAUUACCCAUAUAACCCUAACAUCUCUUUCUUCUAUUUUUCCCUUUUCACGUUUGGCAUAAA	.((((((((((((((((((((((((((((((((((((((((((((((.((((((((((((((((((.((((((((((((((((((((((.................)))..))))))))))))))))))).)))))))))))))))))).)))))))))))))))))))))))))))))))))))))))))))))).	AAGAGAUGUUAGGAUUAUGUGGGU	CAUAUAACCCUAACAUCUCUUUCU	41	14	0	41	2	0	0	8	16	0	0	8	15	6	1	17	17	2	0	33	30	3	0	55
316	miRNA-precursor_340	AGCGAGAGAUUGGAGGAGAGUGACGAGCGAGAUAUUUGGGAGAGAGGCGCCUGACAAUUUUUUGCA	.(((((((((((..((.(.((..(...(.((....)).)....)..)).)))..))))))))))).	AGAGAUUGGAGGAGAGUGACGAGC	AGAGAGGCGCCUGACAAUUUUUUG	203	100	0	41	66	18	0	11	310	117	0	24	157	73	0	19	265	96	0	14	573	197	0	65
317	miRNA-precursor_343	AACUCAUUUAUAAUAAGAAAUUCAAGGCAGAUAAUACUCAACAAAUCUACCCCUUGGCUUGAAUUUCUGACCAAAAUAAAUUUGUC	.((..((((((....(((((((((((.(((.......................))).))))))))))).......))))))..)).	ACCCCUUGGCUUGAAUUUCUGACC	UAAGAAAUUCAAGGCAGAUAAUAC	15	10	0	0	5	3	0	0	17	12	0	0	7	2	0	0	9	4	0	0	38	17	0	1
318	miRNA-precursor_344	CUAUUUUAGAUAUUUCUAAGUUUAUUUGUAGAAGUUAGAAUUUUCAUUUCUUCCUAAAUCAAAUAAUUAUUUGUUAAUACAUAUAUUAUUAAUUGCAUAUUGUGUUGCGCUGCUAUUUUUUAUUUUAUUUUUUGCAUAUGUGACUGAUUUUUAUAUAAAUAUUCUUAAAAUCGUCAAAAUAU	.((((((.(((..((.((((..((((((((((((((((.....((((........((((.((((((......(((((((((.((((((.....)).)))))))))))....))......)))))).)))).........))))))))))))..))))))))..)))).))..))))))))).	UGAUUUUUAUAUAAAUAUU	UAUUUGUAGAAGUUAGA	10	4	0	1	7	1	0	0	24	3	0	1	16	3	0	0	9	4	0	0	60	9	0	0
319	miRNA-precursor_346	CUAAGUUUAUUUGUAGAAGUUAGAAUUUUCAUUUCUUGCUAAAUCAAAUAAUUAUUUGUUAAUACAUAUAUUAUUAAUUGCAUAUUGUGUUGCGCUGCUAUUUUUUAUAUUAUUUUUUGCAUAUGUGACUGAUUUUUAUAUAAAUAUUCUUAA	.((((..((((((((((((((((.....((((....(((.......((((((.((.(((....))).))))))))...((((........))))........................)))...))))))))))))..))))))))..)))).	UGAUUUUUAUAUAAAUAUU	UAUUUGUAGAAGUUAGA	26	4	0	1	7	1	0	0	24	3	0	1	16	3	0	0	9	4	0	0	29	9	0	0
320	miRNA-precursor_347	AAAUUGAAUUUAAUGACACUUCCCAAAUGCCGAUAAAGACUUUAGCACUCUUUAUUAAGAUAUCUUUUUUGUUGCCGAUAAAAAUUAUCUUUGUUAUAGUGAUUGUCGUUCGAUUA	.(((((((......................((((((..(((.(((((.........((((((...((((((((...)))))))).))))))))))).)))..))))))))))))).	AUGCCGAUAAAGACUUUAGCACUC	UUGUUAUAGUGAUUGUCGUUCGAU	37	9	0	9	20	5	1	4	54	18	0	6	16	2	0	6	33	7	0	7	105	17	0	27
321	miRNA-precursor_348	AAAUUUUCUAUCCCUUUUUGACCUACAUGACAUUAUCCUAAGGGCCCAACGCUGGUCAACUUUUUUCUCAAGCUACUGCCACGUAGGUCGAAAAAGGGUAGAAAAUUA	.((((((((((((.((((((((((((.((.............((((.......))))..............((....)))).)))))))))))).)))))))))))).	UUUCUAUCCCUUUUUGACCUACAU	GUAGGUCGAAAAAGGGUAGAAAA	2	0	0	6	4	0	1	1	4	3	0	8	2	2	0	3	1	0	0	3	9	1	0	9
322	miRNA-precursor_349	UACUUUAACUGAAAUUACUGAAACAAUUUCAAACUUUGGACAGAAUCUAUUACGUUGCACUGUUUAAUAAUGUAUUUUAAAGAUAUGCAAGUGAUCACAUGAACAUCAUAAAUAUUGUAUCAUUAUAAAUAGUAACUUGUCCAACUGGACACUUAUAUAUCUUGAAUAUACACUAUGAAAUAAUGAACGACAAUACGUCCUGCCCAAAGUUUAAAAUUAUUACACUAAUUUCGUUCAAAGUU	.((((((((.(((((((.((.((.(((((.(((((((((.(((.((.((((.((((.((.(((((.(((.(((((....((((((((.(((((.(((..((.(((.........(((((....))))).........))).))..))).))))).))))))))....))))).))).))))).))))))..)))).)).))).))))))))).))))).)).)).)))))))))).))))).	AGAAUCUAUUACGUUGCACUGUUU	AUAAUGAACGACAAUACGUCCUGC	48	32	0	0	16	10	0	1	55	42	0	4	18	12	0	3	36	26	0	9	190	136	0	19
323	miRNA-precursor_350	ACAUGAAGAAAAACACUUUAUUUUGUUUAAUAGAAAUCGUACUGCAGGUAAAGUCGAGAGGUUUAUCAUGAUAAUUUCACGUGCAAUAAUACAAUUUUUUCUUUUCAUGCAAAGUCAUAUGUUAAGAUAUUUUUAGUUUAGCUGAAGUAAUAUUUCUAGUGAACACGACAAUGUGUUUUUAUUAUGA	.(((((..((((((((.((.((.((((((.(((((((..((((.(((.((((.(.(((((...((((.(((((........((((......................))))........))))).)))))))))).)))).))).))))..))))))).)))))).)).)).)))))))).))))).	AUAGAAAUCGUACUGCAGGUAAAG	UUAGCUGAAGUAAUAUUUCUAGUG	20	3	0	6	14	7	0	6	32	14	0	13	13	6	0	7	32	14	0	12	93	24	0	34
324	miRNA-precursor_351	AGUUUGCAGAAGGGGGUUCGUGGGUUUGGACAAAAAAAAAUAUAUAUAUAUAUAUAUAUAUAUGUAUAUGUAUAUAUAUUAACCUGUGAACUCUCUAAUAAAUUUGAUUGACA	.(((..((((((((((((((((((((............(((((((((((((((((((....)))))))))))))))))))))))))))))))))))......))))...))).	AACCUGUGAACUCUCUAAUAAAUU	AGGGGGUUCGUGGGUUUG	8	5	0	0	3	3	0	0	16	12	0	0	7	2	0	0	7	3	0	0	26	13	0	0
325	miRNA-precursor_352	CCUUUGUUAUUCUUUUUGGUUAUAUUUGUUCCUACCAUCCAAUUUUGGAUUUAUAUUUACCAUUGAGUUGUUAAGUUUCACAUUACUCCACCUAGGAGCCGCGUAGCAUAAUAAAGAAGGGGUGAUGUGAAACUUAAACAUAUGAAAGGUUAAAUAUGAACCCAAAGUUAAAUGGUAGAGGCAAAUAUAGCGAAUUCGGAGCCUAAAGU	.(((((...(((...((.((((((((((((.(((((((..((((((((.((((((((((((.((.(..(((((((((((((((((((((..((.......((...)).......))..))))))))))))))))).))))..).)).)).)))))))))).))))))))..))))))).)))))))))))).))...)))...))))).	AGGCAAAUAUAGCGAAUUCGGAGC	UUCUUUUUGGUUAUAUUUGUUCCU	2	2	0	0	1	1	0	0	5	5	0	0	5	5	0	0	7	6	0	0	15	12	0	2
326	miRNA-precursor_353	UAAGAUUUAUCCAUGAUUUGAAGGUUAAAAUGAUUUAAAUUUGACUUUGAAUACAUCGAGAUGUCUUU	.(((((...((.(((..((.(((((((((.(......).))))))))).))..))).))...))))).	AUUUGACUUUGAAUACAUCGAGAU	AUCCAUGAUUUGAAGGUUAAAAUG	2	2	0	0	0	0	0	0	2	1	1	0	3	1	0	0	3	1	0	0	7	5	0	1
327	miRNA-precursor_354	AAGCUUUGGUGUAUGCAAACCGCCUCUUGAGUAAGCAUGUUGGAGAACUUGAUGACUGUCGAGUUUGUUGUUCACCUAGAUAGUUUAAUUAUUAGAGAGCGGGCUGAACCUCGAUCAAAUCUG	.((.((((((.....((..(((((((((((.(((((((.(.((.((((.....((((....))))....)))).)).).)).))))).)))..)))).))))..)).......)))))).)).	AAUUAUUAGAGAGCGGGCUGAACC	UGCAAACCGCCUCUUGAGUAA	25	19	0	0	1	1	0	0	29	16	0	0	15	13	0	0	21	14	0	0	48	35	0	0
328	miRNA-precursor_355	AAGCUUUGGUGUAUGCAAACCGCCUCUUGAGUAAGCAUGUUGGAGAACUUGAUGACUGUCGAGUUUGUUGUUCACCUAGAUAGUUUAAUUAUUAGAGAGCGGGCUGAACCUCGAUCAAAUCUG	.((.((((((.....((..(((((((((((.(((((((.(.((.((((.....((((....))))....)))).)).).)).))))).)))..)))).))))..)).......)))))).)).	AAUUAUUAGAGAGCGGGCUGAACC	UGCAAACCGCCUCUUGAGUAA	25	19	0	0	1	1	0	0	29	16	0	0	15	13	0	0	21	14	0	0	48	35	0	0
329	miRNA-precursor_356	UAGUUUGGUUCACUCAUGUUUUCGCCAUCCAACUUUUGGUUCAUGUAUGUCCAACAUGGCAACUAACGCCUAUAAAGGCAUAUUUGCACCAAAAGUUGGACGGCGAGGACAUGAGUGAACCAAACUU	.(((((((((((((((((((((((((.(((((((((((((.((.(((((((......(((.......)))......))))))).)).))))))))))))).))))))))))))))))))))))))).	UUGGACGGCGAGGACAUGAGUGAA	CACUCAUGUUUUCGCCAUCCAACU	70	19	1	13	41	8	0	10	149	40	0	7	61	21	0	8	91	36	0	10	337	141	0	27
330	miRNA-precursor_357	GACACAUGACACAAUCUUAUCCAUCGAUCGGAUGUCGGAUCGAUGGAUAAGAUUAUGACACGUGUA	.((((.((.((.(((((((((((((((((.(....).))))))))))))))))).)).)).)))).	GAUGGAUAAGAUUAUGACACGUGU	ACAUGACACAAUCUUAUCCAUCGA	17	4	0	7	7	1	0	4	22	1	0	7	9	2	0	7	12	4	0	7	59	16	0	20
331	miRNA-precursor_358	AGGUAAGCCUGGUGUGACAAGCUCGACCCAGAAUGAAAACCCCUUGCUUUCGCUGACAAGGAAUUUCGAACUUGAGACUUGUAACAUGGAAGUUCCA	.((....((..((((.((((((((((.......(((((...((((((.......).)))))..)))))...))))).))))).)))))).....)).	ACUUGAGACUUGUAACAUGGAAGU	AGCCUGGUGUGACAAGCUCGACCC	16	3	1	12	6	2	0	2	11	4	0	5	7	3	0	6	11	1	2	6	22	2	5	7
332	miRNA-precursor_359	ACAAGUACUCCCUCAAUCUAUGCCCGAAAUCUCAGAAACACACUUAUACUAUACUAAUGUCCUAUUACCCCCUGAACUUAUUUUAUAAGUAAUUUUCUACCCCUUUUUAGCUUACGUGGCACUAGUUUGAAAAAAAAAAGUCAACCAUCGUUGGGCCCACAAGAUAGUGCCACGUAGGCUAAAAAAGGGUAAAAAAAUUAUUAAUAAAAUAAGUUCAGGGGGGUAAUAGGACCUUAGUAUAGUAUAAGUGUGUCUCUGAGAUUUCGGGCAUAGGUUGAGGGGGUACUUGG	.(((((((((((((((((((((((((((((((((((.((((((((((((((((((((.((((((((((((((((((((((((((((.(((((((((.(((((.(((((((((((((((((((((.((((...........(((((....))))).....)))).))))))))))))))))))))).)))))..))))))))).)))))))))))))).)))))))))))))).)))))))))))))))))))).))))))))))))))))))))))))))))))))))).	AAGUGUGUCUCUGAGAUUUCGGGC	CCCGAAAUCUCAGAAACACACUUA	56	0	0	107	48	0	0	94	70	0	0	141	82	0	0	54	283	0	1	94	1506	1239	1	299
333	miRNA-precursor_360	CUAUACUAAGGUCCUAUUACCCCCCUGAACUUAUUUUAUUAAUAAUUUUUUUACCCUUUUUUAGCCUACGUGGCACUAUCUUGUGGGCCCAACGAUGGUUGACUUUUUUUUUUCAAACUAGUGCCACGUAAGCUAAAAAGGGGUAGAAAAUUACUUAUAAAAUAAGUUCAGGGGGUAAUAGGACAUUAGUAUAG	.((((((((.((((((((((((((.((((((((((((((...(((((((((.(((((((((((((.((((((((((((....((.((((.......)))).))...............)))))))))))).))))))))))))))))))))))...)))))))))))))))))))))))))))).)))))))).	AGGGGGUAAUAGGACAUUAGUAUA	ACUAAGGUCCUAUUACCCCCCUGA	27	15	0	23	7	7	0	15	18	13	2	20	8	7	0	31	19	9	0	9	24	14	0	131
334	miRNA-precursor_361	CGAUUCAGCAUAAGCAAGGGAUGAGAGAGGCCUUACGAGGGCUCUUUCCCACUUAAUAGAUUCAUUCCUUCGUUACGUCGACUCU	.((.((.((.(((..((((((((((((((.(((....))).)))))...............)))))))))..))).)).)).)).	AUUCAUUCCUUCGUUACGUCGACU	UCAGCAUAAGCAAGGGAUGAGAGA	11	6	0	1	5	2	0	0	4	2	0	0	3	3	0	1	3	2	0	1	9	8	0	1
335	miRNA-precursor_362	UAAUUUUUUACCCCUUUUUAGCCUACGUGGCACUAUCUUGUGGGCCCAAUGAUGGUUGAUUUUUUUUUCAAACUAGUGCCACGUAAGCUAAAAAGGGGUAGAAAAUUA	.(((((((((((((((((((((.((((((((((((..((((.((((.......)))).).........)))..)))))))))))).))))))))))))))))))))).	UUUUCAAACUAGUGCCACGUAAGC	CUACGUGGCACUAUCUUGUGGGCC	9	0	0	0	2	0	0	7	15	0	0	2	7	0	0	3	13	0	0	5	32	10	0	2
336	miRNA-precursor_363	CAAUCCUCCUUCUACGAACUAGCUUUCCACAUUGAGUCAGACCCAAGUGUCAUAUUUUUAUCGUUACCUUUUUUCUAUUUAGUGUGGAAAAAGUUUUCGCGCAAGGGGAUUU	.(((((.((((...((((..(((((((((((((((((.(((...(((.((.((.........)).)))))...)))))))))))))))..)))))))))...))))))))).	UUUCCACAUUGAGUCAGACCCAAG	UUUUUCUAUUUAGUGUGGAAAAAGU	6	4	0	5	7	7	0	4	9	6	0	3	6	1	0	3	7	4	0	0	28	18	0	15
337	miRNA-precursor_364	GUAUUCUGGAUACAUGUGAAUAACUCUAGAUACACAACACUAGAUUCAUAUGUAUCUUUGUAUCUGAUAUGAUUCACAUGUAUCUAGGAUAA	.((((((((((((((((((((.....((((((((.......((((........)))).)))))))).....)))))))))))))))))))).	AUUCUGGAUACAUGUGAAUAACUC	AUGAUUCACAUGUAUCUAGGAUA	6	3	1	0	7	0	3	0	14	0	5	2	3	2	0	0	10	4	2	2	34	14	7	3
338	miRNA-precursor_365	CCAGGUUUGGAUUAAUUUAAGUUAUAUAUACAGACCGUUAGACAGUAUAAAGUCUUUUGACACUAUCAGUAUAGUUUAAUGCGUGAAAUUAAUGAUGACAGGAUCCAGGCACUGC	.((((((((((((.......(((((.((.....((((((((((.((((...(((....))).......)))).)))))))).)).....))))))).....))))))))).))).	ACAGACCGUUAGACAGUAUAAAGU	ACUAUCAGUAUAGUUUAAUGCGUGAAAUU	14	10	0	1	3	1	0	1	19	11	0	0	8	7	0	3	26	18	0	0	47	37	0	5
339	miRNA-precursor_367	ACUUAACAUGUUGAGAUAAAGAAAAAUGAAAUACGGCGUUGAAAACUCAGAACGUUUAUUCAAUAGUUUCAGUCGAAGUAAAUCUUUCAUCGGUAAUUUCAAAAAUAUAAGA	.((((.....(((((((...((..((.((..(((..((((((((.....(((......))).....)))))).))..)))..)).))..))....))))))).....)))).	AUGAAAUACGGCGUUGAAAACUC	AGUUUCAGUCGAAGUAAAUCUUUC	13	6	0	0	12	7	0	0	29	15	0	0	19	4	0	0	35	17	0	1	103	47	0	1
340	miRNA-precursor_368	CUGGCAAGGAGUUUCGAACUUGAGACCUCCAACAUGGAAGUCCCAAGCCCAAACCACUGGGCCAC	.((((.((..((((.(..((((.(((.((((...)))).))).))))..)))))..))..)))).	CAAGGAGUUUCGAACUUGAGACCU	GUCCCAAGCCCAAACCACUGGGCC	12	11	0	5	3	2	0	4	10	8	0	3	7	6	0	3	2	1	0	10	31	15	1	15
341	miRNA-precursor_369	UGGCGAAAUUCAUAUUAUUUAUAUAUUAUUAAAAUAAUUUUUUAGGUAUAUACAAUAAUGUCGAACCUCCUU	.((.((..((((((((((((((((((..((((((.....))))))))))))).)))))))).)))..)))).	AUAUACAAUAAUGUCGAACCUCCU	CGAAAUUCAUAUUAUUUAUAUAU	5	3	0	0	3	3	0	0	8	5	0	0	6	5	0	0	7	5	0	0	24	21	0	0
342	miRNA-precursor_370	CUUUUAUCACAAUAACUAAAAAAAAUUUUAGGACGGAGAAUUUAAAAUACUAAUAUCAUGCAAUAUUUUUUUAAAUAAUAUCAUAUGAACUAAAACAAAAUUAAAAUAACAAUGACUAUAAAUAUACAAAGUAAAACAGAAUUUUAAAAAAAUGUAAAACUAAAUUUGAAUUAAUUUUUUUUAGGUGCUAGUAAUUGAAACACUAAAUAUUUUUUAGUUAAUUUGAUAUUAUUAAAAAACAUUGUAUGAUAUUAGUAUUUUAAAUACUCCGUCUUAAUUUUUUUAGUUAUUGUGAUAAAAA	.(((((((((((((((((((((((...(((((((((((.(((((((((((((((((((((((((.((((((..((((((((((.((.((((((((..............((((.((((.........(((((........)))))......((.(((((..(((((......))))).))))).))..)))).))))..............)))))))).)).)))))))))))))))).))))))))))))))))))))))))).)))))))))))))))))))))))))))))))))).	UUAGGACGGAGAAUUUAAAAUACU	UAUUUUAAAUACUCCGUCUUAAUU	43	14	0	1	15	7	0	4	34	17	0	2	14	6	0	4	22	9	0	2	114	50	0	0
343	miRNA-precursor_371	UGUGCCACAUCCAUCAUUGCUCUUGCAUACAUCUCUUAGAGAAGAUAGGUGGAUGCACCAGGUAUCCCUUCAAUUACAUAUCAUUUCUAUCUUCUCUAGGAGAUGUAUGCAAGAGCAAUGAUGGAUGUGGCGCC	.((((((((((((((((((((((((((((((((((((((((((((((((.((((((.....))))))..................)))))))))))))))))))))))))))))))))))))))))))))))).	UAGGAGAUGUAUGCAAGAGCA	GCUCUUGCAUACAUCUCUUAG	6	4	0	7	2	0	0	0	3	0	0	2	4	1	0	3	2	0	0	3	8	2	0	1
344	miRNA-precursor_372	AAGUAAGGAAAGCGAGAGAUUGGAGGAGAGUGGCAAGCGAGACGCCUGACAAUUUUUUGCAACGUUUACUG	.((((((....(((((((((((..((.(.((..(....)..)).)))..)))))))))))....)))))).	GCGAGAGAUUGGAGGAGAGUG	GCCUGACAAUUUUUUGCAA	15	0	0	6	2	0	0	0	4	0	0	5	3	0	0	8	11	0	0	1	35	22	0	13
345	miRNA-precursor_373	UCGGAUAAAAUUUAUCUGCACCGAGUGUUUAUACCAAGCCAAUACAUACAUAUCAAGUGUUUAAAUCAAUAAUUUAUUUUACCUCAUUAAAUCACAUAGUAAUACAUUUUACAUUGUCUUAAUGUAAACACCCGGUGCAUUUAACUUUUUUCCGU	.((((.((((.(((..(((((((.(((((((((..(((.((((.............((((((((.....(((......))).....))))).)))...((((......)))))))).)))..))))))))).)))))))..))).)))).)))).	AUUGUCUUAAUGUAAACACCCGGU	CGAGUGUUUAUACCAAGCCAAUAC	14	12	0	27	3	3	0	10	6	4	0	21	5	4	0	14	11	7	0	7	34	19	0	64
346	miRNA-precursor_374	AACUGUAUAAUUUGCUAUACAUAUACAAUUGUAUAAUUCGCUGGCCUAAAUUGUAUAAUUCGCUGGCCUAUUUUGCUGCAGUUGUAUAAUUUGUUUUGCAUACAGUUGAAUCGAAUUAAAAUGUAUGUAUAUUGCAUAAUUAUAAGUG	.(((.(((((((((((((((((((((((((((((.....((.....((((((((((((((.((.(((.......)))))))))))))))))))....))))))))))).............))))))))))..))).)))))))))).	CUAAAUUGUAUAAUUCGCUGGCCU	GCUGCAGUUGUAUAAUUUGUUU	57	0	0	14	25	0	0	1	29	0	0	4	7	0	0	1	0	0	0	2	4548	4541	0	13
347	miRNA-precursor_375	UAGUCCAUAUUAAAUGCUCUUGUUUGGAAAAAAUGUAGAUGGAUAAGAGAAAAGAAUAUACUU	.(((..(((((.....((((((((((.............)))))))))).....)))))))).	AUGGAUAAGAGAAAAGAAUAUACU	UCCAUAUUAAAUGCUCUUGUUUGGAA	18	16	0	0	6	4	0	0	5	5	0	0	4	3	0	0	6	4	0	0	29	27	0	0
348	miRNA-precursor_376	AUUGAAGAUUCAAUUAAGAAUCAAGUGCUCUGACUCUUCAAGGGGUCAGUGGUUUGAGUUUAAGACUUUUCAAA	.(((((((.((..(((((..(((((..(.((((((((....)))))))).).))))).))))))).))))))).	AAUUAAGAAUCAAGUGCUCUGACU	UCAGUGGUUUGAGUUUAAGACUU	6	5	0	4	2	2	0	1	5	3	0	11	2	0	0	1	1	1	0	2	7	4	0	5
349	miRNA-precursor_377	GAGACAAAAGUCUGAGAGUUAGGAACAAUCAAGAGUUUGAACCCUCGAGACAAAAGUCUG	.((((....(((((((.(((..((((........)))).))).))).))))....)))).	UUUGAACCCUCGAGACAAAAGUCU	CAAAAGUCUGAGAGUUAGGAACA	13	7	0	0	5	2	0	0	10	3	0	3	13	13	0	0	11	9	0	0	39	25	1	5
350	miRNA-precursor_378	CGGCAUUAGGUUGAUAUACGUUACUGUAAGUAACAUUUUACUUUUAAAACGUUAUUUUCAGUAACGUUUUACUCCUAAAACGUUACUGUGAGUAACGUUUUAGGAGUAAAACGCUACUAUGAGUAACAUAUAUCAAUCUGACGCCA	.(((.(((((((((((((.((((((...((((.(.((((((((((((((((((((((.(((((((((((((....))))))))))))).)))))))))))))))))))))).).))))...)))))).))))))))))))).))).	AGUAACAUAUAUCAAUCUGACGCC	CAUUAGGUUGAUAUACGUUACUGU	295	149	0	7	90	54	0	2	167	100	0	4	155	81	0	2	238	99	0	6	579	352	0	25
351	miRNA-precursor_379	AACGAGAUAUUGGUGCGGUUCAAUUAGAAAGCGCACUUCUUUAUAUAUAGAACUUCGUUAUUUAAUUGAGCCGUGCCAAUAUCACGUA	.(((.(((((((((((((((((((((((.((((...((((........))))...)))).))))))))))))))))))))))).))).	UUGAGCCGUGCCAAUAUCACG	AGAUAUUGGUGCGGUUCAAUU	46	7	0	1	6	1	0	0	19	3	0	5	15	4	0	4	18	1	0	3	106	23	0	5
352	miRNA-precursor_380	GUCUUUUGGACAGCAAGGGAUUCAGCUGGUCGGGAAAAGAUGGAGUCUUGCGGGUCUGGAAGGG	.((((((((((.((((((..((((.((..........)).)))).))))))..)))))))))).	UUUUGGACAGCAAGGGAUUCAGCU	AUGGAGUCUUGCGGGUCUGGAAG	1	0	0	0	0	0	0	0	5	0	0	1	4	3	0	0	1	0	0	0	1	0	0	0
353	miRNA-precursor_383	UGUACCAACCUUAUGGACUAUCCACUCAUUCUAUGAAUUUAUAACACUCCCCCUUGGAUGUCCAUAGAUAAUGUGCC	.((((.....((((((((.(((((..............................))))))))))))).....)))).	ACCAACCUUAUGGACUAUCCACUC	UUGGAUGUCCAUAGAUAAUGUGCC	18	0	0	1	1	0	0	1	4	0	0	13	11	0	0	20	7	0	0	1	163	145	0	7
354	miRNA-precursor_384	CACCCUCAACUUAUGUCCAAAAUCUCAGAGACACACCUAUACUAUACUAAGAUCCUAUAAAAGCCUUAGUAUAGUAUAAGUGUGUCUCUGAGAUUUCAGACAUAUGUUGAAGGGUA	.(((((((((.((((((..(((((((((((((((((.((((((((((((((.............)))))))))))))).)))))))))))))))))..)))))).)))).))))).	AGUAUAAGUGUGUCUCUGAGAUUU	AAUCUCAGAGACACACCUAUACUA	6	0	0	16	4	0	0	7	9	0	0	10	14	0	0	14	4	0	0	12	132	123	0	74
355	miRNA-precursor_385	UGAUAUUGGCCUGGUUCACUCAGACAACAAAAUGUAAACUAUAUUUGAAUGGUUGAGUUUUCGUUUUUCGUUUGAUUGAGCCGUGCCAAUAUCU	.(((((((((.(((((((.((((((...((((((.(((((..(((.....)))..))))).))))))..)))))).))))))).))))))))).	UAUUGGCCUGGUUCACUCAGA	UGAUUGAGCCGUGCCAAUAUC	390	265	52	0	123	94	9	0	297	212	44	0	155	94	28	0	232	151	39	0	1107	809	182	0
356	miRNA-precursor_386	UUAGUUAUAAUAAACUUAAUAAUAAAAAUAUAUUCAAAUUUAAGAUCUCUAUUUGAAUUUGAUUUUAGGCCACCAAUUUUUUAGAGCUGU	.(((((.(((.(((........(((((.((.((((((((...........)))))))).)).))))).........))).))).))))).	AUUUGAAUUUGAUUUUAGGCCACC	AAUAAUAAAAAUAUAUUCAAAUUU	8	3	0	0	5	2	0	0	3	1	0	0	9	8	0	0	5	4	0	0	40	35	0	1
357	miRNA-precursor_387	CUUAGAGACACACUUAUACUAUACUAAGGUCCUAUUACCUCUGAACUUAUUUUAUUAAUAAUUUUCUACCCCUUUUUGGCCUACGUAGCACUAUCUUCAGGGUCCAACGUUGGUUGACUUUUUUUUUCAAGCUAGUGCCAUGUAGGCCAAAAGGGGUAGAAAAUUACUUAUAAAAUAAGUUCAAGGGGAUAAUAGGACCUUAGUAUAAUAUAAGUGUGUCUCUGAA	.(((((((((((((((((.((((((((((((((((((((((((((((((((((((...((((((((((((((((((.(((((((((.((((((.(((.((((((.(((....))))))))).......))).)))))).)))))))))))))))))))))))))))...))))))))))))).))))).)))))))))))))))))).))))))))))))))))).	AUAGGACCUUAGUAUAAUAUAAGU	UUAUACUAUACUAAGGUCCUAUU	41	0	0	68	18	0	0	32	37	0	0	82	31	0	0	45	73	30	9	47	226	111	0	346
358	miRNA-precursor_388	AGCAUUAGGUUGAUAUACGUUACUGUAAGUAACGUUUUACUCCUAAAACGUUAUUUUCAAUAACAUUUUACUCCUAAAACGUUAUUCAUAGUAACGUUUUAGGAGUAAAACGUUAUUGUGAGUAACGUAUAUCAACCUGACGUC	.((.((((((((((((((((((((...((((((((((((((((((((((((((((...((((((.(((((....))))).))))))...))))))))))))))))))))))))))))...)))))))))))))))))))).)).	AUUAGGUUGAUAUACGUUACUGUA	GAGUAACGUAUAUCAACCUGACGU	83	72	0	0	30	0	0	0	95	78	3	2	22	0	0	1	24	0	0	5	130	0	0	9
359	miRNA-precursor_389	UGUAUAUCAGAUACAUGAGAGUCAUAUUAGAUACACAGUAGAUACAUAUAUAUAUUGUAUCGGGUGUGAUUCACGUGUAUCUAGGAUACU	.((((...(((((((((.((((((((((.((((((..(((..........)))..)))))).)))))))))).)))))))))...)))).	GUGAUUCACGUGUAUCUAGGAUA	UAUCAGAUACAUGAGAGUCAUAU	4	4	0	6	1	1	0	3	3	2	0	4	4	4	0	0	2	2	0	4	16	10	0	10
360	miRNA-precursor_390	UAGGUUACGAGCUCGGAUCUUCGUGAUACCUCUCAUUCUUUUCGUUUCCGAGGCAUCUUGUGGAGGAUUGUGAGGUAGCUGCUUGUCAUCUC	.((((.((((((..(...(((((((((.(((((((....(((((....))))).....)).))))))))))))))...).)))))).)))).	GAGGAUUGUGAGGUAGCUGCUU	AGCUCGGAUCUUCGUGAUACCUCU	41	0	0	12	1	0	0	0	19	0	0	0	23	23	0	0	23	0	0	1	56	0	0	3
361	miRNA-precursor_391	CGAUAUACGUGACACUAACUUGAAAAAAAAUCAACCAACGUUAAGCCCACAAAAUAGUGUCACGUAGGUCA	.(((.((((((((((((..(((...........................)))..)))))))))))).))).	CCACAAAAUAGUGUCACGUAGGUC	AUAUACGUGACACUAACUUGAAAA	16	2	0	5	9	2	0	5	9	0	1	6	3	1	0	3	12	0	0	8	28	7	0	34
362	miRNA-precursor_392	UAAACUUUGUAUAAUUGCGCUUCAUAUCAAAUAUAAAAUUGUAUAAUUUGCUAUACAUAUACAAUUGUAUAAUUCGCUGCCCUAAAUUGUAUAAUUCGCUGGCCUAUUUCUCUGCAAUUGUAUAAUUUGUUUU	.((((.(((((((((((((............((...(((((((((((((((((((((........)))))).......))...)))))))))))))...))...........)))))))))))))...)))).	CUAAAUUGUAUAAUUCGCUGGCCU	AAUAUAAAAUUGUAUAAUUUGCUA	5	0	0	6	4	0	0	0	4	0	0	4	7	0	0	0	9	0	0	1	4551	4541	0	6
363	miRNA-precursor_393	CUAGACGAAAUGAUUUCGACAUCUUCUACUAUAUAUAGAUAAACCAUAAUUUUAAUGUUGUAUAAUUAUAAAUGAUAUAAUCUUUUACGAAAGAAGAUUCGAAUUAACUCCCUAA	.(((..((..(((((.(((.(((((((..((((((..(.((((.......)))).)..))))))((((((.....))))))..........)))))))))))))))..)).))).	AAAGAAGAUUCGAAUUAACUCCCU	ACGAAAUGAUUUCGACAUCUUCUACUA	14	8	0	0	9	9	0	0	18	16	0	0	10	8	0	0	12	10	0	0	43	36	0	0
364	miRNA-precursor_394	AUAUUUCGGUUCGGUAUUCGGUACGCAAUUUACAAAAACUAAAAACCGAAAAAAAACCCGAACCGAACCGAAAUAC	.((((((((((((((..((((....................................)))))))))))))))))).	AUUUCGGUUCGGUAUUCGGUACGC	AACCCGAACCGAACCGAAAUAC	47	14	1	3	17	4	0	1	7	0	0	2	22	2	0	0	4	1	0	2	42	15	0	5
365	miRNA-precursor_395	ACUUUCCCUUCAUUUCGCGGCCAAGGUUUCAUAACUUUCUUCGGAGCUGAGUUUCAAAUUGGAUUUUCGUGGUUGUAAACACAAUAAAAUAAGAAAAAAGUUUACUAACCUAUAACCACAAAUAUCCACUUUGAAACCCAGCGACGAAGAAAACUGUGAAACCUUAGCCGCGAAUUGAGGGAGAAGGG	.(((((((((((.((((((((.(((((((((((..((((((((..((((.((((((((.(((((.((.((((((((((((...................))))))........)))))).)).))))).)))))))).))))..))))))))..))))))))))).)))))))).)))))).))))).	AGCGACGAAGAAAACUGUGAAACC	UUUCAUAACUUUCUUCGGAGCUGA	94	35	0	23	26	11	0	15	98	40	0	22	43	17	0	19	71	34	0	23	242	117	1	89
366	miRNA-precursor_396	UCCCUCAAUUCGCGGCUAAGGUUUCACAGUUUUCUUCGUCGCUGGGUUUCAAAGUGGAUAUUUGUGGUUAUAGGUUAGUAAACUUUUUUCUUAUUUUAUUGUGUUUACAACCACGAAAAUCCAAUUUGAAACUCAGCUCCGAAGAAAGUUAUGAAACCUUGGCCGCGAAAUGAAGGGA	.((((((.((((((((((((((((((.(((((((((((..(((((((((((((.(((((.(((((((((........((((((...................))))))))))))))).))))).)))))))))))))..))))))))))).)))))))))))))))))).)).)))).	GAAGAAAGUUAUGAAACCUUGGCC	CUAAGGUUUCACAGUUUUCUUCGU	21	6	0	94	15	4	0	26	22	6	0	98	19	10	0	43	23	5	0	71	89	29	0	242
367	miRNA-precursor_397	AAUGCAUAAGUACCCCUAAAUCUAUGUCCGAAAUUUCAGAGACACGCUUAUACUAUACUAACGUCCUAGUAUCCCUGAACCUAUUUUAUUAAUAAUUUUCUACCCUUUUUUGGCCUAUGUGACACUAUCUUGUGAUCCCAAUGCUGGUUGACUUUUUUUUUCAACCUAGUACCACAUAGGCCGAAAAGGGAUAGAAAAUUACUUAUAAAAUAAGCCCAGGAGGUAAUAGAACCUUAGUAUAGUAUAAGUGUGUCUCUGAGAUUUCGAACAUAGAUUAAGGGAAUACUUGUGCAU	.(((((((((((.((((.(((((((((.(((((((((((((((((((((((((((((((((.((.(((.((((((((..(.((((((((...((((((((((.((((((((((((((((((.(((......))).......((((((((((.........)))))).)))).)))))))))))))))))).))))))))))...)))))))).)..)))).)))).))).)).))))))))))))))))))))))))))))))))).))))))))).))))..)))))))))))	AAGUGUGUCUCUGAGAUUUCGAAC	CCGAAAUUUCAGAGACACGCUUAU	82	45	0	82	45	25	0	28	62	0	0	95	115	78	1	46	41	0	0	78	145	0	0	218
368	miRNA-precursor_398	UUCCCUUAAUCUAUGUUCGAAAUCUCAGAGACACACUUAUACUAUACUAAGGUUCUAUUACCUCCUGGGCUUAUUUUAUAAGUAAUUUUCUAUCCCUUUUCGGCCUAUGUGGUACUAGGUUGAAAAAAAAAGUCAACCAGCAUUGGGAUCACAAGAUAGUGUCACAUAGGCCAAAAAAGGGUAGAAAAUUAUUAAUAAAAUAGGUUCAGGGAUACUAGGACGUUAGUAUAGUAUAAGCGUGUCUCUGAAAUUUCGGACAUAGAUUUAGGGGU	.(((((.((((((((((((((((.((((((((((.(((((((((((((((.((((((.((.(.((((((((((((((((.((((((((((((.(((((((.((((((((((((((((((((((.........))))))....(((......)))..))))))))))))))))..))))))))))))))))))).))))))))))))))))).)).)))))).))))))))))))))).)))))))))).)))))))))))))))).))))).	AGCGUGUCUCUGAAAUUUCGGACA	UUCGAAAUCUCAGAGACACACUUA	77	25	0	79	24	9	0	44	86	32	0	60	36	13	0	107	68	32	0	38	202	83	0	128
369	miRNA-precursor_400	UGACAUGUCAUGCCAACUAGGAGAGAGUGGUGUUUUUGAGUUUUCAAGUAUAUUUGGAGAAAAAUAGUAAUAGUUGGGUGAUAUUUUGGUCU	.((((((((((.(((((((........((.((((((....(((((((......))))))))))))).)).))))))))))))))....))).	AUGUCAUGCCAACUAGGAGAGAGU	AUAGUUGGGUGAUAUU	24	14	1	5	7	1	0	0	22	14	0	3	12	9	0	1	21	10	0	1	49	20	0	9
370	miRNA-precursor_401	GUAUUAGUAGUACCUUGUUUAGUGCAUUUUUUCAUGCUAUGUAUGACUAAUUAUACACACUAUUCUAUUGUGUAUUGAAGAGUGUAUUACUAAUAG	.((((((((((((.((.((((((((((............(((((((....)))))))............)))))))))).)).)))))))))))).	UUGUGUAUUGAAGAGUGUAUUACU	UAGUACCUUGUUUAGUGCAUUUUU	7	6	0	0	3	2	0	0	11	10	0	0	4	2	0	0	5	4	0	0	11	6	0	0
371	miRNA-precursor_402	GAGAGAUUGAGGGAAUCUUGUCGCAGGAGAGAUGGCACUUGCCAUUCCUUUUAAUUGGUACAAUGCCUAAAUGGAACCAAUUAAGUGCCUCUGUCUUUCGACACGAUGCUCACAAUUUCUA	.((((((((.(((.(((.(((((.((((.(((.((((((((...((((.((((...((((...)))))))).)))).....))))))))))).)))).))))).))).))).)))))))).	UCGCAGGAGAGAUGGCACUUG	AGUGCCUCUGUCUUUCGACA	45	20	2	13	53	39	2	3	55	42	2	11	36	27	0	4	43	24	0	25	114	88	4	18
372	miRNA-precursor_403	CCAUGUUAAAUUAGGUCUUAGGCGUAACUCAUACUCCAAAAGCUAGUUCUUGGGGUAUGAGUUAGGCUCAAGAACUAAUUUAACAUGA	.(((((((((((((.((((.(((.(((((((((((((((..........))))))))))))))).))).)))).))))))))))))).	AUGAGUUAGGCUCAAGAACUAAUU	UAGGUCUUAGGCGUAACUCAUACU	6	0	0	1	2	0	0	1	4	1	0	1	4	0	0	0	10	0	0	1	27	9	1	4
373	miRNA-precursor_404	GCACCUAAGCUACCCAUGCCCAUUAACCCUUUACCCAUAUCAGCAGAUUCCCGUGACUAUGAAUGUGAAUGGGUCGGUCCAUUUAGUAGUUGGGUAAGGGGUUAAUGGGCAUGGGUAACUUAGGUGG	.((((((((.((((((((((((((((((((((((((..(((....)))......((((((.....(((((((......))))))))))))))))))))))))))))))))))))))).)))))))).	UGCCCAUUAACCCUUUACCCA	GGUAAGGGGUUAAUGGGCAUG	15	8	1	0	4	3	0	0	6	2	1	0	7	2	1	1	8	4	0	0	32	16	1	4
374	miRNA-precursor_405	AGUGUGCAAAAUCAAUACUGGACAAUUAUUGUGGACAGGGGAGUACUAUAUUAACUUUAUCGACUUCUCUUACUUGCAUUUAUGUUUUCCUAGAUAUUGGAAAAAUUAAGUAAGCGAGAACAGAUCGGAAGAAAUCACCAAGUGUUUUUUUUUCGAAAAUUGAACUUGAGAUGUUAUGGUGCUUAAUCUACAGGAUUGACUACUUAGCCACA	.(((.((...........(((.(((((..((((((.....((((((((((.((.(((..((((..(((.((.((((((((((..((((((........))))))..)))))..))))))).)))((((((((((.(((...)))..))))))))))...))))....))).)).))))))))))..)))))).))))).)))....))))).	AAUACUGGACAAUUAUUGUGGACA	AUCUACAGGAUUGACUACUUAGCC	4	1	1	0	3	2	0	1	9	1	0	0	1	0	0	0	7	2	0	3	22	4	0	2
375	miRNA-precursor_406	AAAUGAAUUCCUAGAUGUGUUUCCUGAAGAUUUGCCUGGAGUCCCUCCCUUCGAGAGAUUGACUUUGGUAUCGACUUAGAACCUGAUACUAAACCAAUCUCAAUUCCUCCUUAUAGAAUGGCUCCAGCAGAACUCAAGGAGUUGAAGCUGCAGUUAAAAGAUCUCACGGAUAAGGGUUUCAUUC	.((((((.((((..((.((((((((..((.(((((.(((((((...........(((((((..((((((((((..........)))))))))).))))))).((((.........)))))))))))))))).))..)))))........................))).)).)))).)))))).	AAGAUUUGCCUGGAGUCCCUCC	AAUGGCUCCAGCAGAACUCAA	4	0	0	0	2	0	0	0	2	1	0	0	1	0	0	0	0	0	0	0	8	0	0	0
376	miRNA-precursor_407	AGGAGAAAAAUUAGAGACCAACUUAUUUGAAGGACAAAAGACAAUUUCAUAGGGAAAAUUGUGUAUAAUGACAAAUUAAUAAUUCAAAUUAAAUAUUAUAACAAUACUUUGAUUUAGUUAUGCCCUGUAGCAAACUGUUUGUCAGUCGUUUCUCUCCCUCAGACUCUCGCUCACCACUCUCCC	.(((((.......((((...........(((((((...(((((.((((((((((....((((........))))....((((((.((((((((((((.....)))).)))))))))))))).)))))).).))).)))))....))).))))............)))).........))))).	CCCUGUAGCAAACUGUUUGUCAGU	AAAAGACAAUUUCAUAGGGAA	36	19	0	20	7	5	0	8	39	16	0	16	23	18	0	4	22	13	0	17	97	60	0	61
377	miRNA-precursor_408	UCAGAGCCACCUGCCGCCGCAAUAGCCAUCUUCCUGGCUAUAUUCCCUUGUAAAGUGUCCCUCUUCGCCGCAUUUGUAGCAUCCCGCUAUUCCUCCACCGCCUCCCUGGCUACAUUCCCUUGCGAAAGAAGGAGGGGGCUGCUACAAAUGUGGGGAAGAAGGGCAUUUUGGAAGGGAUUGUAGGCAGAGAGAUGGCUAUGGGAGGGGCGGAGGUGGCUCUGG	.(((((((((((.(((((.(.(((((((((((.(((.(((((.((((((.((((((((((.(((((.((((((((((((((.(((......(((((...(((.....)))........(((....)))..)))))))).)))))))))))))).))))).)))))))))).)))))).))))).))).)))))))))))....).)))))))))))))))).	AGGGAUUGUAGGCAGAGAGAUGGC	CAUCUUCCUGGCUAUAUUCCCUUG	505	475	0	0	383	363	0	0	593	551	0	1	365	337	1	0	251	228	0	0	743	673	0	0
378	miRNA-precursor_410	CUCUUCAAUCUAUGUUCGAAAUUUCAAAGACACACUUAUACUAUAUUAAGGUUCUAUUACCCCUGAACUUAUUUUAUUAAUAACUUUCUAUUCCUUUUCGGCUUACGUAGCACUAUCUUGUGGGGUCAACGCUAGUUGACCUUUUUUUUUCAACCUAGUGCUACGUAAGCUGAGGUUAAGAAAUUACUUAUAAAAUAAGUUCGAGGGGGAGGGGGGGGUAAUAGGACCUUAAUAUAGUGUAAGUGUGUCUCUGAGAUUUCGGGCAUAGAUUGAGGGA	.(((((((((((((((((((((((((.((((((((((((((((((((((((((((((((((((((((((((((((((...(((.(((((...((...((((((((((((((((((..(((.(((((((((....))))))))).......)))..))))))))))))))))))))...))))))))...)))))))))))))...........))))))))))))))))))))))))))))))))))))).))))))))))))))))))))))))).	AAGUGUGUCUCUGAGAUUUCGGGC	UCGAAAUUUCAAAGACACACUUAU	208	189	0	58	15	0	0	12	48	0	0	33	286	264	0	20	27	0	0	29	115	0	0	142
379	miRNA-precursor_411	AUUUAGAUAGUUCAGUAGGAUAAUAGAACACUCAGAAAGUUAUGGUAUCUUUUUGAAAAUUUAAA	.(((((((..(((((.((((((....(((.........)))....)))))).))))).)))))))	AGUUCAGUAGGAUAAUAGAACACU	AGUUAUGGUAUCUUUUUGAAAAUU	10	2	0	1	5	3	0	1	18	6	1	4	7	2	0	1	5	2	0	0	65	15	0	3
380	miRNA-precursor_412	GGUAAAAUAACUUUAGUUUAGUUAAGAUGUGUUUCUGUCAUUUCAGUCAUAAUCAGUGGCAAAACCAUGAUUUUCAAUAAAGAGUUCAAAAUCUGAAGAAGUAAACACACGAACUAGUCGAAAGGGAUUCAACA	.((..(((..((((...((((((..(.(((((((((.((..(((((....(((((.(((.....))))))))....................))))))))).)))))))).))))))...))))..)))..)).	ACACACGAACUAGUCGAAAGGGAU	AACUUUAGUUUAGUUAAGAUGUGUU	11	5	1	10	3	1	0	12	13	1	0	25	8	2	0	10	5	2	0	10	42	13	0	65
381	miRNA-precursor_413	UCACGGUAACGUUUUAGGGUAUAUUUAAUUUUUAAAAAACUAACAGCAUUAGGUUGAUAUACGUAACUGUAAGUAACGUUUUACUCCUAAAACGUUAUUUUCAGUAAUGUUUUACUACUAAAACGUUAGGAGUAAAACGUUACUGUGAGUAACAUAUAUCAAUCUGACGCCAUCAACUUUUAAAAAAUAAAAUAUAUCCUAAAACGUUACUGUGGA	((((((((((((((((((((((((((.((((((.((((.......((.(((((((((((((.((.(((...((((((((((((((((((..(((((......(((((....))))).....)))))))))))))))))))))))...))).)).))))))))))))).)).......)))).)))))).)))))))))))))))))))))))))).	AGUAACAUAUAUCAAUCUGACGCC	AUUAGGUUGAUAUACGUAACUGUA	220	149	0	48	94	54	0	39	144	100	2	37	127	81	2	25	148	99	2	191	570	352	2	227
382	miRNA-precursor_414	AUGAUUAAAUUACAUAUUUUGGACACCUUUAACCCAACAAAUUAUUUUAGCACAGUAAUUUCAUAUAUAAUUGAAAUGAAAUAGUGCUCGUGUGUUUCAAUCUCACUAGUUUUACUAUAUAUUAUACUGUAUAUAGUUUGUUUGACGAAAGUAGUUCCAUGAUUGAAUUCCAUCAA	.((((..((((.((.(((.(((((..((((...(.((((((((((......((((((((((((........))))))...((((((((.(((.(.......).))).)))...)))))......))))))..)))))))))).)...))))..).)))).)))))))))..)))).	ACAUAUUUUGGACACCUUUAACCC	ACGAAAGUAGUUCCAUGAUUGAAU	18	15	0	1	11	11	0	1	19	18	0	0	19	12	0	1	15	9	0	2	84	61	0	6
383	miRNA-precursor_415	CAAGUUAGCGGACAUCCCGAGGGCCUAAUACCUUCUCGGGAUGUACAUUGAACUUC	.(((((....(((((((((((((.........)))))))))))).)....))))).	CUUCUCGGGAUGUACAUUGAACUU	AGUUAGCGGACAUCCCGAGGGCCU	23	0	1	0	15	0	1	0	14	0	0	0	5	0	0	0	18	7	0	0	63	44	1	3
384	miRNA-precursor_416	GCAUGAUUUUGAUAUUAUUCUUGGCAUGGAUUGGCUUCACAGCCAUUAUGCUUGCUUGGACUGUCGUAGUAGAGUGGUGA	.(((.((((((.(((.(((((.((((.(.(((((((....)))))..)).).)))).)))..)).))).)))))).))).	UUGCUUGGACUGUCGUAGUAGA	UUGAUAUUAUUCUUGGCAUG	4	0	0	0	4	0	0	0	5	4	0	0	9	3	0	0	1	0	0	0	19	0	1	0
385	miRNA-precursor_417	AUCCUUUUUAGCUUACGUGGCACUAUCUUGUGGGCCCAAUGAUGGUUGAUUUUUUUUCGAACUAGUGCCACGUAGACUAAAAAGGGG	.((((((((((.(((((((((((((..((((.((((.......)))).)........)))..))))))))))))).)))))))))).	UUUCGAACUAGUGCCACGUAGACU	CUUACGUGGCACUAUCUUGUGGG	36	5	0	7	3	2	0	0	5	2	0	2	6	1	0	6	7	3	0	3	31	9	0	5
386	miRNA-precursor_418	CUUAGUAUAGUAUAAGUGUGUCUCUGAGAUUUCAGACAUAAAUUGAGGGGUACUUGUGCAUUAUCCUUAUACUAAA	.((((((((((((((((((.((((....................)))).))))))))))........)))))))).	AUUGAGGGGUACUUGUGCAUUAUC	GUAUAGUAUAAGUGUGUCUCUGAG	7	3	0	3	4	2	0	1	17	7	0	0	13	1	0	0	7	0	0	5	36	6	0	6
387	miRNA-precursor_419	AAAUUUUACAAAAUUAGUAUAAACGUAUUUUAUGGUAACGUUUUAGGGUAUAUUUUAAUUUUUAAAAACUAACAGCAUCAGGUUGAUAUACGUUACUGUAAGUAACGUUUUACUCUUAAAACGUUAUUUUUAGUAACGUUUUACUCCUAAAACGUUACUAUGAGUAACGUAUAUCAAUCUGACGCCAUCAGCUUUUAAAAAUUAAAAUAUACCCUAAAACGUUAUCGUAAAAUACGUUUAUACUAAUUUUGUAAAAUUUU	(((((((((((((((((((((((((((((((((((((((((((((((((((((((((((((((((((.((....((.((((((((((((((((((((...((((((((((((....((((((((((((...))))))))))))....))))))))))))...)))))))))))))))))))).))....)).))))))))))))))))))))))))))))))))))))))))))))))))))))))))))))))))))).	AGUAACGUAUAUCAAUCUGACGCC	CAUCAGGUUGAUAUACGUUACUGU	31	0	0	7	161	122	0	9	129	0	0	12	66	0	0	2	57	0	0	28	368	0	0	35
388	miRNA-precursor_421	ACUUUAAAAAUAGAAAGAAUAAAACUAAAUUAAAAGUGUACGAGUGGUUUUAGGACAUCUUCAACCCUAAACUCUAUUUUACUCUCCAAGUAUAGCGUUUUCUAUUUUUUCAGA	.((..((((((((((((.......(((.(((...((.(((.((((((.((((((...........))))))..))))))))).))...))).)))..))))))))))))..)).	AAAGUGUACGAGUGGUUUUAGGAC	CCCUAAACUCUAUUUUACUCUCCA	1	1	0	0	3	0	0	0	5	0	0	0	0	0	0	0	2	0	0	0	7	1	1	5
389	miRNA-precursor_422	CCUACGUGGCACUAGAUUGAAAAAAAAAGUCAACCAGCGUUACACCCAUAAGAUAGUGCCACGUAGA	.(((((((((((((..(((.........((......))..........)))..))))))))))))).	ACCCAUAAGAUAGUGCCACGUAGA	UACGUGGCACUAGAUUGAAAAAAA	6	1	0	2	3	0	0	2	10	5	0	3	7	7	0	2	18	10	0	4	29	13	0	28
390	miRNA-precursor_423	AGAGGUAACAGGUAUCCGGUAGAAUUCGUUAAGGUGCGCACAAGCUGGCCUAAAAACCACCAUCAUAAAAAAGAAACAUUUGAAAGAACUAAUUGCGAAAUUGGUUCUUUCAAAUAUUUCUUUUUUAUGAUGGUGGUGUUUGGGCCAGCUUGUGGGCACCUUGACGAAUUCUACUGGACACAUGUUACCUCC	.(((((((((.((.(((((((((((((((((((((((.((((((((((((((((.(((((((((((((((((((((.(((((((((((((((((....))))))))))))))))).))))))))))))))))))))).)))))))))))))))).))))))))))))))))))))))).)).))))))))).	UCCGGUAGAAUUCGUUAAGGU	CUUGACGAAUUCUACUGGACA	3	1	0	0	1	1	0	0	3	3	0	0	1	1	0	0	0	0	0	0	8	3	0	1
391	miRNA-precursor_424	AUAUUUCGGUUCGGUAUUCGGUACGCAAUUUACAAAAACCAAAAACCGAAAAAAACCGAACCGAACCGAAAUAC	.((((((((((((((..(((((................................))))))))))))))))))).	AUUUCGGUUCGGUAUUCGGUACGC	AAAACCGAACCGAACCGAAAUA	44	14	1	0	7	4	0	0	13	9	0	3	19	2	0	0	3	1	0	0	80	15	0	7
392	miRNA-precursor_428	CAAUGUUAAGGCCUGAGGUGAUGCUAAGCCCCUGACCCACCUCAAGGGUCGUUCAACUAAAAAAAAAACCCUAAACCCUAAAUCCUAAACCCUGAACCUUAAGCCCUAAACCCUAAACCCUAAACCUUAAACCCCUAAACCCUAAACCCUAAACCCUAAACCCUAGGGUUUAGGGUUUAGGGUUUAGGGUUUAGGGUUUAGGGUUUAGGAUUUUUUUAGUUUGAACGGCCCUUGAAGUGGGUCAGGGGCUUAGCAUCACCCCCAGGCCUUAACAUUU	.((((((((((((((.((((((((((((((((((((((((.(((((((((((((((((((((((.................((((((((((((((((((((((((((((((((((((((((((((((((..................................)))))))))))))))))))))))))))))))))))))))))))))))))))))))).))))))))))))))).))))))))))))))))))))))))..)))))))))))))).	GUUUAGGGUUUAGGGUUUAGGGUU	CCUAAACCCUAAACCCUAAACCUU	10	0	0	2	1	0	0	3	3	0	0	5	0	0	0	6	0	0	0	4	42	26	0	25
393	miRNA-precursor_429	UUUGGGGUUUGGGGGUUUGGGGUUUGGGGUUUGGGGUUUGGGGUUUGGGGUUCGGGUUUGGGGUUCGGGUUUGGGGUUUCGGGUUUGGGGUUUGGGGUUUGGGGUUUGGGGUUUGGGGUUUGGGGUUUGGGGUUUGGGGUUUAGGGUUUAGGGUUUAGGGUUUCGGGUUUAGGGUUUUGGGUUUCGGG	.(((((((((((((.((((((.((.(((.((((((.((((((.((((((.(((((.((((((.(((((((((.(((((((((((((.(((.......))).))))))))))))).))))))))).))))))..))))).)))))).)))))).)))))).))).)).)))))).))))))))))))).	AGGGUUUAGGGUUUAGGGUUU	GGUUUGGGGUUUGGGGUUUG	0	0	0	0	0	0	0	0	1	0	0	4	11	0	0	0	5	0	0	2	22	20	0	0
394	miRNA-precursor_430	AUUUCACGGUAACGUUUUAGGGUAUAUUUUAUUUUUUAAAAACUAACAGCAUUAGGUUGAUGUACGUUACUGUAAGUAACGUUUUACCCCUAAAACGUUAUUUUCAGUAGCGUUUUACUUAUAAAACGUUUUAGGAGUAAAAUGUUACUGUGAGUAAUGUAUAUCAAUCUGACGCCAUCAACUUUUAAAAAAUAAAAUAUAGCUUAAAACGUUACUGUGGAAUA	(((((((((((((((((((((.(((((((((((((((((((.......((.((((((((((((((((((((...(((((((((((((.(((((((((((......(((((....))))).....))))))))))).)))))))))))))...)))))))))))))))))))).)).......))))))))))))))))))).))))))))))))))))))))).	AGUAAUGUAUAUCAAUCUGACGCC	AUUAGGUUGAUGUACGUUACUGUA	141	98	0	41	44	35	1	30	161	104	2	109	107	79	0	53	146	109	0	52	434	310	0	229
395	miRNA-precursor_431	GCCCUUUAACUUGGCUUCGAAUUACAUUUAUACCCUUCAACUUUGAGUGUGCACAAGUAGACACUUAAACUUGUAUGAAGUUGAACAAAUAGACACACAUAUCCUACAUGUCAUUUUUUGUCCCAUGUGGUGUCCUACGUGUAUUGUAUCACGUAGGACUCACGUGUUUAUUUAUUUAAAAGUUGAAUCGUUAAAGUGUCUGUUUGUACAUUAUGAAAGUUGGAGGUUAAAGUUAAAAUUUGAAGUCAAGUUUAGGGUC	(((((..((((((((((((((((((.((((...(((((((((((.(..(((.((((((((((((((.(((..........(((((.((((((((((.......(((((((.((.....))...))))))).((((((((((........))))))))))....)))))))))).)))))..........))).)))))))))))))).)))..).))))))))))).))))))...)))))))))))))))).))))).	CUUCAACUUUGAGUGUGCACAAGU	UUGUACAUUAUGAAAGUUGGAGGU	10	4	0	226	11	3	0	11	32	5	0	42	10	1	0	21	5	1	1	33	60	9	3	142
396	miRNA-precursor_432	AAGUUGCACUUUAGAGUAGCUAAUGCCUCUGAACAGUUUCUUUAUCUGAAAGUGUUUUCCGUAUCAAAAGAAUAUAAGAUAUGGAAACUGUCGGGAGACAUUAGCUACUCUAAGAUGCAACUG	.(((((((.((((((((((((((((.((((..(((((((((.(((((.....(.((((.......)))).).....))))).)))))))))..)))).)))))))))))))))).))))))).	UAAUGCCUCUGAACAGUUUCU	AAACUGUCGGGAGACAUUAGC	3	0	0	0	5	2	0	0	8	5	0	0	6	5	0	0	3	3	0	0	20	11	0	0
397	miRNA-precursor_433	AUUUAAAGAGUAGAAAAUGAAUAAAAAAUCAUAUUGUUAAAUCAGCAAGCACCAAUGGUCAUGGUCUAGUGGCAGAAAUGUAUCUUAUCGCGGUGAAUGUAGGUCUUUGAUUCUCGAAUGUUAUAUUUUAUAAUUAUGUAAUUUAAAG	.((((((...((.(.(((..((((((.((.(((((....(((((..(((.(((.(((.((((.((..((..(((....)))..))....)).)))).))).)))))))))))....))))).)).)))))).))).).)).)))))).	GCGGUGAAUGUAGGUCUUUGAUU	UCAGCAAGCACCAAUGGUCAUGGUCU	25	8	0	10	4	4	0	1	26	11	0	15	26	13	0	13	7	4	0	4	61	29	0	42
398	miRNA-precursor_434	CUUAUGUAGCAGCUCAAGUUCUUGGAGCAACCCUAGCAAGUGGAACUUUACGAUUAAUAUUCAACGGAAAACACGAUCACUUCGCCGGAACCCUACCGUCCGGCACCGACUUUCAAUCCUUCGUCAUUGAAUUUAUAAUUACUUUUUAUCUCAUGUUCGUCAUAUCUGGUGUUGCAACCGAUAAUCGAGCUGUAAGUACUUUUUUAUCUCAAUUUAUAUAAU	.((((((((((((((..(((.((((.(((((.((((......((((.....(((....((((((((((...............((((((.(......)))))))...............)))))...)))))...............)))....)))).......)))).)))))..)))).))).))))))).....................))))))).	ACCGAUAAUCGAGCUGUAAGUACU	AUGUAGCAGCUCAAGUUCUUGGAGC	18	8	0	3	6	4	0	1	31	16	0	2	9	5	0	3	11	8	0	5	75	47	0	3
399	miRNA-precursor_435	UGUCUGAAAUUCUAGAGACACACUUAUACUAUACUAAGGUCCUAUUACCCCUGAACUUAUUUUAUAAGUAAUUUUCUACUCCUUUUCGACUUACGUGGCACUAGCUUGAAAAAAAAGUCAACCAAUGUUGGACCCACUAAAUAGUUCUACGUAGGCCGAAAAGGGGUAAAAAAUUAUUAAUAAAAUAAGUUCAGGGGUAAUAGAACUUUAGUAUAGUAUAAGUGUGUCUCUGAGAUUUCGACC	.(((.((((((.((((((((((((((((((((((((((((.((((((((((((((((((((((((.(((((((((.((((((((((((.(((((((((.((((((((.......))))((((....))))...........)))).))))))))).)))))))))))).))))))))).)))))))))))))))))))))))).)))))))))))))))))))))))))))).))))))))).	AAGUGUGUCUCUGAGAUUUCGACC	UCUGAAAUUCUAGAGACACACUUA	63	45	0	100	37	19	0	8	75	30	0	59	39	23	0	15	101	6	0	30	455	146	0	74
400	miRNA-precursor_436	UUUAGAGGCUAUUCAAUUCUAAACCCUAGUUCAUAUCUUUAUAAAGAGACUAUACUCUUUUAAAAUAUCUCUCGAAUAUUUCACAAAUUCAUAGAGAGAUCAAAAUCCAUCAUUCUAGUUUUAGAAAUGUAAUACACCACUAAC	.((((.((.((((((.(((((((..((((........((((.((((((......))))))))))..(((((((((((.........))))...)))))))..............)))).))))))).)).))))..)).)))).	AGAGGCUAUUCAAUUCUAAACCCU	UUUUAGAAAUGUAAUACACCACUAA	9	8	0	15	8	7	0	2	6	5	0	4	4	3	0	3	7	7	0	4	32	27	0	42
401	miRNA-precursor_437	CCAAGUACCCCCUCAACCUAUGCCCGAAAUCUCAGAGACACACUUAUACUAUACUAAGGUUCUAUUACCCCCUGAACUUAUUUUAUUAAUAAUUUUUUACUCCUUUUCGACCUACGUGGCACUAUCUUGUGGGCCCAAUGAUGGUUGACUUUUCUUUUCAAACUAGUGUCACGUAGGCUAAAAAGGGGUAGAAAAUUACUUAUAAAAUAAGUUCAGGGGGUAAUAGGACCUUAGUAUAGUAUAAGUGUGUCUCUAGAAUUUCGGGCAUAGGUUGAGGGGGUACUUGU	.(((((((((((((((((((((((((((((((.(((((((((((((((((((((((((((((((((((((((((((((((((((((...((((((((((((((((((...((((((((((((((....((.((((.......)))).))..............))))))))))))))...))))))))))))))))))...))))))))))))))))))))))))))))))))))))))))))))))))))))))).))))))))))))))))))))))))))))).	UUUCAAACUAGUGUCACGUAGGCU	CCUACGUGGCACUAUCUUGUGGGC	92	37	0	18	25	0	0	6	128	0	0	97	54	20	0	11	91	43	1	14	370	174	0	210
402	miRNA-precursor_440	AAAAAUUUUAUAAAACUAGUAUAAAUGUAUUUCACGGUAACGUUUUAGGGUAUAUUUUAUUUUAAAAAACUAACAGCAUUAGGUUGAUAUACGUUACUAUAAGUAACGUUUUACUUUUAAAACGUUAUUUUCAGUAACGUUUUACUCCUAUAACGUUACUGUGAGUAACGUAUAUCAAUCUGACGCCAUCAACUUUUAAAAAAUAAAAUAUAUCUUAAAACGUUACUGUGAAAUACGUUUAUACUAGUUUUAUAAAAUUUUA	.((((((((((((((((((((((((((((((((((((((((((((((((((((((((((((((..((((......((.((((((((((((((((((((...(((((((((.......((((((((((((...)))))))))))).......)))))))))...)))))))))))))))))))).)).......))))..)))))))))))))))))))))))))))))))))))))))))))))))))))))))))))))).	AGUAACGUAUAUCAAUCUGACGCC	CAUUAGGUUGAUAUACGUUACUA	465	330	0	10	48	0	1	8	76	0	0	59	286	206	0	5	382	333	0	29	1835	1525	1	71
403	miRNA-precursor_441	AUACAAUUAUACAAGUUAAAUAUGCUAUAAAUAGAUUGGUAGAGUAAUUGUUUUUUAGGAAAAGGGUUUAAUAUGCACUCAAUUUUGUCAUUUAGAGCUGAUAUAGCCAUUGUUAUGAAAGUAA	.(((..((((((((((((.((..(((.(((((.(((.(((.((((((((.(((((...))))).))))........)))).)))..)))))))).)))..)).))))..))).)))))..))).	UCAAUUUUGUCAUUUAGAGCUGAU	AUGCUAUAAAUAGAUUGGUAGAGU	34	21	0	0	14	6	0	1	18	8	0	0	15	7	0	0	7	3	0	0	79	38	0	3
404	miRNA-precursor_442	UAGUUUAUUGACGUCUAUGAACAAGACAUCAAUUUAUACAAAAAUUUAUUUAUAAAUCACACGCGUCGGUGAAUUU	.(((((((((((((...(((..........(((((......)))))..........)))...))))))))))))).	UUUAUUGACGUCUAUGAACAAGA	AUAAAUCACACGCGUCGGUGAAUU	1	0	0	1	0	0	0	0	0	0	0	0	1	1	0	0	0	0	0	0	10	8	0	0
405	miRNA-precursor_443	CCCGAAAUCCCAGAGAUACACUUAUACUAUACUAAGGUCUUAUUUACCCCUUUGAACUUAUUUUAUAAGUAAUUUUCUACCUCUUUUCGGCUUACGUGGCACUAGCUUGAAAAAAAAGUCAAUCAGCAUUGGGCCUACAAGAUAGUGUCACGUACGACGAAAAAGGGUAGAAAAUUAUUAAUAUAAUAAGUUCAGGGGGUAAUAGGAUCUUAGUAUAGUAUAAGUGUGUCUCUGAGAUUUUGGG	.((((((((.((((((((((((((((((((((((((((((((((.(((((((.(((((((((.(((.(((((((((((((((.((((((.(.((((((((((((.((((.........(((((....))))).....)))).)))))))))))).).)))))).))))))))))))))).))).)))))))))))))))))))))))))))))))))))))))))))))))))).)))))))).	AGUAUAAGUGUGUCUCUGAGAUUU	AUCCCAGAGAUACACUUAUACUAU	31	0	0	74	11	0	0	26	28	0	0	60	22	0	0	41	76	0	0	59	213	123	0	180
406	miRNA-precursor_444	CUUAAAAUGGUUAGACUUGAAUGGGUUGAGAUUAAACUCAAUUCAAAUUAUCUUGAUUUCAACCCUUAAAAUUCUGAAUAAGUUAAA	.((((.....(((((.((....(((((((((((((.................)))))))))))))....)).))))).....)))).	AUUUCAACCCUUAAAAUUCUGAAU	GUUAGACUUGAAUGGGUUGAGAUU	7	0	0	2	3	0	0	5	12	1	0	4	3	0	0	2	7	0	0	2	57	18	1	8
407	miRNA-precursor_445	UAAUGCACAAGUACACCCUCAACCUAUGUCCAAAAUCUCAGAGACACACUUAUACUAUACAAAUGUCCUAUUACCCCCUGAACUUAUUUUAUUAAUAAUAUUCUACCACUUUUCGAUUUACGUGGCACUAUCUUGUAGGCCCAACACUGGUUGACUGGGUAGAAAAUUACUUAUAAAAUAAGUUCAGGGGUAGAAGUACCUUAGUAUAGUAUAAGUGUGUCUCUGGGAUUUCAGGCAUAGGUUGAAGGGCUACUUGUGCAUUU	.((((((((((((..(((((((((((((((..((((((((((((((((((((((((((((.((.((.((.(((((((.((((((((((((((...((((.(((((((.....((((((...(((((.((((...)))))))..))...))))))...))))))).))))...))))))))))))))))))))).)).)).)).))))))))))))))))))))))))))))..))))))))))).)))).)))))))))))).	AUUUCAGGCAUAGGUUGAAGGGCU	ACCCUCAACCUAUGUCCAAAAUCU	80	41	0	57	54	30	0	25	119	53	2	58	56	30	0	58	67	28	0	38	228	81	0	234
408	miRNA-precursor_446	UAAUGCACAAGUACACCCUCAACCUAUGUCCAAAAUCUCAGAGACACACUUAUACUAUACAAAUGUCCUAUUACCCCCUGAACUUAUUUUAUUAAUAAUAUUCUACCACUUUUCGAUUUACGUGGCACUAUCUUGUAGGCCCAACACUGGUUGACUGGGUAGAAAAUUACUUAUAAAAUAAGUUCAGGGGUAGAAGUACCUUAGUAUAGUAUAAGUGUGUCUCUGGGAUUUCAGGCAUAGGUUGAAGGGCUACUUGUGCAUUU	.((((((((((((..(((((((((((((((..((((((((((((((((((((((((((((.((.((.((.(((((((.((((((((((((((...((((.(((((((.....((((((...(((((.((((...)))))))..))...))))))...))))))).))))...))))))))))))))))))))).)).)).)).))))))))))))))))))))))))))))..))))))))))).)))).)))))))))))).	AUUUCAGGCAUAGGUUGAAGGGCU	ACCCUCAACCUAUGUCCAAAAUCU	80	41	0	59	54	30	0	25	118	53	2	59	55	30	0	57	67	28	0	39	229	81	0	253
409	miRNA-precursor_447	UUUAGUCUUUCAGUUUAUGUCAGUUGAUAUUUUAUAUGGUCAUUCAAUUUUCUAAGUUAAAAAUUAAUAGAUGAUUGAUUUUUUAAGUGAAAUAUCAAUAGUUGAAUGACUUUUGAGUUUUAAAACAAAAUUGAGUGACCAUAUGAAAUAUCAACUUAUCUUCUCUUUCGGGCACAAAUUGAAAGACUAAC	.(((((((((((((((.((((((((((((((((((((((((((((((((((.......((((((((((.....))))))))))....((((((.((((.((((....)))).))))))))))....))))))))))))))))))))))))))))))..............)))).))))))))))))))).	AAUUGAGUGACCAUAUGAAAUAUC	AUAUUUUAUAUGGUCAUUCAAUUU	20	15	0	6	10	2	0	0	33	27	0	6	8	5	0	2	6	6	0	10	53	28	0	15
410	miRNA-precursor_448	UUUAAGUGUUUACUUGUGCACACCCAAAAUUGAAGGACAUAAAGAUGAUUCGAAAACAAAUUAAAGAGUAUAUUUAUAUACGACAUAAUACAUAAAUAUGCCCUUUAACUUGAAUUCAAAUCACAUAUAUGCCCUUCAACUUUGGGUGUGCAUGAGUAGACACUUAAA	.(((((((((((((((((((((((((((.(((((((.((((.(..(((((.(((..(((.((((((.((((((((((.((........)).)))))))))).)))))).)))..))).)))))..).)))).))))))).))))))))))))))))))))))))))).	UGUGCACACCCAAAAUUGAAGGAC	CUUCAACUUUGGGUGUGCAUGAGU	39	15	0	6	14	3	1	1	31	13	0	7	19	2	0	8	19	1	0	13	101	14	5	44
411	miRNA-precursor_449	GGUGGAUUAUUCCAAAGGGAUCGCAUUGAUCCUGUGUUCCAAAUUAAUUAACCAUGGGACUAUGGGAUCAUGCGAUCUCUUCGGAAUUCUCCACA	.(((((..(((((.((((((((((((.((((((((((((((.............)))))).)))))))))))))))))))).)))))..))))).	UCCAAAGGGAUCGCAUUGAUC	UCAUGCGAUCUCUUCGGAAU	66	8	0	0	14	1	1	0	39	9	0	0	50	17	1	0	55	19	0	0	218	62	1	0
412	miRNA-precursor_450	UUAUUUAGUGUUCAGAUUUAGAGAUCACAUCUUAAUAUUUAAAUGUGCGUUCUAUUCAAAACACCUGAAUAU	.(((((((((((..((..(((((..(((((.((((...)))))))))..))))).))..)))).))))))).	AUUUAGUGUUCAGAUUUAGAGAUC	GUUCUAUUCAAAACACCUGAAUAU	7	7	0	0	7	7	0	0	11	11	0	2	8	4	0	2	4	3	0	1	22	17	0	7
413	miRNA-precursor_451	AACAGUGAUAGGGCUACUCUCUAUUGGCAUGCAAUUGUAUAUUUCAGCUGACACGCCAAAGGAGAGCUGCCCUGUUACUGUC	.(((((((((((((..((((((.(((((.((((.(((.......))).)).)).))))).))))))..))))))))))))).	GGGCUACUCUCUAUUGGCAUG	CGCCAAAGGAGAGCUGCCCU	5	4	0	0	0	0	0	0	3	2	1	0	5	4	0	0	2	1	0	0	8	5	1	0
414	miRNA-precursor_452	AACAGUGAUAGGGCUACUCUCUAUUGGCAUGCAAUUGUAUAUUUCAGCUGACACGCCAAAGGAGAGCUGCCCUGUUACUGUC	.(((((((((((((..((((((.(((((.((((.(((.......))).)).)).))))).))))))..))))))))))))).	GGGCUACUCUCUAUUGGCAUG	CGCCAAAGGAGAGCUGCCCU	5	4	0	0	0	0	0	0	3	2	1	0	5	4	0	0	2	1	0	0	8	5	1	0
415	miRNA-precursor_453	AACAGUGAUAGGGCUACUCUCUAUUGGCAUGCAAUUGUAUAUUUCAGCUGACACGCCAAAGGAGAGCUGCCCUGUUACUGUC	.(((((((((((((..((((((.(((((.((((.(((.......))).)).)).))))).))))))..))))))))))))).	GGGCUACUCUCUAUUGGCAUG	CGCCAAAGGAGAGCUGCCCU	5	4	0	0	0	0	0	0	3	2	1	0	5	4	0	0	2	1	0	0	8	5	1	0
416	miRNA-precursor_454	AAUGCCUUGAAUCGGACCCGUUACAACAGAAAGGACGGGGGUCUCGCUAUGUUGUUGUAUUGGGCCCUUAAUUAUCUGUCAAUUCUGUAUGUUGGACCCAAGCCUGUUAGGGCGUA	.(((((((((...((..(((..(((((((((..((((((((((.((.((((....)))).)))))))........)))))..)))))).))))))..)).......))))))))).	CGGACCCGUUACAACAGAAAGGAC	CAAUUCUGUAUGUUGGACCCAAG	216	136	0	16	78	44	0	10	113	0	0	15	62	0	0	18	157	0	0	19	526	340	1	43
417	miRNA-precursor_455	AACAGUGAUAGGGCUACACUCUAUUGGCAUGCAACUUGAUCAAAUAUUUGAGCUGAAAUGCCAAAGGAGAGUUGCCCUAUUACUGUC	.(((((((((((((.((.((((.(((((((.((.(((((........))))).))..))))))).)))).)).))))))))))))).	UGCCAAAGGAGAGUUGCCCUA	GGGCUACACUCUAUUGGCAUG	16	3	13	0	4	0	4	0	10	7	2	0	7	4	2	0	8	3	4	0	24	16	4	0
418	miRNA-precursor_456	CUCAUACUAUGUUGCUCGGACUCUUCAAAGAAGCUGAUGGAUGCGUGUUGGAUCAUCCAAAAGUAGUGUUGUUUUGGAGGACCUGACAUGGGUGCGGCAAGACUUUUGGAGAGUCUGAGCAACAUAGUUCUCAUAUGAG	.((((((((((((((((((((((((((..((((((..((.((.((((((((.((.(((((((.........))))))).)).)))))))).)).))...)).))))))))))))))))))))))))))......)))).	ACUAUGUUGCUCGGACUCUUC	AGAGUCUGAGCAACAUAGUU	6	2	0	0	1	0	0	1	7	3	1	0	9	8	0	0	6	4	0	0	27	9	0	1
419	miRNA-precursor_457	AUCUUUCAACUUUGAAUGUGCACAAGUAAAUACUUAAACUUGUAUAAAAUUAAACAAAUAGACGCAUAUAUACAUGUCAUUAUUUGUCCUACGUGUAUUGUACCAUGUAUAAUUCGUGUGUUCAUAUGUUCUAUAUACAAGUUUAAGUGUCUACUUGUAUAUAUCUAAAGUUGGAGGAC	.(((((((((((((.(((((.(((((((.(((((((((((((((((......((((.((.(((((((.((((((((.((.(((.(((...))).))).))...))))))))....))))))).)).))))...))))))))))))))))).))))))).))))).))))))))))))).	UUUCAACUUUGAAUGUGCACAAGU	UGUAUAUAUCUAAAGUUGGAGGAC	5	3	0	15	5	0	0	6	9	1	0	35	4	0	0	17	4	1	0	21	26	4	0	73
420	miRNA-precursor_458	AAAGGUCCUAUUACCUUCUGAACUUAUUUUAUUAAUAAUUUUCUACCUUUUUUAGGCCUACGUGGCACUAUCUUGCGGGACCAACCUUGGUUGACUUUAUUUUUUCAAGCUAGUGUCACGUAGGCCAAAACGGGGUAGAAAAUUACUUAUAAAAUAAGUUUAGGGAGUAAUAGGACCUUA	.(((((((((((((.(((((((((((((((((...((((((((((((((.(((.((((((((((((((((.((((...(((((....))))).............)))).)))))))))))))))).))).))))))))))))))...))))))))))))))))).))))))))))))).	UUUCAAGCUAGUGUCACGUAGGCC	CCUACGUGGCACUAUCUUGCGGG	65	23	0	12	23	7	0	4	43	13	0	5	35	17	1	2	30	0	0	8	112	0	0	27
421	miRNA-precursor_460	AUUUGGGAUAUUGAUGCUCCGUCGUCCAAAAACUAGAAUAUAUAUACCUUUUAUACUAACGGACAUACACGUAUCAUAGUCUUAUCUACUGAUUGUUAAAUAUCGGAUCUACGGAUAAGAUUGCGCGACGUAUCCCUAUUUAGUAUGAUGUUAGUGUGAAGGACAUCAUAUAUGUUCUAGUUUUUGAAUGGCAGGGGCACCAAUGUCCCAAAA	.((((((((((((.(((((((((((.(((((((((((((((((((..((((((((((((((..(((((((((..(.(((((((((((...((((...........))))...))))))))))).)..))))...........))))).)))))))))))))).....))))))))))))))))))).))))).)))))).)))))))))))).	CUAGUUUUUGAAUGGCAGGGGCACC	UGCUCCGUCGUCCAAAAACUAGAA	15	4	2	5	5	0	0	1	18	3	1	0	9	2	0	0	11	1	1	1	23	4	1	7
422	miRNA-precursor_461	ACUUAUCGCAUCUAGAACUCUUCACAAUCUUAUAAGCAAUUUGAAAAUAUUAACACCGGAGCUCGUGGAUGCAAUAAGA	.(((((.(((((((((.((((....................................)))).)).))))))).))))).	AUCGCAUCUAGAACUCUUCACAAU	ACACCGGAGCUCGUGGAUGCAAUA	51	20	0	1	25	11	0	0	35	24	0	0	16	8	0	1	37	12	0	2	101	42	0	0
423	miRNA-precursor_462	AAAGAAGAGUGUGUCUUACAUGAAGGGAAGUGCCUAAUUUGAUAGCCAAGGAUGACUUGCCUGCAUCAUUAGUUCUUGAGGCUAGCUUGUGAUAUAUAUCAUGUAUAUGACAUGUAUACAAGCAUUCUUCUUUGAUGGCCAGGCAGUCUCCUUGGCUACUCUAAUAGGUUCCUCUCAUUCAUGCUAGACUCUUCUCUUCUUA	.((((((((.(.((((..((((((((((.(.(((((....((((((((((((.((((.((((((((((.........((((...(((((((.(((((.((((....)))).))))))))))))...))))..)))))..))))))))))))))))))).))...))))).).)))).))))))..)))).)..)))))))).	UAGCCAAGGAUGACUUGCCU	GCAGUCUCCUUGGCUACU	55	47	0	0	19	14	0	0	46	37	0	0	32	23	0	0	37	24	0	0	159	136	0	0
424	miRNA-precursor_463	UGCCUAUUUGAUAGCCAAGGAUGACUUGCCUGCAUCAUUAAUUAAUUCUUGAGGCUAGCUUGUGAUAUAUAUCAUGUAUAUGACAUGUAUACAAGCAUUCUUCUUUGAUGGCCAGGCAGUCUCCUUUGGCUACUCGAAUAGGUU	.(((((((((((((((((((..((((.((((((((((.............((((...(((((((.(((((.((((....)))).))))))))))))...))))..)))))..)))))))))..))))))))).)))))))))).	UAGCCAAGGAUGACUUGCCU	GCAGUCUCCUUUGGCUACU	55	47	0	0	16	14	0	0	46	37	0	0	31	23	0	0	35	24	0	0	159	136	0	0
425	miRNA-precursor_464	GAUACUAUACUAAGGUCCUAUUAUCCCCCUGAACUUAUUUUAUAAGUAAUUUUCUACCCCUUUUUAGCCUACGUGGCACUAGUUUGAAAAAAUAAGUCAACCAUCGUUCGGGCCAUAAGAUAGUGCCACAUAGGCUUAAAAGGGGUAAAAAAUUAUUAAUAAAAUAAGUUCAAGGAGGUAAUAGGACCUUAGUAUAGUAUA	.((((((((((((((((((((((((.((.((((((((((((((.(((((((((.((((((((((.((((((.((((((((((((((((..................))))))).......))))))))).)))))).)))))))))).))))))))).)))))))))))))).)).)))))))))))))))))))))))).	AAGUUCAAGGAGGUAAUAGGACCU	GUCCUAUUAUCCCCCUGAACUUAU	17	6	0	11	16	2	0	10	13	8	0	5	7	1	0	3	11	2	0	5	59	13	0	28
426	miRNA-precursor_465	AACAUGUUCACUAAGUUCUUGAAUCAGCUAACGAUGACGAUUGACGAAUUUAAUGGCCUUGUC	.(((.(.(((.(((((((.(.((((..(.......)..)))).).))))))).))).).))).	CGAUUGACGAAUUUAAUGGCCU	UCACUAAGUUCUUGAAUCAGCU	6	0	0	0	5	2	0	0	6	3	0	0	1	0	1	0	0	0	0	0	2	1	0	0
427	miRNA-precursor_467	AUACUAUACUAAGGUCCUAUUACCCCCCUGAACUUAUUUUAUAUGUAAUUUUCUACCCCUUUUUAGCCUACGUGGAACUAGUUCAAAAAAAAAAGUCAACCAUCGUUGGGCCCAAAGAUAGUGUCACGUAAGCUAAAAAAGGGUAAAAAAUUAUUAAUAAAAUAAGUUCAGGGGGGUAAUAGGACCUUAGUAUAGUAG	.(((((((((((((((((((((((((((((((((((((((((..((((((((.(((((.((((((((.(((((((.((((...............(((((....))))).........)))).))))))).)))))))).))))).))))))))..))))))))))))))))))))))))))))))))))))))))).	UAAGUUCAGGGGGGUAAUAGGACC	UCCUAUUACCCCCCUGAACUUAUU	5	0	0	52	1	0	0	7	20	11	0	13	2	0	0	15	11	0	0	38	6	0	0	13
428	miRNA-precursor_468	AAGUAAUUUUCUGUCCCUUUUCGACCUACGUGACUCUAGCUUGAAAAAAAAGUUAAUCAGCAUUCGGCCAACAAGAUAGUGUCACGUAGGCCAAAAAGGAGUAGAAAAUUAUUA	.((((((((((((.(((((((.(.((((((((((.(((.((((............................)))).))).)))))))))).).)))))).))))))))))))).	ACAAGAUAGUGUCACGUAGGCCA	CCUACGUGACUCUAGCUUGAAAA	17	0	0	18	5	0	0	2	8	0	0	20	3	0	0	10	16	0	0	14	82	43	0	36
429	miRNA-precursor_470	CUAUUCUUUCUGUUCGAAAUUGUAUGUCAUGUUAUGUUUAUCAAAAGUUUAUUUGACUAAUUUUUAAAUGUAAAUUGGAUCAUAUUAAUUCGAUAUUUUAAACAAAAAAAAUUAGAUAUUCUAAAAUUAUAUGAAAAGUACUAUAAAUUAUAUUUUUUUGCAUAUAAAUAUGAUGAAAAAAUACAUUUUAAAAUGUUAGUCAAAGUUUUAAUAGUUUGAUUCUAAAAAUAGAAACCAUGACAAACAAUACCGGACAGAGAGAGUAC	.(((((((((((((((..(((((.(((((((...(((((((((((...((((((((((((((((((((((((......((((((((.........................(((((...)))))...(((((((((((((.((.....)))))))))...)))))))))))))).......)))).))))))).))))))))))....)))...)))))).....))))).....))))))).)))))..))))))))))))))).	AACCAUGACAAACAAUACCGGACA	UCGAAAUUGUAUGUCAUGUUAUG	92	30	0	26	42	15	0	3	79	21	0	13	56	14	2	7	56	15	0	22	188	86	0	53
430	miRNA-precursor_471	UGGGUAGGAAGGAUAUUUUGGAGUCAAUAGGUGGAUGAACGCUAAUUUUGUACCAUUUCCAAUACUUUGAGGAUAUUUUAGACUCUUUUCCG	.(((.(((((((((((((((((((....(((((((((((.......))))).)))))).....))))).))))))))))....)))).))).	AAUACUUUGAGGAUAUUUUAGACU	GGAUAUUUUGGAGUCAAUA	7	2	0	9	7	1	0	0	10	3	0	3	7	2	0	5	8	3	0	3	44	13	0	16
431	miRNA-precursor_472	AGGGUGAUAAGAGUGUUUGACUCAUCAAUAUGGAAAAAGCAAUUUCUCAUGAGAUAAAAAUGUUGUAUAAAAUGCUUCCUUCUUACCUA	.((((((.((((((((((.......((((((..........(((((....)))))....))))))....)))))))..))).)))))).	UAAAAUGCUUCCUUCUUACCU	GUGAUAAGAGUGUUUGACU	8	2	0	1	7	7	0	0	15	11	0	0	4	2	0	0	8	7	0	0	18	12	0	0
432	miRNA-precursor_474	UCUAUGAUCGUCGUGGGACUCUCCUCCACUGUAGAUGAAGGUCCCGUAGUAUGAAUCUAAAAUUAUUAAAACUUAAUUUAAUAUAAAAUCAAAGUUUUAAUAAUUAAUAUAAAUAUUUCAAAAAUAAAUAAAUAAUAUAAAACUGUGUAACAUCGGGAUCCUCAUUAAUUGUUUGAACAACAUCCUCUAUGAUCGUCGUGGG	.(((((((.(((((((((......((.((.((.(((((.(((((((..((..........((((((((((((((.((((......))))..)))))))))))))).............................(((((....))))).))..))))))).))))).)).))..))......))))..))))).))))))).	AACAUCCUCUAUGAUCGUCGUGGG	CUAUGAUCGUCGUGGGACUCUCC	4	4	0	1	1	1	0	0	0	0	0	1	2	1	0	0	2	2	0	0	29	17	0	4
433	miRNA-precursor_476	UUCAUGUUUGUGUGGUUGUGAACUGUGCAAUGUUAUGAAAAUGGUCAUCUCCUUAUUAUUUAUGUGAACAUGUCAUUUGCAUUAUUCUGCGACAUGGUUGUGAAAGUGUUAUGUGCAUUGAGAAAGAAUGAUAACUUAAAGAGGAUGUACCAUUUCGAGAGACGUAUCACGCGCCGUGAU	.(((((..((((((((.............(((((.(..((((((((((((.((((((((((........(((((((..(((((.(((.(((((...))))))))))))).))).)))).......))))))))......)).))))).)))))))..)..))))))))))))).))))).	AGAGGAUGUACCAUUUCGAGAGAC	UAUGAAAAUGGUCAUCUCCUUA	2	2	0	0	1	1	0	0	5	3	0	0	2	1	0	0	4	4	0	0	10	9	0	0
434	miRNA-precursor_477	AUCAACUUUAAAAGUGAAUAGAUUAAAUGAGGCAAGUGGAUUUCUAAACUCUUGCUAAGUAUAUGGAAUGUGUUUAUUUCAUUGUGGUAUAUGUUUGGGAGUAACGGGAUUGGUGAUGAGUUGAC	.(((((((..................((.(..(..((..((((((((((...(((((.....((((((((....))))))))..)))))...)))))))))).))..)..).))...))))))).	AUGAGGCAAGUGGAUUUCUAAACU	UUUGGGAGUAACGGGAUUGGUGA	10	7	0	0	6	2	0	0	11	6	0	1	8	6	0	0	9	7	0	0	36	23	0	1
435	miRNA-precursor_478	UACUGUGAGUAACGUAUAUCAAUCUGACGCCAUCAACUUUUAAAAAAUAAAAUAUAUCCUAAAACGUUACUGUGGAAUACGUUUAUACUAGUU	.((((((...(((((((.(((...(((((...................................)))))...))).)))))))..))).))).	AGUAACGUAUAUCAAUCUGACGCC	CGUUACUGUGGAAUACGUUUAUAC	520	330	0	79	34	0	0	9	651	473	2	36	272	206	0	6	470	333	0	15	335	0	0	8
436	miRNA-precursor_479	CAAGUCAAAGAGGACUACUGCUGGACCGGUGAAAACAUUUGCUGCAGUGGGCUUGAAUCUACUUA	.((((.....(((.(((((((.((.(.((((....)))).)))))))))).)))......)))).	AAAGAGGACUACUGCUGGACCGGU	UUGCUGCAGUGGGCUUGAAUC	110	0	0	0	41	0	0	16	123	0	0	9	79	0	0	12	602	542	0	2	172	0	0	42
437	miRNA-precursor_480	CAAGUCAAAGAGGACUACUGCUGGACCGGUGAAAACAUUUGCUGCAGUGGGCUUGAAUCUACUUA	.((((.....(((.(((((((.((.(.((((....)))).)))))))))).)))......)))).	AAAGAGGACUACUGCUGGACCGGU	UUGCUGCAGUGGGCUUGAAUC	110	0	0	3	28	0	0	16	83	0	0	7	78	0	0	13	610	542	0	2	133	0	0	43
438	miRNA-precursor_481	AUUUCCUCUCGCUUUAUACAAAUAGCAACAAAUUUUAUAUGCUUGUGUUUGUAUAAAAGUGAGAGGAAGC	.((((((((((((((((((((((((((............))))...)))))))).)))))))))))))).	GUUUGUAUAAAAGUGAGAGGAAGC	UUCCUCUCGCUUUAUACAAAUAG	4	0	0	0	0	0	0	0	2	0	0	0	2	1	1	0	4	2	0	0	4	0	0	1
439	miRNA-precursor_482	GUCCAAGUAUCCCUUCAACCUAUGCUCGAAAUCUCAGAGACACACUUAUACUAUACUAAGGUCCUAUUACCCCCUGAACUUAUUUUAUUAAUAAUUUUUUUACCCUUUUUUAGCUUACGUGGCACUAUCUUGUGGGCCCAACGAUGGUUGACUUUUUUUUCGAACUAGUGUCACGUAGGCUAAAAAGGGGUAGAAAAUACAUAUAAAAUAAGUUCAGGGGGGGGGUAAUAGGACCUUAGUAUAGUAUAAGUGUGUCUCUGGAAUUUCGGGUAUAGGUUGAGGGGGUACUUGGGU	.(((((((((((((((((((((((((((((((.(((((((((((((((((((((((((((((((((((((((((((((((((((((((.......((((((((((((((((((((((((((((((((....((.((((.......)))).)).............)))))))))))))))))))))))))))))))).....)))))))))))))....)))))))))))))))))))))))))))))))))))))))))).))))))))))))))))))))))))))))))).	UUUCGAACUAGUGUCACGUAGGCU	CUUACGUGGCACUAUCUUGUGGGC	30	10	0	154	22	7	0	45	46	12	0	115	23	6	6	37	42	20	0	94	98	36	0	992
440	miRNA-precursor_483	CCGAAAUUCCAGAGACACACUUAUACUAUACUAAGGUCCUAUUACCCCCCCCCUGAACUUAUUUUAUAUGUAUUUUCUACCCCUUUUUAGCCUACGUGACACUAGUUCGAAAAAAAAGUCAACCAUCGUUGGGCCCACAAGAUAGUGCCACGUAAGCUAAAAAAGGGUAAAAAAAUUAUUAAUAAAAUAAGUUCAGGGGGUAAUAGGACCUUAGUAUAGUAUAAGUGUGUCUCUGAGAUUUCGA	.(((((((.((((((((((((((((((((((((((((((((((((((((....((((((((((((((..(((((((.(((((.((((((((.((((((.(((((..((..........(((((....)))))........))))))).)))))).)))))))).))))).))))..)))..)))))))))))))))))))))))))))))))))))))))))))))))))))))).))))))).	AGUAUAAGUGUGUCUCUGAGAUU	AUUCCAGAGACACACUUAUACUA	54	0	0	25	14	0	0	18	50	0	0	42	14	0	0	22	61	0	0	38	527	359	0	87
441	miRNA-precursor_484	UGCCCCUAAACUAUUCAAAAAGGUCUAGAUAUACCCCGUUUAAAGUUUGGUCCAUUUAUACCCUCGCCUUUCAACUUUUGGUCAAUAUAUGCCUUUAUGGGUGUUAGUUGGUC	.(((.((((..((((((.((((((.((.....(((..(((.((((...(((........))).....)))).)))....))).....)).)))))).))))))))))..))).	GCCUUUAUGGGUGUUAGUUGGUC	CCCCUAAACUAUUCAAAAAGGUCU	4	0	0	30	7	2	0	3	13	1	0	8	7	2	0	8	6	2	0	17	46	20	0	88
442	miRNA-precursor_485	GUCUUUUGGACAGCAAGGGAUUCAGCUGGUCGGGAAAAGAUGGAGUCUUGCGGGUCUGGAAGGG	.((((((((((.((((((..((((.((..........)).)))).))))))..)))))))))).	UUUUGGACAGCAAGGGAUUCAGCU	AUGGAGUCUUGCGGGUCUGGAAG	1	0	0	0	0	0	0	0	5	0	0	1	4	3	0	0	1	0	0	0	1	0	0	0
443	miRNA-precursor_486	AUUUUACAAAACUAGUAUAAACGUAUUUCAUGGUAACGUUUUAGGGUAUAUUUUAUUUUUUAAAAACUAACAGCAUUAGGUAGAUAUACGUCACUGUAAGUAACGUUUUACUUUUAAAACGUUAUUUUCAGUAACGUUUUACUCCUAAAACGUUACUGUGAGUAACGUUUUAGGAGUAAGACGUUAAUGUGAGUAACAUAUAUCAAUCUGACGCCAUCAACUUUUAAAAAAUAAAAUAUAUGCUAAAACGUUACUGUGGAAUACGUUUAUACUAGUUUUGUAAAAUU	((((((((((((((((((((((((((((((((((((((((((((.((((((((((((((((((((.......((.((((((.((((((.((.(((.....(((((((((((((((((((((((((((.(((((((((((((....))))))))))))).))))))))))))))))))))))))))).....))).)).)))))).)))))).)).......)))))))))))))))))))).)))))))))))))))))))))))))))))))))))))))))))).	AGUAACAUAUAUCAAUCUGACGCC	CAUUAGGUAGAUAUACGUCACUGU	252	149	0	32	120	54	0	5	227	100	0	33	139	81	0	68	214	99	0	31	679	352	2	80
444	miRNA-precursor_487	CUACUUUCUCUCUUGUAGUAUUUCACUUAUACUCUUUUGGAGUGAAAUAAAUAUUGGUUGGUUGUGU	.(((...((..((.(((.((((((((((...........))))))))))..))).))..))..))).	GUGAAAUAAAUAUUGGUUGGUUGU	UUUCUCUCUUGUAGUAUUUCACUU	12	0	0	4	4	1	0	0	5	0	0	2	9	1	0	1	11	0	0	0	63	14	7	9
445	miRNA-precursor_488	GAUAAGUACCUCCUCAACCUAUGCCCGAAAUCCCAGAGACAGACUUAUACUAUACUAUUGUCUUAUUACUCCCCUGAACUUAUUUUAUAAAUAAUUUUGUACUCCUUUUUGGCCUACGUGGCACUAACUUGAAAAGGAUGAAAAUGAUAGAAAAUUAUGUAUAAAAUAAGUUCGGGGGGGGGGGGGAAGGGUAAUAAGACCUGAGUAUAGUAUAAGUGUGUCUCUGAUAAUUCGAGCAUAAGUUGAAGGGGUACUUGUA	.(((((((((((.(((((.(((((.((((....((((((((.((((((((((((((...((((((((((((((((((((((((((((((.((((((((.(((((((((((((((.....))).......))))))))).......).)).)))))))).)))))))))))))))))))...........)))))))))))...)))))))))))))).))))))))....)))).))))).))))).))))))))))).	AAGUACCUCCUCAACCUAUGCCCG	GAGCAUAAGUUGAAGGGGUACUUG	29	0	0	14	29	16	0	2	30	0	0	27	50	29	0	5	24	18	0	13	90	33	0	68
446	miRNA-precursor_489	CCUAUGCCCGAAAUCCCAGAGACACACUUAUACUAUACUAAGGUCCUAUUACCCCCUGAACUUAUUUUAUAAGUAAUUUUCGACCCCUUUUUAUCUUACGUGGCACUAGUUUGAAAAAAAAGUCAAUCAACUUUGGGCCCACAAGAUAGUGUCACGUAGGCUAAAAAGGGUAAAAAAUUAUUAAUAAAAUAAGUUGAGGGGGGUAAUAGGACCUUAGUAUAAUAUAAGUGUAUCUCUGAGAUUUUGGGCAUAGA	.((((((((((((((.((((((.(((((((((.((((((((((((((((((((((((.((((((((((((.(((((((((..((((.((((((.((((((((((((((.((((.....(((((......))))).......)))).)))))))))))))).))))))))))..))))))))).))))))))))))..)))))))))))))))))))))))).))))))))).)))))).)))))))))))))).	CCACAAGAUAGUGUCACGUAGGCU	CUUACGUGGCACUAGUUUGAAAAA	260	188	0	17	111	72	0	7	64	0	0	38	44	0	0	5	51	0	0	7	854	627	0	13
447	miRNA-precursor_490	UUUUUUGCCCCUUUUUAGCCUACGUGGCACUAUCUUGUGGGCCCAACGAUGGUUGACUUUUUUUUCAAACUAGUGCCACGUAAGCUAAAAAGGGGUAGAAAC	.((((((((((((((((((.((((((((((((..(((......((((....))))..........)))..)))))))))))).)))))))))))))))))).	UUUCAAACUAGUGCCACGUAAGCU	CCUACGUGGCACUAUCUUGUGGGC	3	3	0	26	2	0	0	1	14	2	1	16	1	0	0	5	1	0	0	8	27	5	0	91
448	miRNA-precursor_491	CCUAUCGAUUCCACCAAAAUGUACAAGUUAUUUGAAAGCACUAUUGAAAGAAUUGGACCGGAAAAUGAUGUACAAAUUGUCACUGAUACUUUGCACAAUUUGUCAAAUUCGGUGAUAAUAUGUACAACAUUUCCUGGUCCAAUUCUUUCAAUAGUGCUUUCAAACAACUUGUACAUUUUGUUGGAAUCGGUAGA	.((((((((((((.(((((((((((((((.(((((((((((((((((((((((((((((((.(((((.((((((.(((((((((((...((((.(((...))))))).))))))))))).)))))).))))).))))))))))))))))))))))))))))))).))))))))))))))).)))))))))))).	AAGCACUAUUGAAAGAAUUGGACC	GUCCAAUUCUUUCAAUAGUGCUUU	3	3	0	7	2	2	0	5	1	1	0	6	1	0	0	6	2	0	0	6	8	3	0	15
449	miRNA-precursor_492	GGUCCUAUUACCCCCCUGAACUUAUUUUAUAAGUAAUUUUCUACCCCUUUUCUCUUACGUGGCACUAGCUUGAAAAAGAAAGUCAACCAACGCUGGCCGCACAAGAUAGUACCACGUAGGCCGAAAUGGGGUAAAAUUUUAUUAAUAAAAUAAAUUCAACGGGGUAAUAGGAUA	.(((((((((((((..((((.(((((((((.(((((..((.((((((.((((.(((((((((.((((.((((.....(..(((........)))..)....)))).)))).)))))))))..)))).)))))).))..))))).))))))))).))))..))))))))))))).	ACAAGAUAGUACCACGUAGGCCG	CUUACGUGGCACUAGCUUGAAA	9	3	0	1	10	3	0	2	15	6	0	18	6	2	0	1	19	8	0	2	44	13	0	8
450	miRNA-precursor_494	ACAAGUAACCCCUUAACCUAUGCCCGAAAUCCCAGAGACACACUUAUACUAUACUACGGUCCUAUUACCCCCUGAACUUAUUUUAUAAGUAAUUUUCUACCCCUUUUUAGCUUACGUGGCACUAAUUUGAAAAAAAAAGUCAACCGUCGUUGGGCCCACAAGAUAGUGCCACGUAGGCUAAAAAGGGGUAAAAAAUUAUUAAUGAAAUAAGUUCAGGGGGGUAAUAGGACAUUGGUAUAGUAUAAGUGGAUCUCUGAGAUUUCGGGCAUAGAUUGAGGGGAUACUUGG	.((((((.((((((((.((((((((((((((.((((((..((((((((((((((((..((((((((((((((((((((((((((((.(((((((((.(((((((((((((((((((((((((((.((((..........(((((....))))).....)))).))))))))))))))))))))))))))).))))))))).)))))))))))))).))))))))))))))..))))))))))))))))..)))))).)))))))))))))).)))))))).)))))).	AUUUCGGGCAUAGAUUGAGGGGAU	CCCCUUAACCUAUGCCCGAAAUCC	39	7	0	163	17	0	0	32	94	12	0	50	45	10	0	34	44	15	0	34	149	53	0	305
451	miRNA-precursor_495	CUGCACUUUUCACCUACCACCUGACAUGAUAACUUUUACGACUGUACCCCAUUUGUAUCUGGAUGAGAGAACUCUGCCAGGGACCAGGUCCCUGCAU	.((((......((((....((((.((.((...(((((((.(..((((.......)))).).).))))))...)))).))))....))))...)))).	GAUGAGAGAACUCUGCCAGGGACC	ACCUGACAUGAUAACUUUUACGAC	11	3	0	1	5	2	0	0	15	3	0	0	10	0	0	0	8	1	0	2	25	2	3	2
452	miRNA-precursor_496	AUAUUUAUUAUACUUGGAGAGUGACAUAGUCUUUUAAGUUAAAGAUAAACUUGUAAUUAACCUAUAAUAAUUUUUAAUAUUUUAAUAUGUGUGUCAGUUCUAAAGUGGACAACUAAAUAG	.((((((...(((((..(((((((((((.....(((((((((((((....(((((.......)))))..)))))))))...))))....))))))).)))).)))))......)))))).	AUGUGUGUCAGUUCUAAAGUGGAC	AUACUUGGAGAGUGACAUAGUCUU	12	11	0	3	2	1	0	0	9	8	0	2	9	8	0	0	4	2	0	3	22	18	0	10
453	miRNA-precursor_497	ACCCUCCUGAACUUAUUUUAUAAGUAUUUUUCUAUCCCUUUCCGGCCUACGUGGCACUAGCUUGAAAAAAAAAGUAAACCAGAGUUGGACCCACAAGAUAGUGCUACGUAGGUCAAAAAGGGGUAAAAAAUUAUUAAUAAAAUAAGUUCAGGGGGGG	.((((((((((((((((((((.((((.((((.(((((((((..((((((((((((((((.((((..............(((....))).....)))).))))))))))))))))..))))))))).)))).)))).)))))))))))))))))))).	ACAAGAUAGUGCUACGUAGGUCA	CCUACGUGGCACUAGCUUGAAAA	18	7	0	9	5	1	0	8	20	7	0	6	5	1	0	3	12	8	0	11	43	25	0	28
454	miRNA-precursor_499	AGAGUACCCCCUCAACCUAUGCCCGAAAUCUCAGAGACACACUUAUACUAUACUAAGGUCCUAUUACCCCCCUGAACUUAUUUUAUUAAUAAUUUUUUACCCCUUUUUAGCUUACGUGGCACUAUCCUGUGGGUCCAACGAUGGUUGACUUUUUUUUCGAACUAGUGUCAUGUAGGCUAAAAAGGAGCAGAAAAUUACAUAUAAAAUAAGUUCAUGGAGGGUAAUAGGACUUUAGUAUAGAAUAAGUGUGUCUCUGGGAUUUUGGGCAUAGGUUGAGGGGGUACUUG	.(((((((((((((((((((((((((((((((((((((((((((((.((((((((((((((((((((((((.((((((((((((((...(((((((((.(.(((((((((((((((((((((((((....(((((.(((....)))))))).......))..))))))))))))))))))))))).).)))))))))...)))))))))))))).)).)))))))))))))))))))))).))))))))))))))))))))))))))))))))))))))))))))).	CCGAAAUCUCAGAGACACACUUA	AAGUGUGUCUCUGGGAUUUUGGGC	66	0	6	91	6	0	0	2	89	0	2	139	25	0	2	10	105	82	1	36	73	0	25	18
455	miRNA-precursor_500	ACAUUUUUGCAUGUGUAUAUACAAUUUUCUCUCGCUUUAUACAAAACAGAAAUAGAAUUAUACACUUCUGUGUAUAAAGCGAGAGAGGCGAGCAAGAAUGG	.(((((((((.(((............((((((((((((((((...((((((..............))))))))))))))))))))))))).))))))))).	ACAAUUUUCUCUCGCUUUAUACAA	GUAUAAAGCGAGAGAGGCGAGCAA	7	0	0	2	1	0	0	0	0	0	0	3	0	0	0	1	2	0	0	1	30	12	0	6
456	miRNA-precursor_501	AUCUACACUAUUUAAUAGUGUAUUUUAAAGGUAUAUAUGUGUUCACGUGGACACAUUACUAUUUAUUGUUAUACAAUAUUUUUUAUGUCCACGUGGGCACAUAUAUACCUUUGAAAUACAUUAUCAAAUAGUGUAGAG	.((((((((((((.(((((((((((((((((((((((((((((((((((((((...((..(..((((((...))))))..)..))))))))))))))))))))))))))))))))))))))))).)))))))))))).	AGGUAUAUAUGUGUUCACGUGGAC	CCACGUGGGCACAUAUAUACCUUU	2	0	0	2	2	0	0	0	2	0	0	0	0	0	0	0	3	0	0	0	5	2	0	3
457	miRNA-precursor_502	AAAGCUUUUAAUGAGCUCAAACCUAUGACUCAUGAAGUAUUCCAUUUAUUAAGAGCAUACAUGAUAUCAUUAUGUGGCGUGAUGGUUUUUUAACAAUGAUACUCCAUGUUUUUAAAAAAGAAUGACAUAGUUUGACUUGGAACAAAGUUUA	.(((((((...((((.((((((.((((...((((.(((((((((((........((.((((((((...))))))))))..)))))............)))))).)))).................))))))))))))))....))))))).	GAAUGACAUAGUUUGACUUGGAAC	AAUGAGCUCAAACCUAUGACUCAUGA	14	12	0	0	3	3	0	0	19	13	0	0	18	15	0	1	16	10	0	1	90	69	0	0
458	miRNA-precursor_503	CGUCAAAAAUGCCAAAUUUGUUCGUGGACGUUCGUAAAGACGUUGUCUAUGAAUACGGUUGGCCAUCACGGCU	.(((......(((((...((((((((((((..(((....))).))))))))))))...)))))......))).	GCCAAAUUUGUUCGUGGACGUU	UGUCUAUGAAUACGGUUGGCCA	13	10	0	0	3	2	0	0	11	7	0	0	7	5	0	0	8	4	0	0	30	18	0	0
459	miRNA-precursor_504	UGUGUUUUUUGUGAUUGGUCUGAAAUUCUGAGACCCUGGAAUUUAUAAUCUUGAACCCUCUCUAUCGAAGUGAUGCCUUAAUAAAGAAGGCUUGAUGAAAUAUUGUUAAAGAAUUGAAGAGUGGUGACAAUAAAUGAUUAAUUAAUUAUAUUAUUGGAUAGGAGUUUCACGUCUGACACGAUAUAGUUGGAUCGAAGUGUCACAUUCUGACAUGGUAUAAUUGGAUUGGGGUGUCACAUUCUGAUAUGAUAUCAUUGGAUCGGAGUGUCAUGUUUCGGUACAGUACAUUAAAAAAAAUAUA	.((((((((((((((((..(((((((..(((.((.(((.........((((.......((..((((((((((((((((((((.........(((((.(..((((((((....(((....)))..))))))))..).))))).((((((((((((.(..(((((((..((((((((((........)))))))....)))..)).))))).))))))))))))).))))))))))))).))).)))).)).......))))))).)).))).)))))))..)))).)))...))))))))).	GUGAUUGGUCUGAAAUUCUGAGAC	GUCAUGUUUCGGUACAGUACAUUA	4	1	0	2	8	6	0	3	14	5	0	0	5	1	0	2	10	3	0	0	14	5	0	0
460	miRNA-precursor_505	AUUCAAGUACAAAUUUGCAGCCAUAUCUAUUUGAUAUUUUGUAGGAGCCUCCUUCUUUCUAACCAGAUUUUCUAAGUUUUUAAAGGGUAAACAUUUUAGUCUCCUCCUUUCUCUUCAUCGUGUGAGUUUACAAAUAUUAUGGAAGAGUAUAAAUCUGGAGAUGGUAAUUCACAACACCAACUGAAGAUGACAUUGUUAACAUAGAUUAUUAAUUAGCUGAGACAGGAUGAACAAGUUUUUAUGUUGUUUUGUGUUGAAG	.(((((.((((((...(((((.(((...(((((.((((((((...(((.........((((....(((.......(((((((...(((....(((...((((((......((((((((.((((..........)))).)).)))))).........))))))...))).......)))...)))))))......)))....))))..........)))...))))))))..)))))...))))))))))))))))))).	AGCUGAGACAGGAUGAACAAGUUU	UAUUUGAUAUUUUGUAGGAGCCU	7	1	1	3	5	5	0	0	4	2	0	1	1	0	0	0	1	0	0	1	7	4	0	10
461	miRNA-precursor_506	AGAGUUUCCUUGAACACUUCAUUAGGGAUUAAUUUCUUUGUUUUUACUGCCCUGCUGAAGUGUUUGGGGGAACUCC	.((((((((((((((((((((.(((((......................))))).)))))))))))))))))))).	CUGAAGUGUUUGGGGGAACUC	GUUUCCUUGAACACUUCAUUA	9	8	0	0	2	2	0	0	7	5	0	0	3	3	0	0	3	3	0	0	12	8	0	0
462	miRNA-precursor_507	UCCUGAGAGUUCCCUUGACCACUUCACGAGGGCUUAAUUACUUUGUUUUAUGAUUCUCCGCUGAAGUGUUUGGGGGAACUCCCAGGU	.((((.((((((((((((.((((((((((((((.(((..........))).).)))).)).))))))).)))))))))))).)))).	CUGAAGUGUUUGGGGGAACUC	GUUCCCUUGACCACUUCACGA	9	8	0	0	2	2	0	0	6	5	0	0	3	3	0	0	3	3	0	0	12	8	0	0
463	miRNA-precursor_508	ACCCCCUGAACUUAUUUUAUUAAUAAUUUUCUACCCCUUUUUCGGUCUAUGUGACACUAUCUUGUGGACCCAACACUGGUUGACUUUUUUUUCAAGCUAGUGUCACGUAGACUGAAAAGGGGUAAAAAAUUACUUAUAAAAUAAGUUCAGGGGGA	.(((((((((((((((((((...(((((((.((((((((((.(((((((((((((((((.(((((.((((.......)))).)).........))).))))))))))))))))))))))))))).)))))))...))))))))))))))))))).	UUUCAAGCUAGUGUCACGUAGACU	UCUAUGUGACACUAUCUUGUGGAC	14	5	0	0	11	4	0	1	23	13	0	0	6	3	0	5	16	10	1	2	53	20	0	11
464	miRNA-precursor_509	UACGAACCGUUAGUCCAUCUGUCGAUUAAGACUUAGCGAAUUUUUCCCGGCUGAAUUUUCGAGAGUUUCUGAUCCCAUCGACGAUUGUGCAGGACGGACCGUC	.(((..(((((.((.((..(((((((((((((((..((((..(((.......)))..)))).)))))).))).....))))))..)).))..)))))..))).	AUCGACGAUUGUGCAGGACGGACC	ACCGUUAGUCCAUCUGUCGAUUA	9	5	0	0	6	4	0	0	13	10	0	1	6	5	0	0	7	4	0	0	16	16	0	0
465	miRNA-precursor_510	UGUUUAGUCGUUUUGAGCAGCAGAUUUUAUUUCUGGAAAAACAGGCUGAGACGACGGAACC	.((((.((((((((.(((..((((.......)))).........))))))))))).)))).	AAAACAGGCUGAGACGACGGAACC	UUUAGUCGUUUUGAGCAGCAGAUUU	17	0	0	0	5	0	0	0	126	0	0	0	0	0	0	0	13	0	0	0	1855	1855	0	0
466	miRNA-precursor_511	CAUCAUGUAUUUAAUAAUGAUUUUCCUGGAGUUCCUCCCAAUCGAGAGUUUAACUUUUGUAUCAACUUAGAACCCUAUACUAAACAAAUUUCAAUUCCUCAUUACUGAAUGGCUCCAGCAGAACUCAAAGAGUUGAAGCUAUGGUU	.((((((..((((((..(((((((.((((((((..((......(((((((.....(((((.......(((....)))......)))))....)))).)))......))..)))))))).)))).)))....))))))..)))))).	UGGCUCCAGCAGAACUCAAAGAGU	AAUGAUUUUCCUGGAGUUCCU	44	22	0	0	27	7	0	0	57	18	0	0	21	10	0	0	38	13	0	0	89	28	0	0
467	miRNA-precursor_512	CAAGUACCCCAUCAACCUAUGCCCGAAAUCCCAGAGACACACUUGUACUAUACUAAGGUCCUAUUACCCCACUGAACUUAUUUUAUAAGUAAUUUUCUACCCUUUUUAGCCUACGUGGCACUAGUUUUAAAAAAAAGUCAACAAUCGUUGGGCCCACAAGAUAGUUCCACGUAGGUCGAAAAGGGGUAAAAAAUUAUUAAUGAAAUAAGUUCAGGUGGGUAAUAGGACCUUAGUAUAGUAUAAGUGUGUCUCUGAGAUUUCGGACAUAGGCUGAGGGGGUACUUA	.(((((((((.(((.((((((.((((((((.((((((((((((((((((((((((((((((((((((((..(((((((((((((((.(((((((((.((((((((((.((((((((((.((((.((((.........(((((....)))))......)))))))).))))))))))..)))))))))).))))))))).)))))))))))))))..)))))))))))))))))))))))))))))))))))))).)))))))).)))))).))).))))))))).	AGUGUGUCUCUGAGAUUUCGGACA	CCGAAAUCCCAGAGACACACUUG	23	0	1	46	20	0	1	53	43	0	1	38	32	0	0	101	38	0	1	34	541	459	6	173
468	miRNA-precursor_513	UUGGUAUCUAUUGUAACGACCUGUUUAGUCGUUUUGAGCAGCAGAUUUUAUUCUGGAAAAACAGGCUGAGACGACGGAACCAC	.((((.(((.((((..((.(((((((...............((((......))))...))))))).))..)))).))))))).	AAAAACAGGCUGAGACGACGGAAC	AUCUAUUGUAACGACCUGUUUAGUC	10	0	0	2	206	206	0	0	26	0	0	0	484	478	0	0	6	0	0	0	10	0	0	0
469	miRNA-precursor_517	ACCCCCAUAAUUUGUUCCGUUUAAACAAACACCGUUGUCUUAUGUGGAACCAGAUUUGUGAGGGGA	.((((((((((((((((((..(((((((......)))).)))..))))).)))).))))).)))).	AUGUGGAACCAGAUUUGUGAG	AUAAUUUGUUCCGUUUAA	5	0	0	27	2	0	0	13	4	0	0	35	1	0	0	19	4	0	0	21	17	11	1	104
470	miRNA-precursor_518	UGAUCAUAAAUUUUGAAUUCAAGUUUGAAAGAGAAUCAUAUUGAAAGUGUCCUCCUAAAUAAAUGGCUCAAGCUAAAUUUAAUUGGGGCUUCAAUUUGGACUCGAAUAAUUUUGGAUGUCAUUUUCAGGAAUGUGUGAUUU	.(((((((.((((((((((((((.(((...(((..(((.((((((...(((((..(((((...((((....)))).)))))...))))))))))).))).)))...))).))))))).))).......)))).))))))).	AUUUGGACUCGAAUAAUUUUGGAU	UCAAGUUUGAAAGAGAAUCAUAUUG	20	5	0	11	10	4	0	4	25	12	0	12	11	7	0	2	19	8	0	8	77	53	0	24
471	miRNA-precursor_519	CAGAGACACACUUAUACUAUACAAAGGUCAUAUUACCCACCUGAACUUAUUUUAUUAAUAAUAUUCUACCCCUUUUCGACUUACGUGGCACUAUCUUGUGGGCCCAACACUAGUUGACUUUUUCUUUCAAACUAGUGUCACGUAGGCCUAAAAGGGUAGAAAAUUACUUAUAAAAUAAGUUCAGGGGGGGUAAUAGGACCUUAGUAUAGUAUAAGUGUGUCUCUA	.(((((((((((((((((((((.((((((.((((((((.((((((((((((((((...((((.((((((((.((((.(.((((((((((((((..(((.(((..((((....)))).......))).)))..)))))))))))))).).)))))))))))).))))...))))))))))))))))..)))))))).)))))).))))))))))))))))))))).	UUUCAAACUAGUGUCACGUAGGCC	CUUACGUGGCACUAUCUUGUGGGC	20	0	0	15	5	0	0	6	54	20	0	7	35	0	0	3	32	6	0	10	199	19	69	42
472	miRNA-precursor_520	AAUGCCCAAGUACCCCCUUAACCUAUGUCCGAAAUCUCAGAGACACACUUAUACUAUUCUAAGGUCCUAUUACCCCCUUGAACUUAUUUUAUUAAUAAUUUUUUACCCCUUUUUAGCUUACGUGGCACUAUCUUGUGGGCCCAACGAUGGUUGGCUUUUUUUUUGAACUAGUGUCACGUAGGCUAAAAAGGGGUAAAAAAUUUACAUAUAAAAUAAGGUCAGGAGGGUAAUAUGACCUUAAUAUAGUAUAAGUGUGUCUCUGAGAUUUCGGACAUAGAUUGAGGGGGUACUUGGGUAUUU	(((((((((((((((((((((.(((((((((((((((((((((((((((((((((((..(((((((.((((((((.(((((.((((((((((....((((((((((((((((((((((((((((((((((((....(((((.(((....)))))))).......))..)))))))))))))))))))))))))))))))))).....)))))))))).))))).)))))))).)))))))..))))))))))))))))))))))))))))))))))).))))))))))))))))))))).	AGUGUGUCUCUGAGAUUUCGGACA	UCCGAAAUCUCAGAGACACACUUA	104	0	0	191	20	0	0	75	54	0	0	169	47	0	1	164	66	0	0	196	602	459	0	463
473	miRNA-precursor_521	CCUUUUGAGGAAAGAGUGAAUAGUUGAGUGACUUUUAAAUUAAAAUUCAAAGUUGAGUGACUUUCUGAGAAAGA	.(((((..(((((((.(.(((..((((((...............)))))).))).).)..))))))..))))).	GGAAAGAGUGAAUAGUUGAGUGAC	AUUCAAAGUUGAGUGACUUUCUGA	43	30	0	2	8	5	0	2	35	14	0	8	10	0	0	3	17	8	0	5	124	47	0	26
474	miRNA-precursor_522	CUUUCCUUCAUUUCGCGGUCAAGGUUUCAUAACUUUCUUCGGAGCUAAGUUUCAAAGUAGAUUUUCGUGGUUGUAAACAUAAUAAAAUAAGAAAAAAGUUUUACUAACCUACAAACAAGAAUAUCCACUUUGAAACCCAGCGACGAAGAAAACUAUGAAACCUAGCUGCGAAAUGAGGGAGAA	.((((((((((((((((((..((((((((((..((((((((..(((..((((((((((.(((.(((.((..((((....((.((((((.........)))))).))...))))..)).))).))).))))))))))..)))..))))))))..)))))))))).)))))))))))))))))).	AGCGACGAAGAAAACUAUGAAACC	UUUCAUAACUUUCUUCGGAGCUA	25	11	0	3	3	0	0	6	26	10	0	1	16	1	0	3	15	7	1	4	46	15	2	22
475	miRNA-precursor_523	CAACUUUCAUCCUUUUGUUAGAUAUUGUCAAAAAACUAAGGGAUCUUACGAAAACAUGAGCAGUUA	.(((((((((..((((((.((((...((......))......)))).))))))..))))).)))).	AAGGGAUCUUACGAAAACAUGAGC	UCAUCCUUUUGUUAGAUAUUGUC	3	0	0	3	1	0	0	1	2	1	0	3	1	0	0	2	4	2	0	2	22	6	2	10
476	miRNA-precursor_524	AAGAUGACGACCUUUCUGAAAUAUUGUGACUUUUCUAAAGGUUUGUGACCUUUCCGGUAACGCACAAUAAGAACCUUUUCACACUACCCUUUGUUUUCU	.(((.(((((......((((((((((((..((.((.(((((((...)))))))..)).))..))))))).......))))).........))))).)))	UUUCCGGUAACGCACAAUAAGAAC	AAAUAUUGUGACUUUUCUAAAGG	6	3	0	1	4	4	0	1	11	8	0	0	2	1	0	0	5	2	0	0	18	12	0	4
477	miRNA-precursor_525	UCCCCUUCAACCUGUGCUCGAAAUCUCAGAGACACACUUAUACUAUACUAAGGUCCUAUUACCCCCUGAACUUAUUUUAUUAAUAAUUUUUUACCCCUUUUCGACCUACGUGGCACUAUCUUGUGGGUCCAACGAUGGUUGACUUUUUUUUAAACUAGUGCCACGUAGGCUAAAAAGGGGUAGAAAAUUACUUAUAAAAUAAGUUCAGGGGGUAAUAGGACCUUAGUAUAGUAUAAGUGUGUCUCUGGAAUUUCGGGCAUAGGUUGAGGGGGU	.(((((((((((((((((((((((.(((((((((((((((((((((((((((((((((((((((((((((((((((((((...((((((((((((((((((...((((((((((((((......(((((.(((....))))))))..........))))))))))))))...))))))))))))))))))...))))))))))))))))))))))))))))))))))))))))))))))))))))))).))))))))))))))))))))))).	AAGUGUGUCUCUGGAAUUUCGGGC	UCGAAAUCUCAGAGACACACUUAU	30	0	0	10	24	0	0	15	119	0	0	86	62	31	0	10	53	0	0	9	420	134	0	27
478	miRNA-precursor_526	CGCGGCUAAGGUUUCACAGUUUUCUUCGUCGCUGGAUUUCAAAGUGGAUAUUUGUGGUUGUUGGUUAGUAAACUUUUUUCUUAUUUCAUUGUGUUUACAACCACGAAAAUUCACUUGAAACUCAGGUCUGAAGAAAGUUAUGAAACCUUGGCCGCU	.(((((((((((((((.(((((((((((...((((.((((((.((((((.(((((((((((........((((...................))))))))))))))).)))))))))))).))))...))))))))))).))))))))))))))).	GAAGAAAGUUAUGAAACCUUGGCC	CUAAGGUUUCACAGUUUUCUUCGU	20	6	0	72	13	4	0	19	18	6	0	79	11	10	0	27	18	5	0	62	68	29	0	205
479	miRNA-precursor_527	CUUCCAGAUUUGAGGGGAAUGUUGUUUGGCUCGAAGUCAUUAUCUCAUUAUAGAUCGAACCAAUCCAAUUUUAUAUAUUCAAUCUAGUUUAAAAUAUAUGUGAAUUACGAUGAUGAUGAGAUAGUGUCUUCGGACCAGGCUUCAUUCCCCCCAAUUUGGAAA	.(((((((((.(.((((((((..((((((.((((((.((((((((((((((..((((............(((((((((.................)))))))))...)))).)))))))))))))).)))))).))))))..))))))))).))))))))).	UCGGACCAGGCUUCAUUCCCC	GGAAUGUUGUUUGGCUCGAAG	253625	230204	0	0	100825	92709	0	0	168446	149543	3	0	72832	64114	0	0	66371	57966	2	0	280833	248296	4	0
480	miRNA-precursor_528	CCAGGUAUCCCCUCGACCUAUGCCUAUAAUUCCAGAGACACACUUAUAUUAUAUUAAGGUCCUAUUAACCCCUGAACUUAUUUUAUAAGUAGUUUCUUACCCCUUUUCAGCCUACGUGACACUAGUUUGGAAAAAAAAGUCAACCAUCAUUGGGCCCACAAGAUAGUGCCACGUAGGCCGAGAAGGGGCAGAAAAUUAUUUAAAAAAUAAGUUCAGGGGUAAUAAGACCUUAUUAUAAUAUAAGUGUGUCGCUGAGAUUUCGAGCAUAGAUUGAGGGGUACUUGU	.((((((.((((((((.((((((....((((.(((.(((((((((((((((((.(((((((.(((((.((((((((((((((((.((((((((((((..(((((((((.(((((((((.(((((.((((..............(((....))).....)))).))))).))))))))).))))))))).)).)))))))))).))))))))))))))))))))).))))))).))))))))))))))))).))).))))....)))))).)))))))))))))).	AAGUGUGUCGCUGAGAUUUCGAGC	CUAUAAUUCCAGAGACACACUUA	160	67	0	98	70	22	0	44	180	56	0	141	111	36	0	51	100	20	0	72	423	136	0	326
481	miRNA-precursor_529	AAUUUUACAAAACUAGUAUAAACGUAUUUCACGGUAACGUUUUAGGGUAUAUUUAAUUUUUUAAAAACUAACAACAUUAGGUUGAUAUACGUUACUGUAAGUAACGUUUUACUCCUAAAACGUUAUUUUCAGUAACGUUUUACUCCUAAAACGUUACUCACAGUAACGUUUUAGGAGUAAAACGUUACUGUGAGUAACAUAUAUUAAUCUGACGCCAUCAACUUUUAAAAAAUAAAAUAUAUUCUAAAACGCUACUGUGGAAUACGUUUAUAUUAGUUUUGUAAAAUUU	((((((((((((((((((((((((((((((((((((.(((((((((((((((((.(((((((((((..........(((((((((((((.((((((...((((((((((((((((((((((((((((...((((((((((((....))))))))))))...))))))))))))))))))))))))))))...)))))).)))))))))))))..........))))))))))).))))))))))))))))).)))))))))))))))))))))))))))))))))))).	AUUAGGUUGAUAUACGUUACUGUA	GAGUAACAUAUAUUAAUCUGACGC	120	72	0	11	33	17	0	3	112	78	0	12	56	36	1	4	128	79	0	7	412	266	0	38
482	miRNA-precursor_530	CAGAGACAUAUUUAUACUAUACUAAGGUCCUAUUACCCCUGAACUUAUUUUAUUAAUAAUUUUUUAUCCCUUUUUAGCCUACGUGACACUAUUUUGUGGGCCCAACGAUGGUUGACUUUUUUUUUUCAAACUAGUGCCACAUAAGCUAAAAAUGGUAGAAAAUUACUCAUAAAAUAAGUUCAGGGGUAAUAGGACCUUUGUAUAGUAUAAAUGUAUCUCUA	.(((((.(((((((((((((((.((((((((((((((((((((((((((((((...((((((((((.((.((((((((.((.(((.(((((.((((......((((....))))............)))).))))).))).)).)))))))).))))))))))))...)))))))))))))))))))))))))))))).))))))))))))))).))))).	AAUAAGUUCAGGGGUAAUAGGACC	UCCUAUUACCCCUGAACUUAUUUU	87	0	0	45	37	0	0	20	43	0	0	57	46	0	0	29	103	74	0	54	503	249	0	91
483	miRNA-precursor_531	CCUUUUUAGCCUACGUGGCACUAUCUUGUGGGUCCAAUGAUGGUUGAUUUUUUUUUCAAACUAGUGACACGUAAGCUAAAAAGA	.(((((((((.((((((.(((((..(((.(((...(((.(....).)))...))).)))..))))).)))))).))))))))).	UUUCAAACUAGUGACACGUAAGCU	CUACGUGGCACUAUCUUGUGGGUC	6	2	0	3	3	1	0	1	8	3	0	16	5	1	0	11	7	1	0	4	17	8	0	32
484	miRNA-precursor_532	GUCGCUGUGUUUACUGGUCGCCGAGACGCCGACGUAGAGUGGCUGUGAAUGAACGGAGAA	.((.((((((((((.((((((....(((....)))...))))))))))))..)))).)).	CGCUGUGUUUACUGGUCGCCGAGA	GAGUGGCUGUGAAUGAACGGAGAA	3	1	0	4	2	1	0	1	8	3	2	3	5	1	0	2	8	2	2	1	13	4	0	3
485	miRNA-precursor_534	ACUCUUUUCGAUCUACGUGGCAUUAACUUGAGAAAAAAUAUCAACACGUGCUGAACCUACAAGAUAGUGUCACGUAGGUCGAGAAGAGG	.((((((((((((((((((((((((.((((((........................)).)))).)))))))))))))))))))))))).	ACAAGAUAGUGUCACGUAGGUCG	AUCUACGUGGCAUUAACUUGAGA	28	17	0	3	9	2	0	4	41	20	0	5	18	5	0	5	26	11	0	6	55	21	0	12
486	miRNA-precursor_535	UAAUGCCCAAGUACCCCUCAACCUAUGUCCGAAAUCUCAGAGACACACUUAUACUAUACUAAGGUCCUAUUACCCCACUGAACUUAUUUUAUUAGUAACUUUUUACCCCUUUUUAGUUUACGUGGCACUAUCUUGUGGGCCCAACGAUGGUUGACUUUUUUUUUCAAACUAGUGUCACGUAGGCUAAAAAGGGGUAGAAAAUUACAUAUAAGAUAAGUUCAGGGGGGUAAUAGGACCUUACUAUAGUAUAAGUGUGUCCAUGGGAUUUCGGGCAUAGGUUGAGGGGGUACUUGGGUAUUU	.((((((((((((((((((((((((((((((((((((((..(((((((((((((((((.(((((((((((((((((.(((((((((((((((..((((.(((((((((((((((((((((((((((((((....((.((((.......)))).))..............))))))))))))))))))))))))))))))).))))..))))))))))))))).))))))))))))))))).)))))))))))))))))..)))))))))))))))))))))).)))))))))))))))).	UUUCAAACUAGUGUCACGUAGGCU	UUUACGUGGCACUAUCUUGUGGGC	109	37	2	36	27	0	0	37	123	55	5	71	38	0	1	17	101	43	2	48	396	174	6	216
487	miRNA-precursor_536	ACUUCUGUUAAAUGAAGGGUAUAUGUGAGCCAUGUUGUAACGGCAGGGGUAUAUGUGAGCUGUUUGUAUAACGGUAAGG	.(((((((((.(((((.(((.((((((.(((.(((((...)))))..))).)))))).))).))))).)))))).))).	GUUAAAUGAAGGGUAUAUGUGAGC	AUAUGUGAGCUGUUUGUAUAACGG	12	1	0	11	4	0	0	4	3	1	0	12	2	0	0	8	11	2	0	2	19	3	0	23
488	miRNA-precursor_537	UGUAUAUUUGGAUUCAGUUUUUUAGUGUAUCUAAUUGUUUUGUUCCUUAAAUUAAUGUAUAAUGCAUUCCUUUCAAUGUUAUGAUACAUUACAAUUUAUCAAAAAAAAAUUAUGAUUUCGAUAAGGACUUUGGAUCGAGAUUUACU	.(((.((((.(((((((.((((((.((.((((((((.((((......(((((((((((((...(((((......)))))....))))))))..)))))....)))).))))).)))..)).))))))..))))))).)))).))).	AAGGACUUUGGAUCGAGAUUUACU	UAUAUUUGGAUUCAGUUUUUUAG	3	2	0	0	1	1	0	0	9	8	0	1	7	4	0	0	9	8	0	0	20	17	0	0
489	miRNA-precursor_538	UAGCACGAGAAGUUAGAACUAUGCCAUUCUCAUAAUCAAGAUAAAUUAUAUUUAAUCUCGUGCUA	.(((((((((..(((((..((((....(((........))).....)))))))))))))))))).	ACGAGAAGUUAGAACUAUGCCAUU	AAAUUAUAUUUAAUCUCGUGC	3	2	0	1	4	4	0	0	6	1	0	0	2	1	0	0	5	4	0	0	14	8	0	0
490	miRNA-precursor_541	UCGGUCAAGGCGAACAGAACCCGAAAACUUGGACCCAAAUCUCUCUCUCUCUCUCUUUAUUACUUGUUUGUGCGUUUGUUUGAAUUGUCGU	.(((.(((..((((((((.(.((.((((..(...............................)..)))).)).)))))))))..)))))).	AACAGAACCCGAAAACUUGGACCC	AUUACUUGUUUGUGCGUUUGUUUG	167	75	0	0	41	0	0	0	209	113	0	6	118	60	0	3	143	65	0	1	374	224	0	5
491	miRNA-precursor_542	CCUGAACUUAUUUUAUUAAUAAUUUUGUAUCCCUUUUCGGCCUACGUGACACUAUCUUGUGGACCCAACGCUAGUUGACUUUUUUUUUCAAGUUAGUGCCACGUAGACCGAAAAGGGGUAGAAAAUUACUUAUAAAGUAAGUUCAGA	.(((((((((((((((...(((((((.(((((((((((((.(((((((.(((((.((((.(((..((((....)))).......))).)))).))))).))))))).))))))))))))).)))))))...))))))))))))))).	UUUCAAGUUAGUGCCACGUAGACC	CCUACGUGACACUAUCUUGUGGAC	43	9	0	24	31	4	1	5	40	6	1	15	24	8	0	9	41	17	1	13	129	39	2	39
492	miRNA-precursor_543	UUCAAUACCAAGACAUCGAUCUACUUUGUUCCUAUCUAUUAGUACUAAAACUAAAUUGAUGUUUUUCUAUGCGAUAUUAUAUCACAAUAUGGUAUUAUGAGAUAGAAUUAGUGUUUGGACAUGUGUUUUAUGUUGAU	.((((((..((((((((.(..((((..((((.(((((..((((((((....((...((((((...((.....))....))))))...))))))))))..))))))))).))))..).))....)))))).)))))).	GAGAUAGAAUUAGUGUUUGGACAU	AUCGAUCUACUUUGUUCCUAUCUAUU	9	4	0	0	5	3	0	1	11	1	0	0	4	1	0	0	9	1	0	0	27	8	0	3
493	miRNA-precursor_544	CAAGAGAGCUUCCUUCAGCCCACUCACGGAGGAGAAAUGGGGUUGAAUUAGCUGCCGACUCAUUCAUCCAACCACUCAGUAGAAAGGAUAGGUUUUGUGCUACUGUGAUUGAGUGAAUGAUGCGGGAGAUAGUUUUCUAUCCCUCUCUUUCCUUGCUUGGACUGAAGGGAGCUCCUUU	.(((.(((((((((((((.(((..((.((((((((...(((((.((((((.((.(((..((((((((.(((.(((..((((.((((......)))).))))...))).))).))))))))..))).)).))))))...))))))))).)))).))..))).)))))))))))))))).	UUGGACUGAAGGGAGCUCCUU	AGAGCUUCCUUCAGCCCACUC	267	135	2	0	47	30	0	0	366	202	2	0	133	70	2	0	304	170	0	0	808	431	5	0
494	miRNA-precursor_545	UCGAAAGAUUGUGACUUUUCCAAAAGUUUGUGACCUUUUCGGUAAGGCACAAUAAGAACCUUUCGC	.((((((((((((.((((.(((((((........))))).)).))))))))))......)))))).	UUUUCGGUAAGGCACAAUAAGAAC	AAAGAUUGUGACUUUUCCAAAAGU	5	3	0	0	1	1	0	0	4	0	0	0	4	1	0	0	5	3	0	0	29	11	1	0
495	miRNA-precursor_547	UAAUGCACAAGUACCCCUUUAACCUAUGCCCGAAAUCUCAGAGACACACUUAUACUAUAUUAAGGUCCUAUUACCCCCUUGAACUUAUUUCAUUAAUAAUUUUCUACCCCUUUUGGGCCUACGUGGCUAUUUUGUGGGCUCAUUGUUGGUUGACUUUUUUUUAAAGAUAGUGUCACAUAGGCUAAAAAGAGGUAGAAAAUUACUUAUAAAAUAAGUUCAAGGGAGUAAUAGGAUCUUAAUAUAGUAUAAGUGUGUCUCUGGAAUUUCGGGCUUAGGUUUGAAGGGGUAAUUGUGCAUUU	.(((((((((.(((((((((((((((.(((((((((.(((((((((((((((((((((((((((((((((((((.(((((((((((((((.((...((((((((((((.(((((.((((((.(((((((((((((.(((.((....))))).)).........))))))))..))).)))))).))))).))))))))))))...)).))))))))))))))).))))))))))))))))))))))))))))))))))))).))))))))).)))).))))))))))).))))))))).	CUCUGGAAUUUCGGGCUUAGGUU	CUAUGCCCGAAAUCUCAGAGACA	34	6	0	45	9	4	0	33	21	7	1	207	11	4	0	39	11	3	0	30	57	26	0	159
496	miRNA-precursor_548	UUGAUCAAUCUGUCACCAAAAACAAAAACGAGACUUAUUUGACACCUUUCCCUUAAUUUUCUCGUGUAACUUCUUCCACCGAUUGGAGCUUUGAAAUGGAAAAUCUGAUUGUUUUUGCCUAAGUUGAUGCAUAUGAAAGGUGUCAAAUAAGUCUUAGGUUUGGUUUUUUGUAACAAAUUGACCAA	.((.(((((.(((.((.((((((..(((((((((((((((((((((((((.............(((((.(..(((.((.((((((((..(((......)))..))))))))....))...)))..).)))))..)))))))))))))))))))))..)))).)))))).)).))).))))).)).	AAAAACGAGACUUAUUUGACACCU	GUGUCAAAUAAGUCUUAGGUUUGGUU	5	2	0	0	1	1	0	1	7	2	0	0	19	13	0	0	13	5	0	0	28	14	0	0
497	miRNA-precursor_549	GGGAGGUUUAUGGAUAAAAAAGUGAUGUUAUUGAAGUAACUUGUCACUACAUCACUUCUUGUUACUGAUUCAUUUAAGCUUAAUGGGUGUGAAGUAGAUGAGAAGGGUAAGAUAUGAAAAAGAAGACAUGUGGUGGUGGGAUAUAAGGAGAAUUCUGAUUUUUUUUCUACGGUUUAUUUUUA	.((((((..((.(..((((((((.(.(((.((...(((.(((((((((((((..((((((.(((((..(((((((..((((.((....)).)))))))))))...))))).)........)))))..))))))))))))).)))...)).)))..).))))))))....).))..)))))).	GUGGGAUAUAAGGAGAAUUCUGAU	GAUGUUAUUGAAGUAACUUGUCA	11	7	0	2	3	1	0	2	14	8	0	2	11	5	0	2	19	12	0	5	63	27	0	10
498	miRNA-precursor_550	CAUACUAAGGUCCUAUUACCCCCUGAACUUAUUUUAUAUGUAAUUUUCUAUCCCUUUUUAGCCUACGUGGCACUAGUUUGAAAAAAAAGUCAACCAUCGUUGGGCCCACAAGAUAGUGUCAUGUAGGCUAAAAAUGGUAAAAAAUUAUUAGUAAAAUAAGUUCAAGAGGAUAAUAGGACCUUAGUAUA	.(((((((((((((((((.(((.((((((((((((((..((((((((.((.((.(((((((((((((((((((((.((((.........(((((....))))).....)))).))))))))))))))))))))).)))).))))))))..)))))))))))))).).)).))))))))))))))))).	CCACAAGAUAGUGUCAUGUAGGCU	CCUACGUGGCACUAGUUUGAAAAA	32	3	0	17	24	0	0	2	57	14	0	10	32	2	0	3	39	11	0	1	145	45	0	33
499	miRNA-precursor_551	CUGUCCGAAAUCUCAGAGACACACUUAUACUAUACUUAGGUCCUAUUACCCCUGAACUUAUUUUAUUAAUAAUUUAUUAUCCCUUUUCAACCUAUGUGGCACUAUCUUGUGGGCCCAAUGAUGGUUGAUUUUUUUUUUUCAAACUAGUGUCACGUAGGCUAAAAAGGGGUGAAAAAAAUUACUUAUAAAAUAAGUUCAGGAGGUAAUAGAACCUUAGUAUAGUAUAAGUGUGUCUCUGGAAUUUCGGGCAU	.((((((((((.((((((((((((((((((((((((.((((.((((((((((((((((((((((((...((((((.(((((((((((...((((((((((((((..((((.((((.......)))).)...........)))..))))))))))))))...)))))))))))...))))))...)))))))))))))))).)))))))).)))).)))))))))))))))))))))))).)))))))))).	UUUCAAACUAGUGUCACGUAGGCU	CCUAUGUGGCACUAUCUUGUGGGC	104	37	0	27	25	0	0	20	142	55	0	16	59	20	0	4	104	43	1	3	290	174	1	39
500	miRNA-precursor_552	UGUUACUGUGGAAUACGUUUAUACUAGUUUUGUAAAAUUUUAGAAAAAUAUAUUAUUUUGGUGAAUGACUUUAUAUAAUU	.((((.((((((.(.(((((((...(((..((((..............))))..)))...)))))))).)))))))))).	UUACUGUGGAAUACGUUUAUACU	GGUGAAUGACUUUAUAUAAU	8	0	0	0	4	0	0	0	23	0	1	5	16	0	0	0	28	20	0	0	87	65	0	3
501	miRNA-precursor_553	CGCUGGCCUAAAUUGUAUAAUUUGCUGGCCUAGCUAUACAUAUAUAAUUGUAUGAUGCAGUGGCCUCAAUUGUAUAAUUCGCUGGCC	.((((((...((((((((((((.(..((((..((.((.((((((....))))))))))...)))).))))))))))))).)))))).	CUAAAUUGUAUAAUUUGCUGGCCU	GGCCUCAAUUGUAUAAUUCGCU	69	37	0	1	53	21	0	2	91	59	0	1	36	24	0	0	97	44	0	0	350	189	0	2
502	miRNA-precursor_554	AGUUCAGGGUAAUAGAAUCUUACAAUAGUUAAAGUGUAUUUCUGAAAUUUUGGACA	.(((((((((..(((((...(((..........)))...)))))..))))))))).	AGUGUAUUUCUGAAAUUUUGGACA	UUCAGGGUAAUAGAAUCUUACAAU	4	1	0	13	3	0	0	3	4	1	0	6	0	0	0	3	1	0	0	7	16	7	0	17
503	miRNA-precursor_555	CAAGUACCUCCUCAAUUUAUGGCUGAAAUCUCAUAGACACUUAUACUAUAUUAAGAUCCUGUUACCCCUUGAACUUAUUUUAUUAAUAAUUUUCUACUCCUUUUGGGCCUACGCGACACUAUCUUGGGGACAACGUUGGUUGAUUUUUUUUUAAGAUAGUCCCACGUAGGUCGAAAAGAGGUAAAAAAUUAUUUAUAAAAUAAGUUCAGUGUGGUAAUAACACCUUAGUAUAGUACAAAUUGUCUCUGAGAUUUCAGUCCUAGGUUGAGGGGAGUACUUA	.((((((((((((((((((.(((((((((((((.(((((....((((((((((((....((((((((.(((((((((((((((.(((((((((.((((.(((((.((((((((.(..(((((((((((((((((....)))).....)))))))))))))..).)))))))).))))).)))).))))))))).))))))))))))))).).)))))))....)))))))))))).....))))).))))))))))))).)))))))))))).)))))).	UAAGAUAGUCCCACGUAGGUC	CCUACGCGACACUAUCUUGGG	11	5	0	40	2	0	0	12	20	5	1	32	9	4	0	10	23	14	0	16	54	40	0	36
504	miRNA-precursor_556	ACCUACGUGGGACUAUCUUAAAAAAAAAUCAACCAACGUUGUCCCCAAGAUAGUGUCGCGUAGGC	.(((((((((.((((((((..........((((....)))).....)))))))).))))))))).	UCCCCAAGAUAGUGUCGCGUAGGC	CUACGUGGGACUAUCUUAAAAAAA	1	0	0	0	1	0	0	0	4	1	0	1	2	1	0	0	1	0	1	0	3	0	0	4
505	miRNA-precursor_557	GUCAUCUGCAGACUUAGAGAACUCAAGAGAGGCACGAAAGAAAAUAUAUUACAAAAUUGUCAUCAUUCUUGGAUGUUGAAAACAAUUUUUGACUCUUCUGCAACUCGGGAUUCUCCUAUUUAUGGAGAUGGA	.((((((.((....(((((((.((..(((..(((.(((((........(((.((((((((((.((((....)))).)))...)))))))))))).))))))..)))..)))))).)))....)).)))))).	UCUGCAACUCGGGAUUCUCCU	AGAACUCAAGAGAGGCACGAAA	14	13	0	0	8	7	0	0	7	7	0	0	15	15	0	0	5	5	0	0	36	35	0	0
506	miRNA-precursor_558	AAUGAUGUUGGAAUGGCUCAAUCAAAUCAAAUUUCUCAAAGUAUUGGGUCAUUUCAUUUGAUUGAGCCGUGCCAAUAUCAUC	.((((((((((.(((((((((((((((.((((..(((((....)))))..)))).))))))))))))))).)))))))))).	UGAUUGAGCCGUGCCAAUAUC	UGUUGGAAUGGCUCAAUCAAA	65	52	0	0	11	9	0	1	49	44	0	0	33	28	0	0	43	39	0	0	200	182	0	1
507	miRNA-precursor_559	AAUUGGAUAGUUAAAGUGUCUGAUUGUACAUUAUGAAAGUUGAAAGUCAAAGUUAAAAUUUAUAUUUUCAUGCUAUUUAUAUAUUAUAAUUAAGCGAAUUUAAAAUUUGAAUA	.(((.((...(((((.(((.((((((((...((((((((((((((((..((((....))))..))))))).))).))))))...)))))))).)))..)))))...)).))).	AGUUAAAGUGUCUGAUUGUACAUU	AUUAUAAUUAAGCGAAUUUAAAAUU	10	4	0	7	4	4	0	0	7	4	0	2	8	4	0	2	10	10	0	3	43	33	0	20
508	miRNA-precursor_560	UAAUUUUUUACUCCUUUUCGGCCUAAGUGGCAUUAUUUUGUGGGCCCAACGAUGGUUGACUUUUUAUUCCAAAUCAGUGUCACGUAGGCUAAAAAGGAGUAGAAAAUUA	.(((((((((((((((((.((((((.((((((((..((((.(((..((((....))))........)))))))..)))))))).)))))).))))))))))))))))).	UUCCAAAUCAGUGUCACGUAGGCU	CUAAGUGGCAUUAUUUUGUGGGCC	18	6	0	10	3	0	0	3	11	3	0	19	10	1	0	6	16	2	1	15	49	12	0	38
509	miRNA-precursor_561	UAAUGCAUAAGUACGCCUCAAUCUAUGCCUGAAAUUUCAGAUACACACUUAUACUAUACUAAGGUCUUAUUAUCUCUAAACUUGUAUUACUAAUAAUUUUUUAUCACUUUUGGCUUAUGUGGUACUAUUUUGUAGGCCCAACGCUGAUUGAUUUUUUUCUUCAAAUUAAUGCCAUAUAGGUCCAAAAGGUGUAAAAAAUUACUUAAAAGAUAAGUAGAGGGGUAUAAGACCUUAGUAUAUUAUAAGUGCGCCUCUGAAAAUUUCGAACAUAAACUGAGAGAUACUUGUACGUUU	.((((.((((((((..((((...((((..((((((((((((..(.((((((((.((((((((((((((((.((((((..((((((........(((((((((((..((((((((((((((((((.((.((((.(((.......(.....).......))).)))).)).))))))))))).)))))))..)))))))))))........))))))..)))))))))))))))))))))).)))))))).)..)))).))))))))..))))...)))).).))))))).)))).	AUAAGUACGCCUCAAUCUAUGCCU	ACAUAAACUGAGAGAUACUUGUAC	16	4	0	45	5	2	0	21	13	2	0	56	9	1	0	43	8	4	0	67	55	6	0	197
510	miRNA-precursor_562	UAAUGCACAAGUACCCCUCAACUUAUGCUCGAAAUUUCAGUGACACGCUUAUACUAUACUAAGGUUUUAUUACUCCCUAAACUUAUUUUAUUAAUACUUUUCUACCCUUUUUGUCUAUGUGACACUAUCUUGUGGGCCCAACGUUGGUUGAUUUUUUUUCAAGCUAGUGUCACGUAGGCCAAGAAGGGGUAGAAAAUUACUUAUAAAAUAAAUUCAGGGGGCAAUAAGAUCUUAAUAUAGUACAAGUAUGUCUCUAGAAUUUCGGAUAUAAGUUGAGGGGGUACUUGUGCAUUU	.((((((((((((((((((((((((((.(((((((((.((.((((.((((.(((((((.((((((((((((.((((((.((.(((((((((...((.((((((((((((((((((((((((((((((.((((......((((....)))).........)))).)))))))))))))))..))))))))))))))).))...))))))))).)).)))))).)))))))))))).))))))).)))).)))).)).))))))))).)))))))))).)))))))))))))))).	UUUCAAGCUAGUGUCACGUAGGCC	UCUAUGUGACACUAUCUUGUGGGC	75	23	0	44	13	0	0	11	74	13	0	55	58	17	1	17	47	0	0	20	250	67	3	85
511	miRNA-precursor_563	AUAAACGUAUUUCAUGGUAACGUUUUAGGGUAUAUUUUAUUUUUUAAAAACUAACAGCAUUAGGUUGAUAUACGUCACUGUAAGUAACGUUUCACUUUUAAAACGUUAUUUUCAGUAACGUUUUACUCCUAAAAUGUUACUUACUGUGAGUAACGUUUUAGGAGUAAAACGUUACGGUGAGUAACGUAUAUCAAUCUGACGCAAUCAACUUUUAAAAAAUAAAAUAUAUCCUAAAACGUUACUUUGGAAUACGUUUA	.(((((((((((((.((((((((((((((((((((((((((((((((((.......((.((((((((((((((((.((((.(((((((((((........))))))))))).).(((((((((((((((((((((((((((((...)))))))))))))))))))))))))))))....))).)))))))))))))))).)).......)))))))))))))))))))))))))))))))))).)))))))))))))	GAGUAACGUAUAUCAAUCUGACGC	AUUAGGUUGAUAUACGUCACUGUA	25	0	3	15	10	0	0	4	57	0	9	15	21	6	4	6	55	8	5	8	174	0	25	46
512	miRNA-precursor_564	AUUUGACUUUAUUUCAUAUUUAUAUUCUUAAAUUUUAGGUGUUUGCAAAUGUAUAUUUAAAUUUAUAUAAAGUUAAAUAAGUAAUAAAUUAGUCCUACGUGACACAUUACACAUAGGACAUCAUGUAUGACGCAAAUUGUUAUAUAGGAUGUAAUAUAAGACGUGUGUGUCUAUUUGUUUGAUUUCAUACAAGUUUAAUUGUCUACUUGUGCACAUUUAAAGUUGAAGGACAUAAAUAUAAAUUGAGAUAAAGUUAAAG	.((((((((((((((((((((((.(((((.((((((((((((.(((((.((.(((.((((((((.(((.((((((((((((((........((((((.(((........))).)))))).........((((((...((((.((((........)))).))))..)))))))))))))))))))).))).)))))))).))).)).))))).)))))))))))).))))).))))))).....))))))))))))))).	UGUGCACAUUUAAAGUUGAAGGAC	UCUUAAAUUUUAGGUGUUUGCAAA	14	11	0	2	12	9	0	0	14	8	0	7	6	3	0	2	16	10	0	0	49	22	0	17
513	miRNA-precursor_565	AAGAUCCUAUUAUUCCUGAACUUAAUUUAUUAUCAUUGUGCCCACGAGAUAAUGUUAUGUAGGCUAAAAAGGGGUAGAAAAUUACUUAUAAAAUAAGUUCAGGAGUAAUAGGACCUA	.((.((((((((((((((((((((.(((((.....((.(((((.(........(((.....)))......)))))).))........))))).)))))))))))))))))))).)).	AAUAAGUUCAGGAGUAAUAGGACC	AUCCUAUUAUUCCUGAACUUAAUU	7	0	0	19	2	0	0	7	20	6	0	14	8	2	0	6	11	3	0	12	58	21	0	37
514	miRNA-precursor_566	AUAUACAAUUGUAUAAUUCGCUGGCCUAAAUUGUAUAAUUCGCUGGCCUAUUUCGCUGCAAUUGUAUAAUUUACUAUCCUAUUUCACUGCAAUUGUAUAA	.((((((((((((.........((..((((((((((((((.((.(((.......)))))))))))))))))))....))........)))))))))))).	CCUAAAUUGUAUAAUUCGCUGGCC	CUGCAAUUGUAUAAUUUACUAU	5	0	0	6	64	0	0	1	30	0	0	7	3	0	0	12	2	0	0	7	1743	1739	0	22
515	miRNA-precursor_568	UUUUGAAGGUAUAUAUGUAUCCAAGUGGACAUCAUAAAUAUUGCAUCAUUAUGAAUAGCAAUGUGUCCACGUGGACAUAUAUAUACUUUUAAAU	.(((((((((((((((((.((((.((((((((.......(((((.(((...)))...))))))))))))).)))).))))))))))))))))).	AGGUAUAUAUGUAUCCAAGUGGAC	CACGUGGACAUAUAUAUACUUUUA	1	0	0	2	1	0	0	0	3	0	1	0	0	0	0	0	1	0	0	0	8	1	0	3
516	miRNA-precursor_569	ACAUGAGUCCUACAUGUCAAUAUAUUUGUAGAAAAGUUAAAGGGUAUAAUUAUGUAUUAUGCCUUUUUAAUAUGAAGUAAAAUAUUGAUUGAGAAUAGAACCCGCGA	.(.((.((.(((..(.(((((((((((........(((((((((((((((.....)))))))).)))))))........))))))..))))).).))).)).)).).	AUUGAUUGAGAAUAGAACCCGCGA	AUGAGUCCUACAUGUCAAUAUAU	11	9	0	0	8	8	0	0	14	9	0	4	9	8	0	0	11	7	0	0	52	34	0	4
517	miRNA-precursor_570	AUUUCACGGUAACGUUUUAGGGUAUAUUUUAUUUUUUAAAAACUAACAGCAUUAGGUUGAUAUAUGUUACUGUAAGUAACGUUUUACUUUUAAGAGUAAAACGUUACUGUGAGUAAUGUAUAUCAAUCUGACGCCAUCAACUUUUAAAAAAUAAAAUAUAUCCUAAAACGUUACUGUGAAAUA	(((((((((((((((((((((((((((((((((((((((((.......((.((((((((((((((((((((...(((((((((((((((....)))))))))))))))...)))))))))))))))))))).)).......))))))))))))))))))))))))))))))))))))))))).	AGUAAUGUAUAUCAAUCUGACGCC	AUUAGGUUGAUAUAUGUUACUGUA	139	98	0	75	54	35	0	49	164	104	0	41	113	79	0	34	143	109	0	70	456	310	4	399
518	miRNA-precursor_571	ACAGAGUCAAAUUCGGGAUAUGAACAUUAUGAGUUUAAGUACGUAUUUUAACACAUUACAUUUGAUUUGCUAGGUUCGAAAUUUAUUAGUUGAAUCAAAGUUAUUGAGCUCGAGUGAAUACUAUAUUCGCCCGUGUUUCUGG	.(((((.((....(((((((((..((((.(((((((((..((....((((((........(((((..........)))))........)))))).....))..))))))))))))).....)))))...)))))).))))).	AGUUAUUGAGCUCGAGUGAAUACU	ACAUUAUGAGUUUAAGUACGUA	33	27	0	16	22	19	0	6	18	13	0	8	15	11	0	3	7	7	0	6	77	57	0	33
519	miRNA-precursor_572	UUGCUAUACAUAUACAAUUGUAUAAUUCGCUGGCCUAAAUUGUAUAAUUCGCUGGCCUAUUUUGCUGCAAUUGUAUAAUUUGUUUUGCAUAUAGUUGAAUCGAAUUAAAAUGUAUGUAUAUUGCAU	.((((((((((((((((((((((.....((.....((((((((((((((.((.(((.......)))))))))))))))))))....))))))))))).............))))))))))..))).	CUAAAUUGUAUAAUUCGCUGGCCU	GCUGCAAUUGUAUAAUUUGUUU	48	0	0	17	25	0	0	0	28	0	0	4	7	0	0	1	0	0	0	1	4547	4541	0	12
520	miRNA-precursor_573	ACAUGUACACAAUUGAAUGAGAGGCUGUCCGCGAUUUAUACAAAUGAGAGACUAUCACCGGUUUAUACAAAGGAGAGACUGUCAGCGAUUUAUACACAUGA	.(((((....(((((..(((.((.((.(((......((.((...(((.......)))...)).))......))).)).)).))).))))).....))))).	AGGAGAGACUGUCAGCGAUUUAUA	ACAAUUGAAUGAGAGGCUGUCCGC	83	29	0	12	29	10	0	7	81	25	0	15	50	14	0	5	56	14	0	19	201	61	1	75
521	miRNA-precursor_574	CCAUAAGUUUAUAUAUUUUUGUUAGAAAAUAACUAAAGACUUAUUAUUUUACAUUGUACAAACAAAAACUCCUGUUCAGCGGACAUAAUGAAGAUAUUGUACUCUUAUUGUUGACUAGUAGAUCUUUAUAAAAUUGUGU	.(((((.((((((....((((((((..(((((...((((..((.((((((.((((((.........(((....)))........)))))))))))).))...)))).)))))..))))))))....)))))).))))).	AGCGGACAUAAUGAAGAUAUUGUA	UAUUAUUUUACAUUGUACAAACAA	11	6	0	9	6	2	0	1	16	10	0	5	6	3	0	3	17	9	0	2	82	45	1	21
522	miRNA-precursor_575	CGGUCUACGUGGUACUAGCUUGGAAAAAAAAAGCCAAUCAACGUUUGGCUCACAAGAUAGUGCCACGUAGACCA	.((((((((((((((((.((((.........((((((.......))))))..)))).)))))))))))))))).	ACAAGAUAGUGCCACGUAGACCA	GUCUACGUGGUACUAGCUUGGAA	7	7	0	0	3	3	0	2	10	4	0	5	6	6	0	1	6	6	0	3	21	9	0	11
523	miRNA-precursor_576	ACACUGGAGGCAGCGGUUCAUCGAUCUGUUCCCUGAAAAGCGAUAAAUACAGCAACAGGAAGCGAUCGAUAAACCUCUGCAUCCAGUGC	.(((((((.((((.((((.(((((((.(((.((((....((..........))..)))).)))))))))).)))).)))).))))))).	UCGAUAAACCUCUGCAUCCAG	GGAGGCAGCGGUUCAUCGAUC	8351	7293	205	0	4328	3898	97	0	6338	5528	220	0	5119	4535	142	0	4310	3757	135	0	18168	15929	468	0
524	miRNA-precursor_577	AUGGUUAACCCGUUGACUUAGGGUAGGAAUUCUAAUGGUAUAAUAGUUUAUUUCAUUUUCUUUUUGAAGAUUGUAUAUCCGAAUUAUAAUAUUAGUUAGUUUGACCCUCGUAUUCUAAAACAAGCCAC	.(((((.............(((((..(((((((((((.((((((.(..(((...((((((.....))))))...)))..)..)))))).))))))..))))).)))))..............))))).	AAUAUUAGUUAGUUUGACCCUCGU	UAGGGUAGGAAUUCUAAUGGUAU	2	2	0	0	7	6	0	0	4	3	0	0	9	7	0	0	11	7	0	0	32	18	0	0
525	miRNA-precursor_578	AGCAUUAGGUUGAUAUACGUCACUGUAAGUAACGUUUUACUUUUAAAACGUUAUUUUCAGUAACGUUUUACUCCUAAAACGUUACUGUGAGUAACGUUUUAGGAGUAAAACGUUAAUGUGAGUAACAUAUAUCAAUCUGACGCC	.((.(((((((((((((.((.(((.....(((((((((((((((((((((((((((.(((((((((((((....))))))))))))).))))))))))))))))))))))))))).....))).)).))))))))))))).)).	AGUAACAUAUAUCAAUCUGACGCC	CAUUAGGUUGAUAUACGUCACUGU	213	149	0	2	71	54	0	5	166	100	0	12	111	81	0	5	179	99	0	10	566	352	0	40
526	miRNA-precursor_579	UUCGAAAAUCUAUGGGGAUUGGUGAGUUGGAAAGCUUUUCUUUUUCUUCUCUUGUGAUUAGCUUUCCAAUUCCACCCAUUCCUAUGGUUUUUCGGU	.(((((((.((((((((((.((((((((((((((((..((...............))..)))))))))))).)))).)))))))))).))))))).	UUUCCAAUUCCACCCAUUCCUA	GGGAUUGGUGAGUUGGAAAGC	633	578	0	0	398	371	0	0	802	754	0	0	887	842	1	0	732	693	0	0	1728	1612	0	0
527	miRNA-precursor_580	UUUCUAAUGAAGUUUAUGUGUAUCAAAGAUUUGGUGAUGAGAAUGUUUAACAUCAUUUAUAAGCGUUCUCAUUACUAGAUCUUUGUUACGCAUGAACUUCACUAGAGU	.(((((.(((((((((((((((.((((((((((((((((((((((((((..........)))))))))))))))))))))))))).))))))))))))))).))))).	UCUUUGUUACGCAUGAACUUCACU	UGAAGUUUAUGUGUAUCAAAGAUU	0	0	0	0	1	1	0	0	1	1	0	0	0	0	0	0	0	0	0	0	6	5	0	0
528	miRNA-precursor_581	UUUCUAAUGAAGUUUAUGUGUAUCAAAGAUUUGGUGAUGAGAAUGUUUAACAUCAUUUAUAAGCGUUCUCAUUACUAGAUCUUUGUUACGCAUGAACUUCACUGGAGC	.(((((.(((((((((((((((.((((((((((((((((((((((((((..........)))))))))))))))))))))))))).))))))))))))))).))))).	UCUUUGUUACGCAUGAACUUCACU	UGAAGUUUAUGUGUAUCAAAGAUU	0	0	0	0	1	1	0	0	1	1	0	0	0	0	0	0	0	0	0	0	7	5	0	0
529	miRNA-precursor_582	GCUUAUAUUACAAGACAAAUAUGUGUUACUGUAUACCUUGCUCGUUAAUCAAAGAUUUCGAAUUCGAGUUUCUCGAAAUGGAAUCGCUUUUAUUAAAUAAUGUUUUACUUUAAUAUGAGAUUUUUCAACGCGAAUUCGAAUUUAGUCUGACUCUAAUGUGAAUAUUGAACACCAGAUGAGAAAUUUAAAAUAAGA	.(((((.(((............(((((.(.((((...((((..((((.....(((((..(((((((((((.(.((...(((((...(((.((((((((((....))).))))))).)))...))))).)).))))))))))))))))).....)))))))))))).)))))).............))).))))).	AUUCGAAUUUAGUCUGACUCUAAU	UAAUCAAAGAUUUCGAAUUCGAGUUU	28	15	0	24	17	13	0	12	56	44	0	36	33	29	0	15	32	25	0	10	146	119	0	68
530	miRNA-precursor_583	AUUUUACCCCUUUUCGAUUUACGUGGCACUAUCUUGUGGGUCCAAUACUAGUUGACUUUUUCUUUCAAACUAGUGGUACGUAGGCCUAAAAGGGGUAGAAA	.(((((((((((((.(.((((((((.(((((..(((.(((((.(((....)))))))).......)))..))))).)))))))).).))))))))))))).	UUCAAACUAGUGGUACGUAGGCCU	AUUUACGUGGCACUAUCUUGUGGG	18	6	1	1	5	0	0	0	15	1	1	1	9	2	0	4	34	5	1	2	70	15	1	13
531	miRNA-precursor_584	AAAUGCACAAGUACCUCUCUGACCUAUACCCGAAAUUUCAGAGACACACUUAUACUAUAUUAAGGUCCUAUUACCCCUGAACUUAUUUUAUAAGUAAUUUUCUAGCCCUUUUCCGCCUACGUGGAACUAGUUUGAAAAAAAAGUCAAUCAGCAUUGAGCUCACAAAAUAGUGCUACGUAGGCCGAAAAAGGGUAGAACAUUAAUAAUAAAAUAAGUUCAGGAGGUAAUAAGAUCUCGUUAUAAUAUAAGUAUGUCUCUGAGAUUUUGGGCAUAGAUUGAAGGGGUACUUAUGCAUU	.((((((.((((((((((.(((.((((.((((((((((((((((((.(((((((.((((...(((((.(((((((((((((((((((((((...((((.(((((.((.(((((.((((((((((.((((.((((.........(((((....))))).....)))).)))).)))))))))).))))).)).))))).))))...)))))))))))))))).))))))).)))))...)))).))))))).)))))))))))))))))).)))).))).)))))))))).))))))	UACCUCUCUGACCUAUACCCGAAA	UUGGGCAUAGAUUGAAGGGGUACU	90	19	2	71	53	7	1	10	124	29	0	24	47	9	0	24	60	10	0	14	171	47	5	119
532	miRNA-precursor_585	CAGAGUUUUCUGAACUCUCUCCCUCAAUGGCUGUUCAUAUAAUAUAUGCUGCUACUUUGCAGCUUAAUUAAAUAACAGCUUUGGGGGUUUGAGUCCAGAAAACUCUU	.(((((((((((.((((...(((((((.(((((((.((.((((.((.(((((......))))).)))))).))))))))))))))))...)))).))))))))))).	UGAACUCUCUCCCUCAAUGGCU	CUUUGGGGGUUUGAGUCCAGA	6	4	0	0	12	8	0	0	37	14	0	0	13	8	0	0	1	1	0	0	13	8	0	0
533	miRNA-precursor_586	UGGAAAUCCAGUGUUUUCUGAACUCUCUCCCUCAAUGGCUUCUCCAAUAUAUAAAUUAAUUUAAAAGAGCAGCCAUGAGAGAUUGAGUUCAGAAAACUAUGGCUUUCCU	.(((((.(((..(((((((((((((..((.((((.(((((.(((......................))).))))))))).))..)))))))))))))..))).))))).	UGAACUCUCUCCCUCAAUGGCU	CCAUGAGAGAUUGAGUUCAGA	6	4	0	0	12	8	0	0	35	14	0	0	13	8	0	0	1	1	0	0	12	8	0	0
534	miRNA-precursor_587	UGUUAUACGCUGUUUUCAGAUCAAUGAACAUCAUGUUAAGUUCUCUUUAUUUGUAGUUGAGUGUUCCAACAUGAAUUUGAAUUGAUUCUCGGAAAUAACCACGAACU	.(((......(((((((((((((((.....(((((((.....(((.............)))......)))))))......))))).))).)))))))......))).	ACGCUGUUUUCAGAUCAAUGAACA	UGAAUUGAUUCUCGGAAAUAACCACG	9	7	0	1	6	5	0	1	8	6	0	5	7	4	0	3	10	9	0	0	29	22	0	15
535	miRNA-precursor_588	AUACAAGUAGAUAUUUAAACUUGUAUGAAUUGAGCAAAUAAACACAUUCAUCCUACAUGGCACUCUGCAUGACAAUUUUGUGUCCUAUAUGGUAACCUACGUGUAUAAUGUCAUUUAGGACACUUGUGUUUACAUGUUCAAUUUUAUGUAAGUUUAAUUGUCUACUUGUAC	.((((((((((((.((((((((((((((((((((((..((((((((....(((((.((((((...((((((........((..((.....))..))...))))))...)))))).)))))....))))))))..))))))).))))))))))))))).)))))))))))).	AUUUAGGACACUUGUGUUUACAUG	AAUAAACACAUUCAUCCUACAUGGC	8	1	0	25	1	0	0	5	17	7	0	32	3	0	0	12	12	2	0	9	17	2	0	42
536	miRNA-precursor_589	UGGGUGAUAUUGUUGACAGAAGAUAGAGAGCACAUAUGAUGGAAUGCUGCUGCUGCUGCUGCUAAAUCUGGAGAGUCUUAACAAUAAAAAAAAGCAUUUCACUUCAUUUGUGCUCUCUAUGCUUCCGUCAUCCCUUUCAUCCU	.((((((......((((.((((((((((((((((.(((((((((((((((.((....)).))(((..((....))..)))............)))))))))..)))).)))))))))))).)))).))))......)))))).	UUGACAGAAGAUAGAGAGCAC	GCUCUCUAUGCUUCCGUCAUCC	7226	6527	34	0	3045	2621	6	0	4554	4115	24	2	3673	3325	13	1	2772	2503	15	0	15849	14193	49	8
537	miRNA-precursor_590	AUACAAGUAUAUAUGCAGUGACAGUGUAAAGAAUUUUUAUACAAUUAGCGACUAGGUUAAUUGAAAGCCAUAAAAAAACAAGAUUAGUAAGUUGCCAACUACAACACUUCAAAUAUAUAGAGAGUUUUUACGUUGUCGGUGUAUAUGAGUUAGUAA	.(((((.(.((((((((.((((((((((((((.((((((((((((((((......))))))))...........................((((.......))))..........)))))))).)))))))))))))).))))))))).)).))).	AGAGAGUUUUUACGUUGUCGGUGU	AGUGACAGUGUAAAGAAUUUUUAU	6	5	0	2	1	0	0	2	7	5	0	3	3	3	0	0	4	3	0	1	12	8	0	12
538	miRNA-precursor_591	AGUGGAGCUCCUUGAAGUCCAACAGAAGAUCUAACAGGUUAGAUUGAGCUGCUGACCUAUGGAUUCCUCAGCCCUAUCUAUUUAUGAUUUCAAACAUAUAGAUAGGUUUGUGGGUUUGCAUAUGUCAGGAGCUUUAUUUUACCCUUUGUUUGAUCAUUUUUUGGAUUGAAGGGAGCUCUACA	.((((((((((((..(((((((.(((.((((.(((((((.((((.(((((.(((((.((((.(..((((((.((((((((..((((........)))))))))))).))).)))..).)))).))))).))))).)))).)))...)))).)))).))).)))))))..)))))))))))).	UUUGGAUUGAAGGGAGCUCUA	GAGCUCCUUGAAGUCCAACAG	58238	50814	53	0	40439	34884	18	0	78282	67698	63	0	59432	52513	35	0	55217	47795	38	0	159589	133565	121	0
539	miRNA-precursor_592	CAGAGGAGAGAAGGAAACUGUUUAGUCCAACCCAAGGUGGGGUAUUGGAACUGAUCUUUGCUGCUGAAUCAUUGGCUCAUGAGCAUGUCAAAGAAGAUGAUUGAACAUUCUGGACAUGUUCUUGCUCCAAUGAUGCAGGAGCUGAGCUCGGUUUUUCACCGCCUUUUCUUGGACUGAAGGGUUUCCUUCCCUUCUCUU	.(((((((.((((((((((.((((((((((...(((((((......((((((((.(((.(((.(((.((((((((..((.(((((((((..((((..(......)..)))).))))))))).))..)))))))).))).))).))).))))))))...)))))))...)))))))))).)))))))))).))))))).	UUGGACUGAAGGGUUUCCUUC	AGGAAACUGUUUAGUCCAACC	110	81	0	0	3	3	0	0	109	78	0	0	31	17	0	0	79	59	0	0	208	131	0	0
540	miRNA-precursor_593	AGUAGGAGCUCCUUUCAAGCCAAGACCGAGGGACGAGGAGCGGCAAGAGCUGCCUAGUCAUGCAUAUUGGUUAACCUUAACAAACAAAUUAUGUAUAGUGUUAAGAUUAACCAGUUGCAUGGCAAGGGAGCAACUACUUCCGCUAACUUGUCUCACUUAUUGGACUGAAGGGAGCUCCUAUC	.((((((((((((((((..((((......((((((((.(((((.(((.(((.(((.((((((((.(((((((((.(((((((.(((.....)))....))))))).))))))))))))))))).))).))).....))))))))..)))))))).....))))..)))))))))))))))).	UUGGACUGAAGGGAGCUCCU	GAGCUCCUUUCAAGCCAAGA	58	30	0	0	11	9	0	0	92	53	0	0	22	13	0	0	65	37	0	0	154	94	0	0
541	miRNA-precursor_594	CCACAUUGGUUGGGAAAUGGACGGAUUAAUUCGCGAAUUGGAUUGAUUAUUUUUUUAUAUGGACUUGAAUAAUCAUCCGCUCGUAGAUUAACUUUUGAGGUUGAGUUAAAUGUGA	.((((((......((..(.((.((.((((((.((((..(((((.((((((((..............))))))))))))).)))).)))))))).)).)..))......)))))).	CCGCUCGUAGAUUAACUUUUGAGG	UGGACGGAUUAAUUCGCGAAUUGGAU	5	2	0	2	11	8	0	3	18	16	0	2	12	8	0	0	8	7	0	2	45	25	0	10
542	miRNA-precursor_595	AAUUUUGUGCACCUUUUGGACUUAUGUGACAUUCAAAUAUCUCCCAUGCGUCUCAAUUAUGUGGAGUUACGGAGUGUACCAUAUAAGACAAGAGGUGUACAAAAUU	.(((((((((((((((((..((((((((((((((......((((((((.........)))).)))).....))))))..)))))))).))))))))))))))))).	ACGGAGUGUACCAUAUAAGACAAG	UUGGACUUAUGUGACAUUCAAAU	41	10	0	4	18	1	0	2	51	14	0	7	14	3	0	3	20	8	0	12	86	9	1	36
543	miRNA-precursor_596	GUCUUUUGGACAGCAAGGGAUUCAGCUGGUCGGGAAAAGAUGGAGUCUUGCGGGUCUGGAAGGG	.((((((((((.((((((..((((.((..........)).)))).))))))..)))))))))).	UUUUGGACAGCAAGGGAUUCAGCU	AUGGAGUCUUGCGGGUCUGGAAG	1	0	0	0	0	0	0	0	4	0	0	0	4	3	0	0	1	0	0	0	0	0	0	0
544	miRNA-precursor_597	CCCCUCAACCUAUGCCCGAAAUUUCAAAGACACACUUAUACUAUACUAAGGUCCUAUUACCCCCCUAAACUUAUUUUAUAAGUAAUUUUCUACCCCUUUUUAGCUUACGUGGCACUAGUUUGGAAAAAAAGUCAACCAUCGUUGGGCCCACAAGAUAGUGCCACGUAGGCUAAAAAGGGGUAAAAAAUUAUUAAUAAAAUAAGUUCAGGAGGGUAAUAGGACCUUAGUAUAGUAUAAGUGUGUCUCUGAGAUUUCGGACAUAGAUUGAGGGA	.(((((((.(((((.(((((((((((.(((((((((((((((((((((((((((((((((((.(((.((((((((((((.(((((((((.(((((((((((((((((((((((((((.((((.........(((((....))))).....)))).))))))))))))))))))))))))))).))))))))).)))))))))))).))).))))))))))))))))))))))))))))))))))).))))))))))).))))).))))))).	AGUGUGUCUCUGAGAUUUCGGACA	CCCGAAAUUUCAAAGACACACUUA	77	0	1	36	34	0	0	19	76	0	0	65	24	0	0	21	49	0	0	66	696	459	0	100
545	miRNA-precursor_598	CCCUAAAAUCUUAUCCACCAUCCCUUAGCUUAAUGAACAAGCUAUUCUUUAAUUAGGGAAUCGAAAACCAAUUUCCUAUUUAAAGAAUAGUUGGCUCAUUAGGUUAAAGGGUGGUGGAUAAGAUUUUAGGA	.((((((((((((((((((((((.((((((((((((.(.(((((((((((((.((((((((.(.....).)))))))).))))))))))))).).)))))))))))).)))))))))))))))))))))).	AGAAUAGUUGGCUCAUUAGGUUAA	AGCUUAAUGAACAAGCUAUUCUUU	36	26	0	0	20	16	0	0	39	36	0	0	19	10	0	0	27	24	0	0	82	66	0	0
546	miRNA-precursor_599	CGUUAGGGUGUUAAAUGGGUGGGUUGAGUUGAAAUUAGAAAUAUUAAAAUGGGUUGAAUAGAAAUCGGAUUGGGUCUUGACCCGCCCAAGUUUACUUUGACU	.(((((((((.....(((((((((((((....((((.((..((((...........))))....)).))))....)))))))))))))....))))))))).	AAAUCGGAUUGGGUCUUGACCCGC	GGGUUGAGUUGAAAUUAGAAAUA	48	12	0	6	24	8	0	5	57	16	0	18	21	5	0	4	31	6	0	9	141	41	0	11
547	miRNA-precursor_600	AGCGUUAGGUUGAUAUACGUUACUGUAAGUAACAUUUUACUCCUAAAACAUUAUUUUGAGUAACGUUUUACUACAGUAAUGUUUUAGGAGCAAAAUGUUACUGUGAGUAACGUAUGUCAAUCUAACGCC	.(((((((((((((((((((((((...(((((((((((.((((((((((((((((...(((((....)))))..)))))))))))))))).)))))))))))...))))))))))))))))))))))).	GUUAGGUUGAUAUACGUUACUGUA	AGUAACGUAUGUCAAUCUAACGCC	17	5	0	5	2	1	0	2	32	10	0	1	27	6	0	0	15	15	0	0	43	34	2	7
548	miRNA-precursor_601	AGUUGCUCGGACUCUCCAAAAAUGUUGCUGCACCUGUGUCGGAUCCUUCAAAAUACACUAAUUUUGGAGGAUCAGACACGCACUUGUCGACAUAUUUGAAGAGUCCGAGCAACA	.((((((((((((((.((((.((((((..(((..((((((.(((((((((((((......))))))))))))).))))))....))))))))).)))).)))))))))))))).	UGCUCGGACUCUCCAAAAAUGUU	CAUAUUUGAAGAGUCCGAGCAAC	22	13	0	0	8	5	0	2	7	5	0	10	7	4	0	3	13	10	0	3	33	22	0	36
549	miRNA-precursor_603	AAAAAUCGAGUAUAUUUGGGUUGGUUUGAUUUUAACUAAAGAAAACAAUUCGAGACCAAACUAACCUGACAUUAUAUAUGUAAUUUUA	.(((((...(((((((((((((((((((.((((..................)))).)))))))))))))....))))))...))))).	UCGAGACCAAACUAACCUGACAUU	AUUUGGGUUGGUUUGAUUUUAACU	207	58	0	3	84	30	0	3	209	74	1	7	119	37	0	11	106	33	0	15	480	179	1	40
550	miRNA-precursor_604	UCCUUCAAUUUUGGGUGUGCACAAGUAGACACUUAAAUUUGUAUAAAGUUGAACAAAUAGACACACAUGUCCUACAUGUCAUUUUUUGUCCUACGUGGUGUCCUAUGCGUAUUGUGCCAUGUAGGAUUAAUGUGUUUAUUUAUUUAAAAGUUGGAUAGUUAAAUUGUCUGUUUGUGCAUUAUGAAAAUUGGAGGU	.(((((((((((.(..(((((((((((((((.((.((((.........(((((.(((((((((((...((((((((((.(((.........((((((........))))))..))).))))))))))...))))))))))).))))).........)))).)).)))))))))))))))..).))))))))))).	CUUCAAUUUUGGGUGUGCACAAGU	UUGUGCAUUAUGAAAAUUGGAGGU	18	2	0	341	5	1	0	41	14	1	0	177	14	0	1	55	19	7	0	70	85	14	5	313
551	miRNA-precursor_605	AGUAUUAGGUUGAUAUACGUUACUGUAAGUAACGUUUCACUUUUAAAACGUUAUUUUCAGUAACGUUUUACUGUGAGUAACGUUUUAGGAGUAAAACGUUACUGUGAGUAACGUAUAUCAAUCUGACGCC	.((.((((((((((((((((((((...((((((((((.((((((((((((((((((.((((((....)))))).)))))))))))))))))).))))))))))...)))))))))))))))))))).)).	AGUAACGUAUAUCAAUCUGACGCC	UAUUAGGUUGAUAUACGUUACUGU	505	330	0	2	21	0	0	7	519	473	0	11	256	206	0	0	511	333	0	1	304	0	0	5
552	miRNA-precursor_606	UGAACCUUGAUGUUAUCUCAGUGUUGGCAUGCAUAAAUUGGGUAAAUUUAUGAUUGAAUGUGUAUUUUGGUGUUGUACCAAAUCCAGGCAUGCCAACUAUUGGGAUGGCAUCUCGGUUUG	.(((((..((((((((((((((((((((((((.....((((((..(((((....))))).......((((((...)))))))))))))))))))))).))))))))))))))..))))).	UGUUAUCUCAGUGUUGGCAUG	UGCCAACUAUUGGGAUGGCAUC	40	22	0	0	8	3	0	0	40	30	0	0	26	10	0	0	16	5	0	0	55	26	0	0
553	miRNA-precursor_607	UUCUUCCCCAGUCCAGGCAUUCCAACAGUUGAUAACAUCUAGAUCUGCCAAUACUUUGUAUUUUUGUUCUUCUAUUUUUCACAUGACAUCUUCAAAAUCUACUAUGAGCUUCAUCAUAAGCUAAGAAAUGGUGAGUUUUGAUGAUGUGAUGCCUAAAAUAGGAUUAAAUGAAAGUACUAGUAAAAAGGUGUUCAGAUCUGGAGGUUAUGUUAAGCUGGUGGUAUGCUUUGAUUGGGAAAGAU	.((((.(((((((.((((((.(((.((((..(((((.((((((((((..(((((((((((((((((((.(((((((((...(((.(((((.(((((((.((((((.(((((......))))).....)))))).))))))).))))).)))...)))))))))...))))))))))).......)))))))))))))))))).))))).....)))).))).)))))).))))))).)))).	UCCCCAGUCCAGGCAUUCCAAC	UGGUAUGCUUUGAUUGGGAAAG	630	564	10	2	309	279	1	0	591	537	4	6	595	530	6	8	445	406	3	6	1725	1543	20	26
554	miRNA-precursor_608	UUCUUCCCCAGUCCAGGCAUUCCAACAGUUGAUAACAUCUAGAUCUGCCAAUACUUUGUAUUUUUGUUCUUCUAUUUUUCACAUGACAUCUUCAAAAUCUACUAUGAGCUUCAUCAUAAGCUAAGAAAUGGUGAGUUUUGAUGAUGUGAUGCCUAAAAUAGGAUUAAAUGAAAGUACUAGUAAAAAGGUGUUCAGAUCUGGAGGUUAUGUUAAGCUGGUGGUAUGCUUUGAUUGGGAAAGAU	.((((.(((((((.((((((.(((.((((..(((((.((((((((((..(((((((((((((((((((.(((((((((...(((.(((((.(((((((.((((((.(((((......))))).....)))))).))))))).))))).)))...)))))))))...))))))))))).......)))))))))))))))))).))))).....)))).))).)))))).))))))).)))).	UCCCCAGUCCAGGCAUUCCAAC	UGGUAUGCUUUGAUUGGGAAAG	630	564	10	2	309	279	1	0	591	537	4	6	595	530	6	8	445	406	3	6	1725	1543	20	26
555	miRNA-precursor_609	CCCUCAAUCUAUGCCCGAAAUCUCAGAGACACACUUAUACUAUACUAAGGUCCUAUUACCCCCUGAACUUAUUUUAUUAAUAACUUUUACCCCUUUUUAGCUUACGUGGCACUAUCUUGUGGGACCAACGAUGGUUGACCUUUUUUUUUUCAAACUAGUGCCACAUAGGCUAAAAAGGGGUAAAAUACAUAUAAAAUAAGUUCGGGGGUAAUAGGACCUUAGUAUAGUAUAAGUGUGUCUCUGAGAUUUCGGGUAUAGGUUGAGGA	.((((((((((((((((((((((((((((((((((((((((((((((((((((((((((((((.(((((((((((((.......((((((((((((((((((((.(((((((((..(((.(((..((((....)))).))).........)))..))))))))).)))))))))))))))))))).....))))))))))))))))))))))))))))))))))))))))))))))))))))))))))))))))))))))))))).	AAGUGUGUCUCUGAGAUUUCGGGU	CCGAAAUCUCAGAGACACACUUAU	131	48	0	201	61	26	0	12	199	80	0	24	79	25	0	280	283	55	0	22	417	155	0	99
556	miRNA-precursor_610	CUUAUAAUCGUUAGUUGUCAUGUUGGACAUAUCCAACUCAUGUUUCAUAAUUUUAAGAAAUUGAAAAAUGACAUUUUAAAGAAAUGAAAAAUGAGUUAAAUAUGUCCAACAUAGCAACUGACGCCAAUAAA	.((((...((((((((((.(((((((((((((..(((((((.((((((..((((((((...((........))))))))))..)))))).)))))))..))))))))))))).))))))))))...)))).	AUGUCCAACAUAGCAACUGACGCC	GUUAGUUGUCAUGUUGGACAUAUC	7	5	1	4	2	2	0	1	3	3	0	6	4	4	0	1	8	5	0	0	35	30	0	6
557	miRNA-precursor_611	UAUUCAUGUCAUUAUUUUUUUAACGGUGGUUUUGCAAAACCAUUUUUGAUACGUGGCAAAUUAUAUCAAUUUUUUUUAAUAAAAGAAAUCAUAAUUCUGAAGAAAAAAAAUGAAUUAAAUUUUUUUAUUAAAUAAAAAUUAAUGACAUGGUCGAAUUAUAAUUGACCGCGUCAUCAACUUAUUUAAUACAAAAAAUAAAAAUUCUGAAUUAUUUUUCUUUUUGAUUUUUUUAUUAAAAAAUUGAUGACACGUGUCAAAAAUGGUUUUGUAAAAUCAUUGUUAAAAAAUGAUGGUAUGAAU	.(((((((((((((((((((.((((((((((((((((((((((((((((((((((.((.......(((((((((..(((((((((((.(((.......(((((((((.((((((((..(((((((((((((((((...((.(((((.(((((((.......))))))).))))).)).)))))))))).)))))))...)))))...))).))))))))).))))))))))))))))))))))))).)))))))))))))))))))))))))))))))))))))))))))))))))))))	UGUCAAAAAUGGUUUUGUAAAAUC	UUUUGCAAAACCAUUUUUGAUACG	3	3	0	0	0	0	0	0	1	0	0	0	1	1	0	0	7	6	0	0	22	15	0	1
558	miRNA-precursor_612	CUGUUACCCCUUGAACUUAUUUUAUAAGUAAUUUUCUAUCCCCUUUUUGGCUUACGUGACACUAACUUGAAAAAAAGUCAAUCAGCAUUGGACCCACAAGAUAGUGUCACGUAGAUCGAAAAAUGGUAGAAAAUUAUUAAUAAAAUAAGUUCAGGGGUAAUAA	.((((((((((.(((((((((((((.((((((((((((.((..(((((((.(((((((((((((.((((........(((((....))))).....)))).))))))))))))).)))))))..)))))))))))))).))))))))))))))))))))))).	CCACAAGAUAGUGUCACGUAGAUC	UUACGUGACACUAACUUGAAAAA	21	4	0	33	13	7	0	11	30	10	0	19	21	4	0	24	32	3	0	44	121	30	0	142
559	miRNA-precursor_613	GGUCUUAUUACCCCUGAACUUAUUUUAUUAAUAAUUUUUUACCCCUUUUCGACCUACGUGGCACUAUCUUGUGGGACCAACGAUGAUUGACUUUUUUUUUCAAACUAGUACCACGUAGGCUAAAAAGGGGUAGAAAAUUACUUAUAAAAUAAGUUCAGAGGGUAAUAGGAUA	.(((((((((((((((((((((((((((...((((((((((((((((((...(((((((((.((((..(((.((((...................)))).)))..)))).)))))))))...))))))))))))))))))...))))))))))))))).)))))))))))).	UACGUGGCACUAUCUUGUGGGACC	UUUUUCAAACUAGUACCACGUAGG	31	8	0	41	16	3	0	16	47	13	0	28	16	4	0	13	19	6	0	30	98	31	0	93
560	miRNA-precursor_614	AUGUAUAUCUCAGUAUACAUGGAGUUAAAUUGGAUGUAAUUUGUUCUAGAUACACUAUAUCUAAGUGGACUUGCAUGCAUCUAGGAUAUAUAG	.(((((((((.((.((.(((((((((...(((((((((...(((.......))).)))))))))...))))).)))).)))).))))))))).	AUCUAAGUGGACUUGCAUGCAUCU	UAUACAUGGAGUUAAAUUGGAUGU	25	6	1	8	5	3	0	1	8	2	0	5	7	3	0	8	26	11	0	14	42	18	0	23
561	miRNA-precursor_615	CUGAACUUAUUUUACUAAUAAUUUUCUAUCCCUUUUCGACCUAUGUGGCAUUAUCUUGUGGGCCCAAUGCUGGUUGAUUUUUUCUUUCAAAUUAGUGUCAUGUAGGCUGAAAAAAGGUAAAAAGUUACUUAUAAAAUAAGUUCAA	.(((((((((((((.((((((((((.((((..((((((.((((((((((((((..(((.(((...((..(.....)..))...))).)))..)))))))))))))).))))))..)))).))))))).)))))))))))))))).	UAUGUGGCAUUAUCUUGUGGGCC	CUUUCAAAUUAGUGUCAUGUAGGC	4	0	0	6	7	1	0	4	3	0	0	4	12	6	0	1	5	1	0	3	36	7	4	9
562	miRNA-precursor_616	GUUGAGUUUCAUAGCUAAACUAUCAAGUGUGUGUGAGUUUUCUGUCUGUACUAGUAUCAAAUGCUUCGCGAAGCAAACCUGAUUGUUCAGGUAGGAAAAGUGAACAACUUGUAGUUCAUUUGUGUUUCCGUAAACAUUUGGUGAUAGUACAGGUAGGAAACUCACACACCUGAUAGUUCAUGUAUGAAACUCAAA	.((((((((((((..(.((((((((.(.(((((((((((((((((((((((((.(((((((((.((((.((((((.((((((....)))))).....((((((((........)))))))).)))))))).)).))))))))).)))))))))))))))))))))))))))))))))).)..)))))))))))).	UGAGUUUUCUGUCUGUACUAGU	AUAGUACAGGUAGGAAACUCACA	105	66	0	0	26	13	0	0	119	68	1	0	31	14	0	0	43	24	1	0	194	112	0	1
563	miRNA-precursor_617	UGGACAUUGGUGCUGGUACCGUCAAAAAAUUAGAGCAUAUAUAACCUUUACACCAACGGAUAUACACGUGUCAUAAUUUUAUCCACCGAUCGAAUAUUUUUUAAAUAUCGCAUGGACAUAUAAGACUGUGUCACGUGUCCUUAUUUAGUAGUGAAAGACAUAUAUGGUCUAGUUUUUUUACGAUAGGGGCACCAAUGUCCC	.(((((((((((((..((.(((.(((((((((((.(((((((...((((.(((....(((((.(((((((.((((.((((((...(((..(((.(((((...))))))))..)))....)))))).)))).)))))))...)))))....)))))))..))))))).))))))))))).))).))..))))))))))))).	AUAUAAGACUGUGUCACGUGUCCU	AUACACGUGUCAUAAUUUUAUCCA	7	1	0	1	2	0	0	0	10	5	1	2	3	0	0	0	7	2	1	0	31	5	1	5
564	miRNA-precursor_618	AAUCGUAAAUGGUAUGCAGAUACACUCCGUCAUACUUUUGAGACAUUAGUGCCCCUACUAUCCAAAAACUAGAGCAUAUAUGACCUUCACUCUAACGGAAGACUAAAUAGGGACACGUGGCGCAAUCUUAUAUGUUGAUAAAUGUCGGAUCGAUGGAUAAGAUUGUGACAUGUGUAUGUCUGUUAAUAUAAAGGGUAUAUAUGCUCUAGUUUUUGAACAGUAGGGGCAACAAUGUUCCAAAAGUAUGACGGAGGGUACUUGCAUACCACUUACGAUA	.(((((((.((((((((((.(((.((((((((((((((((.((((((..((((((((((...(((((((((((((((((((..((((.....(((((((.............(((((((.(((((((((((..((((((.........))))))..))))))))))).)))))))...))))))).....))))..)))))))))))))))))))...))))))))))..)))))).)))))))))))))))).))).)))))))))).))))))).	UUUUUGAACAGUAGGGGCAAC	UGCCCCUACUAUCCAAAAACU	194	140	4	23	210	155	3	14	290	201	5	23	210	142	1	11	166	127	0	16	611	436	4	47
565	miRNA-precursor_619	CGUUCUAAGUUUUAAUAGCCAUGAAUUAUAGACUUAAGGGUAACAACCAAACCUAAACUAUCACAUUUUUGCGAGUUUCAUACGUCAGCUAUCCAUUGUUCUACUUAGUACU	.((.((((((....(((((..(((..(((((((((..((((.........)))).........((....)).)))))).)))..))))))))..........)))))).)).	CGAGUUUCAUACGUCAGCUAU	AGCCAUGAAUUAUAGACUUAAG	31	27	0	0	12	10	0	0	25	16	0	1	16	15	0	1	16	11	0	0	68	54	0	0
566	miRNA-precursor_620	CCCUUUUCGACCUACAUGGCACUAGCUUGAAAAAAAAAGUCAACCAAGUUGAGCCCACAAGAUAGUGCCACGUAGACCGAAAAGGA	.((((((((..((((.((((((((.((((..........(((((...))))).....)))).)))))))).))))..)))))))).	ACAAGAUAGUGCCACGUAGACCG	GACCUACAUGGCACUAGCUUGAA	13	5	0	19	8	1	0	9	14	4	0	44	3	2	0	7	16	4	0	18	71	25	1	43
567	miRNA-precursor_621	GGGGUUUGGGGAGGGUGGUGUGUACGCAAACCUUGCCCCUAACUUAUGCAGGUAGAGGUAAGGUAUGCGUACAUCCUACCCUCCCCAGACCCU	.(((((((((((((((((.(((((((((.((((((((.(((.(((....)))))).)))))))).))))))))).))))))))))))))))).	GUACAUCCUACCCUCCCCAGA	UGGGGAGGGUGGUGUGUACGC	8	2	3	0	6	4	2	1	13	8	5	0	3	1	2	1	1	1	0	0	15	7	8	0
568	miRNA-precursor_622	AUCGUAAAUAGUGAGUGGUGCGCAAAUAUCUUUCGUCAUACUUUUGGGACAUUGAUGUGCAGUUCAAAAAUUAGAGCAUAUAGCCUUUCACUUUAACGAAAGACUUAAUAAUGAUAUGUGAUGCAAUUUUAGAUUAUGACAAGUGUAUCUUCGUUAGUACGAAAGGUAUAUAUGCUUCAAUUUUUAGACGACAGGAGUAUCAAAGUCUUGAAAAUAUGAUAGAAGGUAUCUACAUAUUAUUUACGAUA	(((((((((((((.((((.......((((((((.((((((.(((((((((.((((((((..(((.(((((((.((((((((((((((((...(((((((((.((((.(((((.....((......)).....)))))...)))).)...))))))))...))))))).))))))))).))))))).)))..))....)))))).))))))))).)))))).)))))))))))).))))))))))))).	AUAUCUUUCGUCAUACUUUUGGGA	CUUGAAAAUAUGAUAGAAGGUAUC	4	0	0	2	2	0	0	0	4	1	0	0	2	1	0	0	5	4	0	1	13	2	0	3
569	miRNA-precursor_623	CCCUUUGACUUGGCUUCAAAUCACAUUUAUACUUUUCAACUUUGGGUAUGCACAAGUAGACACUUAAAAAGUUGGAUAGUUAAAGUGUCUGUUUUUGCAUUAUGAAAGUUGGAGGUCAAAGUUAAAAUUUGAAGCCAAGUUUAAGGU	.((((.(((((((((((((((...((((..(((((.(((((((.(..(((((.((((((((((((.................)))))))))))).)))))..).))))))))))))..))))....))))))))))))))).)))).	UUUGGGUAUGCACAAGUAGACACU	GUCUGUUUUUGCAUUAUGAAAGUU	21	6	0	21	6	1	0	8	19	3	0	9	10	0	0	15	11	3	0	9	86	19	1	78
570	miRNA-precursor_624	UAGUACGAUGUACGAAGUAUUCUGUAUUCAUAAAAGUUCAAAUGAACCCCUUCAUACAAAAUAAUUUUGCCCCUUUUCUUUUAUAAAUACAGAAUACUUCGCACAUCGUACUC	.((((((((((.((((((((((((((((.(((((((.....(((((....))))).(((((...)))))........))))))).)))))))))))))))).)))))))))).	ACAGAAUACUUCGCACAUCGUACU	ACGAUGUACGAAGUAUUCUGUAUU	5	4	0	0	1	0	0	1	3	0	0	2	2	1	0	0	2	1	0	4	7	5	0	5
571	miRNA-precursor_625	ACGUGAUACUUUUUAAAUUUUGAGAUUCAAAUAAAUUUAUCUUUGACUGUAAAUUUUUCAUAGAUCUUUUAAAUAUUUUGAACUAUCAAUUAUUGUGACUUAUAGUACUUUUUACGUAGUUUACAAAUAUAUAAAUUCCAUUUCAAAAGAAAUUGAAGAUUCUAUGCACAAAUUUUCAAUCAAACUUAAAUUGUUUGACUCUCGAAAAACGAAAAGUGUCAUGG	.(((((((((((((...((((((((.((((((((.((((..(((((.((.((((((.((((((((((((......(((((((.......(((((((((.((((.(((.....))))))).))))).....)))).......)))))))......))))).)))))).).)))))).)).)))))..)))))))))))).))))))))...))))))))))))).	ACUUAAAUUGUUUGACUCUCGAAA	UUGAGAUUCAAAUAAAUUUAUCUUU	68	53	0	3	21	14	0	0	76	46	0	3	44	40	0	1	43	37	0	1	246	202	0	15
572	miRNA-precursor_626	CAACCUAUGUUUGAUAUCUCAGAGACACACUUAUACUAUACUAAGGUCCUAUUACCCUCCUGAACAUAUUUGAUAAGUAAUUUUCUACCCUUUUCGGCUUACGUGACACUAGUUUGAAAAAAAAAGUCAAUCAAUGUUGGACCCACAAGAUAGUGUCACGUAGGCUGAAAAGGGGUAGAAAAUUAUUAAUAAAAUAAGUUCAGGGGGUAAUAGGACCUUAGUAUAGUAUAAGUGUAUCUCUAAGAUUUCGGGCAUAGGUUA	.(((((((((((((.((((.(((((.(((((((((((((((((((((((((((((((.(((((((.(((((.((.((((((((((((((((((((((((((((((((((((.((((..........(((((....))))).....)))).))))))))))))))))))))).))))))))))))))).)).))))).)))))))))))))))))))))))))))))))))))))).))))).)))).))))))))))))).	CCACAAGAUAGUGUCACGUAGGCU	CUUACGUGACACUAGUUUGAAAA	513	188	0	26	37	0	0	14	633	288	0	46	60	0	0	12	297	206	1	26	1105	627	0	85
573	miRNA-precursor_627	UAUCCCAUCAACCUAUGCCCGAAAUCUCAGAGACACACUUAUACUAUACUAAGGUUCUAUUAUCCUCUGAAACUUAUUUUAUCAAUAAUUUUAUACUCCUUUUUGACUUAUGUGACACUAUUUUGCGGGUUCAAGGCCGGUUGAUUUUUUUUUAAGCUAGUGCCACGUAGGCCGAAAAGGGGUAGAAAACUACUUAUAAAAUAAGUUCAAGAAAAAAAUAAGACCUUAAUAUAAUAUAAGUGUGACUCUAGAAUUUCGAAUAUAGAUGGAGGGAUU	.(((((.(((..(((((..((((((((.((((.((((((((((.((((.(((((((.((((....(((..((((((((((((...((.((((.((((((((((((.((((((((.(((((.(((((.((((...)))).))............))).))))).)))))))).)))))))))))).)))).))...))))))))))))..)))....)))).))))))).)))).)))))))))).)))))).))))))..))))).))).))))).	AAGUGUGACUCUAGAAUUUCGAAU	CCGAAAUCUCAGAGACACACUUAU	44	22	0	13	27	9	0	9	44	21	0	17	16	10	0	16	20	15	0	14	112	58	0	36
574	miRNA-precursor_628	CCUCAACUAUCUAUUGUUCUCUGUACUUAGCUAAACUAUCACUCAGUUUUUAUUAAAAGGAACCUCGAAGCUGAGUUGGUCAAAUACAUAUUGGCUAGCUCAGCGCUCAUUUGUCUUUAAUACAAAGGGAGUGAUAGUUUAGAUAGGUAAAUAGAACCAUGGAUAGUAGAGA	.(((.(((((((((.(((((...((((((.((((((((((((((..(((.((((((..(((.....((.((((((((((((((.......))))))))))))))..)).....))))))))).)))..)))))))))))))).))))))...))))).))))))))).))).	AUCUAUUGUUCUCUGUACUUAGCU	UAGGUAAAUAGAACCAUGGAUAGU	11	1	0	7	6	2	0	6	7	2	0	7	3	0	0	1	9	6	0	11	28	12	0	23
575	miRNA-precursor_629	UGCCUCUUGGAAAAGAAACUUGUUUUUUCGUCUUGAAAGUUUGCCCAUGAAAUAAGCAGAGGUCAGUCAAACAUUCAAGACAAGAAUGACUAUUUCAUGGUAAACCUUCAAGAUGGAAAAUCAAAUUUCUUCCCCGAAAGGCAA	(((((.((((..((((((.(((.((((((((((((((.(((((((.((((((((..((...(((..............))).....))..))))))))))))))).)))))))))))))).))).))))))..)))).))))).	UUGAAAGUUUGCCCAUGAAAUA	UUUCAUGGUAAACCUUCAAGA	8	0	1	0	5	2	0	0	13	5	0	0	5	1	0	1	6	2	0	0	30	3	2	1
576	miRNA-precursor_630	AACUUGAUCUCAUCUCACAUUUAUAUCUUUCAACUUUGGAUGUGCACAAAUAAAUACUUAAAUUUUUAUAAAGUUGAAUAAAUAAACACAUGCAUCUUCCGUUACAUUCUCAUGAUAAUUUGUGUCCUACGUAUAUUAUGUCACGCAUGACUGAUGUGUUUACUUGAUCAACUUUACACAAAUUUAAUUGUCUACUUGUAUACAUCAAAACUUGGAGGACAUUUAUGUACAACGAGUUCAAGUA	.((((((.(((.....((((..((.((((((((.(((.((((((.((((.((.(((.((((((((...(((((((((.(((.(((((((((.((((...(((.((((...(((((....))))).............)))).)))...)).))))))))))).))).)))))))))...)))))))).))).)).)))).)))))).))).)))))))).))..)))).....))).)))))).	UUUCAACUUUGGAUGUGCACAAAU	UGUAUACAUCAAAACUUGGAGGAC	10	5	0	71	9	4	0	24	6	2	0	72	6	4	0	29	7	5	0	57	22	8	0	196
577	miRNA-precursor_631	CAAACACAACUCAACUAUUAAUUGUUCUCUUUCCUACUCGAACGAUGGUGAUAUUUCAAGUAGGAAAAGAGAACAAGUGAUAAUUGAGGUGUGUUUU	.(((((((.(((((.(((((.(((((((((((((((((.(((..((....))..))).)))))).))))))))))).))))).))))).))))))).	UAGGAAAAGAGAACAAGUGAUAAU	UAUUAAUUGUUCUCUUUCCUACU	3	2	1	0	3	3	0	0	1	1	0	0	2	2	0	0	5	4	0	0	18	12	0	5
578	miRNA-precursor_632	GAUGAACCACUUUCAUAAUGAAAGGCAUAUCAAAUCCAAAUGACAAAGUUGGGGAAUAUAUGAGACCCUUUUCCCUUUAUGCAUCUGUAUAUAUUUUAGAGAAAAAUGUCUGAUAUAUCUCUCGUUAUAAAAGUGGCUCAUA	.((((.(((((((.(((((((.(((.((((((.........((((.....((((((..............)))))).(((((....)))))...............)))))))))).))).))))))).))))))).)))).	AUAUCUCUCGUUAUAAAAGUGGCU	CCACUUUCAUAAUGAAAGGCAUAU	12	9	0	1	2	2	0	0	7	6	0	0	2	1	0	1	6	4	0	0	24	18	0	1
579	miRNA-precursor_633	UAAACUAGCAUAAACGUAUUUCACAAUAACGUUUUAUGAUAUAUUUUAUUUUAAAAAAACUAACAGCAUUAGGUUGAUAUACGUUACUAUAAGUAACGUUUUAUUCCUAAAACGUUACUGUGAGUAACGUAUAUCAAUCAGACUCUAUCAGCUUUUAAAAAAUAAAAUAUAUCCUACAACGUUAUUAUGGAAUACGUUUAUACUAGUUUU	.(((((((.((((((((((((((.(((((((((.((.(((((((((((((((..((((.((...((.....(((((((((((((((((...((((((((((((....))))))))))))...))))))))))))))))).....))...)).))))..))))))))))))))).)).))))))))).)))))))))))))).))))))).	AACGUAUAUCAAUCAGACUCUAUC	AGCAUUAGGUUGAUAUACGUUACU	28	8	0	17	6	2	0	12	15	8	0	20	5	2	0	2	18	10	0	9	60	32	0	25
580	miRNA-precursor_634	CUGGCCUAAAUUGUAUAAUUCGCUGGCCUAUUUCGCUGCAAUUGUAUAAUUCGCUAU	.((((...((((((((((((.((.(((.......))))))))))))))))).)))).	AAAUUGUAUAAUUCGCUGGCCU	CGCUGCAAUUGUAUAAUUCGC	68	0	0	1	1	0	0	0	18	0	0	0	33	0	1	0	54	0	0	2	263	201	0	0
581	miRNA-precursor_635	CAUUUUUACCAGAGUUUGUUUUCGCGAUUUGAACCCGUAACCUCCUGGUUACAUGGCGAUAACUUUUUACCAUCCGUUACAUAUGAAGCAUGAAGGGGAGCCUUGACGCAAAGGUAAAAGUUACUGACAUGUGAUCAGGUGGUCACAGGUUCAAGCUACGGAAACAACCUCUUGUGAAAAUA	.((((((((.((((.(((((((((...((((((((.((.(((.((((((((((((.((.((((((((.(((...(((.....)))..((.(.((((....)))).).))...))))))))))).)).)))))))))))).))).)).))))))))...))))))))).)))).)))))))).	UUUGAACCCGUAACCUCCUGGUUA	AUCAGGUGGUCACAGGUUCAAGCU	28	4	3	102	6	0	0	41	38	13	0	107	19	8	1	49	24	7	0	64	88	26	7	157
582	miRNA-precursor_636	AAGAGGUUGUUUCCGUAGCUUGAACCUGUGACCACCUGAUCACAUGUCAGUAACUUUUACCUUUGCGUCAAGGCUCCCCUUCAUGCUUCAUAUGUAACGGAUGGUAAAAAGUUAUCGCCAUGUAACCAGGAGGUUACGGGUUCAAAUCGCGAAAACAAACUCUG	.((((..(((((.(((...((((((((((((((.((((...(((((.(.((((((((((((...((((.((((....)))).))))................))).))))))))).).)))))...)))).))))))))))))))...))).)))))..)))).	AGCUUGAACCUGUGACCACCUGAU	CAGGAGGUUACGGGUUCAAAUCGC	98	51	0	27	37	21	0	4	103	60	0	37	47	11	0	19	62	24	0	21	149	81	0	85
583	miRNA-precursor_637	CCUAUGCCCGAAAUUCCAGAGACACACUUAUACUAUACUAAGGUCCUAUUACCUUCCUGAACUUAGUAAUUUUCUACCCUUUUUUGCCUACGUGGCACUAGUUUGAAAAAAAAAAUCAACCAUCAUUGAACCCACAAGAUAGUGCCACGUAGGUCAAAAAUGGGUAAAAAAUUAUUAAUAAAAUAAGUUCAGGGGUAAUAGGACCUUAGUAUAGUAUAAGUGUGUCUCUGGAAUUUCGGGCAUAGA	.((((((((((((((((((((((((((((((((((((((((((((((((((((..((((((((((((((((((.(((((.((((((((((((((((((((.((((.............................)))).)))))))))))))).)))))).))))).))))))))........)))))))))))))))))))))))))))))))))))))))))))))))))))))))))))))).	AAGUGUGUCUCUGGAAUUUCGGGC	CCGAAAUUCCAGAGACACACUUA	62	0	9	10	28	0	0	10	62	33	0	15	168	0	0	39	31	0	0	68	295	134	0	53
584	miRNA-precursor_638	AUUUCUAAAGUGGACAGCUAAAUAGGAAUAGAGGGAGUAUGAAGCUUGUGUGGCUUGACUUGGACAUGCUUGGGUAAUAUCAAUGAAGUCGGUCAAUUGAUUAACACAUAUGAAAAUCGCUUAUAAUCUUGAAUUCCUAUUUCGUGACAUACUGUAAAAAAGAAAA	.(((((..((((....((.((((((((((...((((.(((((.((.((((((..((((((..(((.(..((((......))))..).)))))))))........))))))........))))))).))))..)))))))))).))....)))).......))))).	AAUUCCUAUUUCGUGACAUACUGU	AGUGGACAGCUAAAUAGGAAUAGA	5	2	1	2	1	0	0	0	2	1	0	0	5	5	0	2	3	1	0	0	13	6	0	4
585	miRNA-precursor_639	CCAACUUUAAGAAUGCACAUCUAGACACCUCAACUCGCAACCACUGUGUCAUUUGAACACCUCAACUUACAAAAUGAUCAUCUAGACACCUCCAAGAUUUGUGUGCCAUGUCAGCAUCAGGGUCAGGUGUCCAUGAGACAUAAUGGGGAUGAGUUUGAAGUGUUUAGUUGUCAGUUAAGACCAAGUUGA	.((((((....(((..(((.((((((((.((((((((...(((.((((((..((((.....))))............((((...(((((((....(((((..((((.......))))..)))))))))))).)))))))))).)))...)))).)))).)))))))).)))..)))......)))))).	AUGCACAUCUAGACACCUCAACUC	GUUUGAAGUGUUUAGUUGUCAGUUA	22	14	0	2	19	13	0	0	18	12	0	1	8	7	0	1	10	9	0	2	49	31	0	6
586	miRNA-precursor_640	CGUUACUUCUACUGUGUCUUUAGACAAAGAAAUUGCACCUUUUAAAACUGUAAUGCCUAUCCUUAUAUAAUAUCUUUUCAAAAGGUGUGUCUUGACAUCUAAGGAUAGGCAUUACAGUUUCAAAAGGAGCAAUUUCUUUGUCUAAAGACACACAGUAGAAGUAACA	.(((((((((((((((((((((((((((((((((((.((((((.((((((((((((((((((((..................((((((......)))))))))))))))))))))))))).)))))).)))))))))))))))))))))..)))))))))))))).	UAAAGACACACAGUAGAAGUAAC	UACUUCUACUGUGUCUUUAGA	15	11	0	15	13	10	0	2	10	8	0	9	7	6	0	0	7	6	0	3	21	15	0	22
587	miRNA-precursor_642	AGUUACGAUUUUUACGAAGAGUUGCGACUUUUAUGAAAAAUUGUGACUUUUAUGUAAGGUUGUGACCUUUCUAAUGGGUUGUAACUUUUCCAAAGAGUUGUGACC	.((((((((((((..(((((((((((((((....((((..((((((((((.....))))))))))..))))....)))))))))))))))..)))))))))))).	AUGGGUUGUAACUUUUCCAAAGAG	UUUACGAAGAGUUGCGACUUUUA	16	7	0	5	9	2	0	1	27	12	0	5	13	3	0	0	19	7	0	5	106	28	0	19
588	miRNA-precursor_643	UGAUGAAGAAAAUAGGGACUGUUUUGAUCCAAAAUUUUUGGAUAAAACAGUGUGUGAAAUCGACUUCG	.((.(..((...((.(.(((((((((.((((((...))))))))))))))).).))...))..).)).	AUAAAACAGUGUGUGAAAUCGACU	AGAAAAUAGGGACUGUUUUGAUCC	0	0	0	1	0	0	0	0	3	1	2	0	1	0	0	0	0	0	0	0	7	3	1	0
589	miRNA-precursor_644	AUAAUUUUUUACCUCUUUUUAGCUUACGUGGCACUAUCUUGUGGGCCCAACGACGAUUGACUUUUUUUUCCGAACUAGUGCCACGUAGGCUAAAAAGGGGUAGAAAAUUAC	.(((((((((((((((((((((((((((((((((((((((((.(......).))))...............))..))))))))))))))))))))))))))))))))))).	UUUCCGAACUAGUGCCACGUAGGC	CUUACGUGGCACUAUCUUGUGGG	40	0	0	16	2	0	0	1	10	0	0	12	3	0	0	3	7	0	0	9	108	10	0	24
590	miRNA-precursor_645	AAUAGUGUAUUUUAAAGGUAUAUAUGUGCUCACGUGGACACAUUACUAUUUAUAAUUAUCCGAUAUUUAUGAUGUCCACGUGAGGACAUAUAUACCUUUAUAAUACACUAUC	.((((((((((.(((((((((((((((.(((((((((((((((...((((...........))))...))).)))))))))))).))))))))))))))).)))))))))).	AGGUAUAUAUGUGCUCACGUGGAC	CCACGUGAGGACAUAUAUACCUUU	4	0	0	0	2	0	0	1	3	0	0	1	5	3	0	1	5	2	0	3	15	4	2	7
591	miRNA-precursor_646	CGCGUCUAGUGAGGAGGGAUAUUGAUACUUCGAAUCCGAAAGUUUAUCGAAGAAGUCGAAAGAAGCUUCAAGUUUCGUCUUCUACUUCUAUGGAUGAAGUUCCAAGUUUUAGUUCGGGAAUUUCACAAAUAUCGGGGGAGAAGAACAAUGAGGAACAGAACAAGAAGCA	.((.(((.((.........(((((.(.((((...(((((......(((.(((((((.(((.((((((...))))))...))).)))))).).)))((((((((..(........).)))))))).......)))))...))))).))))).........)).))).)).	AUCGGGGGAGAAGAACAAUGAGGA	GAUAUUGAUACUUCGAAUCCGAAA	2	0	0	1	3	1	0	0	12	5	0	1	2	0	0	0	9	6	0	1	20	9	1	3
592	miRNA-precursor_647	AUCCUCAUUAACUGUCGGAACAACAUCCUCUAUGAUCAUCGUGGGACUCUCCUCCACUGUAGAUGAAGGGCCCGUAGUAUGAAUCUAAAAAAUUAUUAAAACUUAAUUUAAUAUAAAAUCAAAGUUUUAAUAAUUAAUAUACAUAUUUCAAAAAUAAAUAACUAACAUAAACCUGUGUAACGUCGGGAUCCUCAUUAACUGUCGGAACAACAUCCUCUAUGAUCGUCGUGGGACUCUCCUCCACUGUAGAUGAUGGGC	.((((((((.((.((.(((......(((((.((((((((.(.((((......(((((.((.(((((.(((((((..((............((((((((((((((.((((......))))..)))))))))))))).............................(((((....))))).))..)))).)))))))).)).)).)))......))))).)))))))).).))))......))))).)).))))).))).	ACAUCCUCUAUGAUCGUCGUGGGA	CUCUAUGAUCAUCGUGGGACUCUC	8	1	0	2	3	1	0	1	14	11	0	0	7	2	0	1	14	10	0	0	50	16	0	7
593	miRNA-precursor_648	GGUGGGGUGGGGUGGGGGGCUAUCGGAAACAACCCCUCUACCUGGGAGAGGUAAGGUCUGCAUACACUCUACCGUCCCCGGCCCCACA	.((((((((((((((((((.(((((((....(((.((((.....)))).)))....)))).)))..)))).))).)))).))))))).	AGGUAAGGUCUGCAUACACUCUAC	GGGCUAUCGGAAACAACCCCU	7	1	0	3	6	2	0	2	18	9	0	6	8	4	0	4	5	5	0	1	30	22	0	12
594	miRNA-precursor_649	UUUACAAAACUAGUAUAAACGUAUUUCACGGUAACGUUUUAGGGUAUAUUUUAUUUUUUAAAAACUAACAGCAUUAGGUUGAUAUACGUUACUAUAAGUAACAUUUUACUUUUAAAACGUUAUUUUCUGUAACGUUUUACUCCUAAAAUGUUACUGUGAGUAACGUUUUAUGAGUAAAACAUUACUUUGAGUAACGUAUAUCAAUCUGACGCCAUCAACUUUUAAAAAAUAAAAUAUAUCCUAAAACGUUACUGUGGAAUACGUUUAUACUAGUUUUGUAAAA	(((((((((((((((((((((((((((((((((((((((((((((((((((((((((((((((.......((.((((((((((((((((((((..((((((..((((((((.(((((((((((((.(.(((((((((((....))))))))))).).))))))))))))).))))))))..))))))..)))))))))))))))))))).)).......))))))))))))))))))))))))))))))))))))))))))))))))))))))))))))))).	AGUAACGUAUAUCAAUCUGACGCC	CAUUAGGUUGAUAUACGUUACUA	212	0	0	11	187	122	1	4	231	0	0	55	93	0	0	2	87	0	0	39	2055	1525	1	73
595	miRNA-precursor_650	CGUUUUGGGUCGUGACAAACUUGGUAUCAUAGCCUUAGGUUCGUUGGUCUCAUCACA	.((..((((.(..(((.((((((((......)))..))))).))).).))))..)).	UUGGGUCGUGACAAACUUGGUA	GCCUUAGGUUCGUUGGUCUCAUCA	27	27	0	4	10	10	0	0	8	0	0	0	2	0	2	0	1	0	0	4	7	0	0	0
596	miRNA-precursor_651	AGUCAAAUUUGCUAAAAUAGUUGUAUCCUUGUAUCUGUCUUAUUUUAAGUAUUUUAUUAGGUAUUGGAUAGUUAUAUGCUUUAGUUUUGGCA	.((((((...(((((((((....(((((..(((((((....................))))))).)))))....)))..)))))))))))).	UAGUUGUAUCCUUGUAUCUGUC	UAGGUAUUGGAUAGUUAUAUG	6	3	0	1	4	0	0	1	0	0	0	4	2	0	0	2	4	0	0	0	17	6	1	6
597	miRNA-precursor_652	AAGAAAACUUACUGCUUUGGCCAAGUGGCCGACACUACUUUACACAUGGCCUUUUUUAUUUCGGCCAACACUAGAAAACAAAAAACUUUUACAUAAUGACUUUUACUAUUUACACAUGAUUCUUACUAUUCACAUAUGACCUUUCACGAAAGACCUUUUCUGUUCUUGAAUAGUAAGAGUCAUGCGUAAAUAGUAAGAGUCAUUAUGUAAAAGUUUUUUGUUUUCUAGUGUCGGCCGAAAUAAAAAAGGCCAUGUGUAAAGUAGUGUCGGCCACUUGGCCAAAGCAGUAAGUUUUCUUC	((((((((((((((((((((((((((((((((((((((((((((((((((((((((((((((((((.((((((((((((((((((((((((((((((((((((((((((((((.((((((((((((((((((....(((....))).((((((.....))).))).)))))))))))))))))).)))))))))))))))))))))))))))))))))))))))))))))).)))))))))))))))))))))))))))))))))))))))))))))))))))))))))))))))))).	GACACUACUUUACACAUGGCCU	CCAUGUGUAAAGUAGUGUCGGC	27	6	0	25	8	2	0	10	19	3	0	16	10	2	1	11	11	3	0	15	56	7	0	46
598	miRNA-precursor_653	UUUUGAUAUUCCUUCUAUUCUAUCUAUAUAAAUUCAACAACUUUAUCUCAUGAAAUCCUACCAAGACUAUUAGCCUAUUAUUUUUAUUCUAUAGUUAAAGUAGAUGAAGGAACUCUUGAAGUUUGAUAGGAUAUGGAAGGAGUCGAUAAGAAUCAGAU	.(((((((((((((((((((((((........(((((...((((((((...........((...((((((.((..((.......))..))))))))...))))))))))......)))))....))))))))..)))))))))........)))))).	AGGAUAUGGAAGGAGUCGAUAAGA	UUUGAUAUUCCUUCUAUUCUAU	6	5	0	6	3	2	0	1	12	9	0	3	2	2	0	1	1	1	0	3	31	23	0	8
599	miRNA-precursor_654	CCCCCAGAACUUAUUUUAGAAGUACUUUUCUACCCUUAUUCAUCCUACGUGGCACUAACUUGAAAAAAAGUCAACCAUCAUUGGUCCCACAAGAUAGUGUCACGUAGGCGGAAAAGGGUUAGAAAAUUAUUAAUAAAAUAAGUUCAGGGGA	.((((.((((((((((((..((((.((((((((((((.(((..((((((((((((((.((((...........((((....))))....)))).))))))))))))))..)))))))).))))))).))))..)))))))))))).)))).	CCCACAAGAUAGUGUCACGUAGGC	CUACGUGGCACUAACUUGAAAAAA	9	0	0	11	4	0	0	3	16	3	0	20	3	0	0	6	10	0	1	12	66	28	0	68
600	miRNA-precursor_655	UGUAACUUUUAUUAAUAGUUGCGACUUUAAUGAAGAGUUGUAACUUUUACGAAAAUUUGCGACUUUAAUGAAGAGUUGUGACUUUUAUAAAAAGUUAUC	.(((((((((..(((.((((((((((((.....((((((((((.((((...)))).)))))))))).....)))))))))))).)))..))))))))).	GACUUUAAUGAAGAGUUGUGACUU	GUUGCGACUUUAAUGAAGAGUUGU	2	0	1	0	0	0	0	0	5	1	0	1	0	0	0	0	1	0	0	0	14	5	0	4
601	miRNA-precursor_656	AAUAGUUGUAUCCUUGUAUCUGUCUUAUUUUAAGUAUUUUAUUAGGUAUUGGAUAGUUAUAUG	.(((....(((((..(((((((....................))))))).)))))....))).	UAGUUGUAUCCUUGUAUCUGUC	UAGGUAUUGGAUAGUUAUAUG	6	3	0	0	3	0	0	1	0	0	0	4	2	0	0	0	4	0	0	0	12	6	1	4
602	miRNA-precursor_657	AAGUAAUUUUCUACCCCUUUUCGACCUACAUGGCACUAACUUGAAAAAAAAAAGUCAACCACCGUUGGGCCCACAAUCUAGUGCCACGUAGGCCGAAAAGGGGUAGAAAAUUAUUA	.((((((((((((((((((((((.(((((.((((((((..(((...........(((((....))))).....)))..)))))))).))))).)))))))))))))))))))))).	UUUUCUACCCCUUUUCGACCU	GGCCGAAAAGGGGUAGAAAAU	6	0	0	5	9	7	0	3	5	0	0	16	0	0	0	10	4	0	0	4	12	0	0	10
603	miRNA-precursor_658	AGUUGCUCGGACUCUCCAAAAAUGUUGCCAAACCCGUGUCUGAUCCUUCAAAAAUACAUUAUUUUUGUAGGACACCUAUGGACCUUUUUGAAGAGUUCGAGCAACA	.((((((((((((((.((((((.((........(((((..((.((((.((((((((...)))))))).))))))..))))))).)))))).)))))))))))))).	UGCUCGGACUCUCCAAAAAUGUU	CCUUUUUGAAGAGUUCGAGCAAC	23	13	0	2	9	5	0	3	6	5	0	11	7	4	0	2	13	10	0	1	26	22	0	35
604	miRNA-precursor_659	GAGAAAUUUGAAAAGUUUAGAACUUGAAAGGCUGGGAACUUGAAAGGUUGGGAACUUGAAAAGUCUUCUA	.((((((((...((((((..(((((..(((........)))...)))))..))))))...)))).)))).	AAAGGUUGGGAACUUGAAAAGUCU	AUUUGAAAAGUUUAGAACUUGAAA	7	6	0	0	6	6	0	0	16	13	0	2	7	3	0	2	9	8	0	0	30	23	0	1
605	miRNA-precursor_660	AAUAGAUACACACAUCGCAAAUUGUCAUAUAGGAUACCAUGUAGGAUAUCUGUGUCUAUUU	((((((((((...((((((...((((......))))...)))..)))...)))))))))).	CCAUGUAGGAUAUCUGUGUCUAUU	AUAGAUACACACAUCGCAAAUUG	15	12	0	0	5	4	0	0	9	5	0	0	14	7	0	0	9	4	0	0	72	52	1	0
606	miRNA-precursor_661	UAUGAUAUGUUUUCUAAUUUAUUAAAUUAUUGGUUAUCAAUUUAUUUAGAGUAACUUUUAUCAUUAAUAUUUUUUUUAUGAACACUGUAUAAUUUAACUCCCUCCUAAAAUAUCAUU	.(((((((.............(((((((((((((..(((...((...((((((..............))))))...)))))..)))).)))))))))............))))))).	GAACACUGUAUAAUUUAACUCCCU	UUUAUUAAAUUAUUGGUUAUCAA	7	5	0	2	7	2	0	0	12	7	0	4	2	2	0	0	7	1	0	0	24	10	0	1
607	miRNA-precursor_662	AUGGUGACAAGCCAGUUGACUGCCAGCUGGAGACGGUACAGAAAGUAGGUGCACACUUCCCGAUGGCGUCAGAAAGUAAGGCUUCUCCAACCAA	.((((((.(((((..(((((.((((.(.((((...((((.........))))....)))).).))))))))).......))))).))..)))).	ACACUUCCCGAUGGCGUCAGAAAG	AGUUGACUGCCAGCUGGAGACGGU	5	1	0	0	5	0	0	0	8	4	4	0	1	0	0	0	2	0	0	1	15	0	2	0
608	miRNA-precursor_663	GGUAGGUGGUACUUCCGAGGAUGCGUCAGGUUUAAAAAUUGGAACUAGACCUCGUAGUUCCUUUGACUUUCCCACUAACG	.((.(((((....((.(((((((((..(((((((...........)))))))))))..))))).)).....))))).)).	ACUAGACCUCGUAGUUCCUUUGAC	CGAGGAUGCGUCAGGUUUAAAAA	2	0	0	2	3	3	0	0	13	11	0	1	2	1	0	1	1	0	0	0	6	0	1	11
609	miRNA-precursor_664	CCCCCUCAACCUAUGCCCGAAAUCUCAGAGACACACUUAUACUAUACUAAGGUCCUAUUACCCCCUGAACUUAUUUUAUUAAUAAUUUUUCACCCCUUUUCCACCUACGUGGCACUAUCUUGUGGGCCCAACGAAGGUUGACUUUUUUUUCAAACUAGUGCAGCGUAGGCUAAAAAGGGGUAGAAAAUUACUUAUAAAACAAGUUCAGGGGGGGUAAUAGGACCUUAGUAUAGUAUAAGUGUGUCUCUGGAAUUUCGGGCACAGGUUGAGGGGA	.(((((((((((.((((((((((.((((((((((((((((((((((((((((((((((((((((((((((((.((((((...((((((((.(((((((((...(((((((.((((((....((.((((.......)))).)).............)))))).)))))))...))))))))).))))))))...)))))).))))))..)))))))))))))))))))))))))))))))))))))))))).)))))))))).))))))))))).	AAGUGUGUCUCUGGAAUUUCGGGC	CCGAAAUCUCAGAGACACACUUAU	39	0	0	19	19	10	0	2	12	0	0	16	48	31	3	7	70	22	0	37	94	0	0	108
610	miRNA-precursor_665	AUAACUCUUUUGGAUUUUGAGUUUAAAAAGUCGCCACCUAACGAAUUAAGGCGUGUUAGGGCACCUAUCUAACCUAACUAAGUCUAGCUAAGGUCAAUGAGCCAGAGAUCAGGGUAAGGGUUCAAAUUACCUCGAGGGGAGGUGUUAGGUGUUCCUCGAGGUAAUUUGAAGCGUUACCUUGAUCACUGGCUCGUUGACCUUAGCUAGACUUAGUUAGGUUAGAUAGGUGCCCUAACGCUCCUUAAUUCGUUAGGUGGCGACUCCUUAAACUCAAAAUCCAAAAGAGUUG	.(((((((((((((((((((((((((..(((((((((((((((((((((((.(((((((((((((((((((((((((((((((((((((((((((((((((((((.(((((((((((.(.(((((((((((((((((((.(.(....).).))))))))))))))))))).).))))))))))).))))))))))))))))))))))))))))))))))))))))))))))))))))).)))))))))))))))))))))))..)))))))))))))))))))))))))	CUUAAUUCGUUAGGUGGCGACUCC	AGUCGCCACCUAACGAAUUAAGG	15	0	0	7	0	0	0	3	83	78	0	1	44	41	0	2	70	53	0	1	15	0	0	8
611	miRNA-precursor_666	AUGAACUAAUAUCUAAAACAUAAUUAACUAUUAUAGGGGUAAAAUGGUAAUUCAACUUUGGGUUUUGGAGCUUCAC	.((((((((.(((((((....(((((.(((((.((....)).))))))))))....))))))).))))...)))).	AUUCAACUUUGGGUUUUGGAGCUU	CUAAUAUCUAAAACAUAAUUA	1	1	0	2	2	2	0	0	4	4	0	0	5	2	0	0	7	7	0	0	15	13	0	3
612	miRNA-precursor_667	AAAGCACAAUUUAGAACAAGGAAUACAACACCAAAAAAUAAGCAACAAGUCUCCAAGUCAUUCUCAACAUCACACAAGGAAAAACACAAAUUUCAUACUCUUAACAAGGGUUUAGAAAUCCACUUGCCUUAGCCAAUCGAAUAAUCACUUCGGGACUUGAGCCUUCCCUUUCCGUUGAGCUUC	.((((.((((...(((...((((..................((..((((((((.((((.(((.............((((..........(((((..((((((...))))))...))))).......))))............))).)))).)))))))).)).))))..))).)))).)))).	AAUCACUUCGGGACUUGAGCCU	ACAACACCAAAAAAUAAGCAACAAGUCUCCAAGUCAUUCU	62	44	0	0	55	45	0	2	90	64	0	6	39	30	0	0	55	31	0	3	161	112	0	33
613	miRNA-precursor_668	UUGGAAUCUAUUGUAACGACCUGUUUAGUCGUUUUGAGCAGCAGAUUUUAUUUCUGGAAAAACAGGCUGAGACGACGGAACCCAC	.(((..(((.((((..((.(((((((...............((((.......))))...))))))).))..)))).)))..))).	AAACAGGCUGAGACGACGGAACCC	AAUCUAUUGUAACGACCUGUUUAG	7	0	0	0	22	0	0	0	4	0	0	0	4	0	0	0	49	0	0	0	1021	1006	0	0
614	miRNA-precursor_670	CCCCCUCAACCUAUGCCCGAAAUCUAAGAGACACACUUAUACUAUACUAACGUCCUAUUACCCCCUUGAACUUAUUUUAUUAAUAAUAUUUUACCACUUUUCGACCUAGGUGGCACUAUCUUGUGGGCCUAACGAUGGUUGACUUUUUUUUCAAAGAGUGUCACGUAGGCUAAAAAGGGGUAGAAAAUUAUUUAUAAAAUAAGUUCAGGGGGGUAAUAGAACCUUAGUAUAGUAUAAGUGUGUCUCUGGGAUUUCGGGCAUAGGUUGAGGGGU	.((((((((((((((((((((((((.((((((((((((((((((((((((.((.((((((((((((((((((((((((((.((((((.(((((((.(((((...((((.((((((((.....((.((((.......)))).)).............)))))))).))))...))))).))))))).)))))).)))))))))))))))))))))))))).)).)))))))))))))))))))))))).)))))))))))))))))))))))).	AAGUGUGUCUCUGGGAUUUCGGGC	CCGAAAUCUAAGAGACACACUUA	115	80	0	31	23	0	0	7	27	0	2	10	35	0	0	12	96	74	0	13	59	0	1	64
615	miRNA-precursor_671	UGGUGUAGCUAUUGUUUGUUCUCUUUUAACACUUGUUGUGUAGCCAUUAGAAGAAUAUUUGUAACCCU	.((.((.((...(((((.((((......((((.....)))).......)))))))))...)).)))).	AUUAGAAGAAUAUUUGUAACCCU	GUGUAGCUAUUGUUUGUUCUCUUU	25	5	0	0	3	0	0	0	18	13	0	2	3	0	0	0	25	13	0	0	51	22	0	5
616	miRNA-precursor_672	ACCCAAGUACCCCCUCAACCUAUGUCCGAAAUCCCAAAGACACACUUAUACUAUACUAAGGUCCUAUUACCCCCCUGAACUUAUUUUAUAUGUAAUUUUAUACCCCUUUUUAGCCUACGUGGCACUAGUUCGGAAAAAAAAGUCAACCAUGAUUGGGCCCACAAGAUAGUGCCACGUAAGCUAAAAAGGGGUAAAAAAUUAUUAAUAAAAUAAGUUCAGGGGGUAAUAGGACCUUAGUAUAGUAUAAGUGUGUCUCUGAGAUUUCGGGCAUAGGUUGAGGGGGUACUUGGGC	.((((((((((((((((((((((((((((((((.((.(((((((((((((((((((((((((((((((((((((.((((((((((((((..((((((((.((((((((((((((.((((((((((((.............(((((....)))))............)))))))))))).)))))))))))))).))))))))..))))))))))))))))))))))))))))))))))))))))))))))))))).)).)))))))))))))))))))))))))))))))).	AGUAUAAGUGUGUCUCUGAGAUU	AUCCCAAAGACACACUUAUACUAU	224	0	0	17	95	0	0	16	91	0	3	20	29	0	0	24	47	0	0	24	432	359	0	12
617	miRNA-precursor_673	GAUAGUGGGUACAAUUCUGGUGAUCCCUUGAUACUACUCUCCAACAUUUAUCCAUGAUUUAAGGGUCGUUAGUGGCGUAUUUUUCAAACUAGGAUGAUUUAGAUUUGACCUCUCUAUA	.((((.((((.(((.((((((.((((.((((...(((...(((......((((.........))))......))).)))....))))....)))).).))))).)))))))..)))).	ACUAGGAUGAUUUAGAUUUGACCU	GUACAAUUCUGGUGAUCCCUUGAU	24	17	1	4	4	0	0	0	34	23	0	3	8	6	0	2	8	0	0	1	80	60	0	4
618	miRNA-precursor_674	AUGGAAAGCCUCAAAUCGAUUAAAAUUGGAUAAUUUAAGUAAAAUUAUCUAAUUUUAACUCGUUCCGACCCGACCCAC	.(((...(..((....((((((((((((((((((((.....))))))))))))))))).)))....))..)...))).	CUAAUUUUAACUCGUUCCGACCCG	GCCUCAAAUCGAUUAAAAUUGGAU	9	2	0	0	6	2	0	0	15	4	0	4	3	1	0	2	10	3	0	0	35	13	0	0
619	miRNA-precursor_675	AUAAAUGGUAUGCGGAUACCCUUCGUUAUACUUUUGGGACAUUGAUGCCCCUGCCGUCAAAAAACUAGAGCAUAUGCACCCUUUAAACUAACGGACAUACACUUGUCAUAAUCUUAUCCACCGAUCCGGCAUUUAUUAAAUAUCGGAUCGAUGGAUAAGAUUUUGCCACGUGUCCCUGGUUAGUCUUUCGUUAGAGGGAAGGGCAUAUAUACUCUAGUUUUUGGACGGCAAGGGCACCAAUGCCCCAAAAGUAUGAUGAAGGGUAUCUACGUACCAUUUAC	.(((((((((((.(((((((((((((((((((((((((.(((((.(((((.(((((((.(((((((((((.((((((.((((((((((((((.(....((((.((.((.(((((((((((.((((((((.((((...)))).)))))))).))))))))))).)).)).))))...).))))))......))))))))....))))))...))))))))))).))))))).))))).))))).))))))))))))))))))))))))).))))))))))).	UAGUUUUUGGACGGCAAGGGCACC	UGCCCCUGCCGUCAAAAAACUAGA	32	11	0	7	20	10	0	0	51	15	3	11	17	7	1	0	27	4	1	5	90	22	1	29
620	miRNA-precursor_676	UGAAAAGUUACAAUUUUUAUGAAAAGUUGUGACUUUUAUGGAAUGUUGUGACUUUUAUGAAAGGUGACGACCAUUCUGAAAGAUUGUGACUUUUCC	.(((((((((((((((((..(((..(((((.((((((((((((.((....)))))))))))).)).)))))..)))..))))))))))))))))).	AAGGUGACGACCAUUCUGAAAGAU	UUUUUAUGAAAAGUUGUGACUUUU	28	0	0	0	17	7	0	0	51	26	0	12	21	18	0	1	47	18	0	3	11	0	0	4
621	miRNA-precursor_677	CGGUGUGACGAAGACUGGCUUGAGUUACUGUUGAGUCGAAGAUGAUGACACGUUUACUGCACUCCACAAAUAACAAGAAGAAAACACAAAAGUAGGGGUCAGUACAAAACACGGUUACUGAGUAGAUAUCAUCGGCCAACUCAAAAUAGGGAACAGUAUAUAUC	.((((((((.....(((..(((((((.(((.((((((......(.((((.(((.(((((.(((((((........................)).))))))))))......))))))))......))).))).)))..)))))))..)))......)).))))))	AUCAUCGGCCAACUCAAAAUAGGG	CUGGCUUGAGUUACUGUUGAGUC	7	7	0	0	0	0	0	1	4	0	1	4	0	0	0	0	1	0	0	0	5	0	0	5
622	miRNA-precursor_678	AUUCUUUCUCGCUUUAUACAAACAUAAACACAUUUUAUACACUUGUGUUUGUAUAAAAGUGAGAGGGAGC	.((((((((((((((((((((((((((...............)))))))))))).)))))))))))))).	GUUUGUAUAAAAGUGAGAGGGAGC	UCUUUCUCGCUUUAUACAAACAUA	1	1	0	0	5	0	0	0	3	0	1	1	4	4	0	0	2	1	0	0	7	6	0	1
623	miRNA-precursor_680	CCCUUCGACUUUAAUUUUGCACAAGUAGACACUUAAACUUGUAUAAAGUCAAAAAGAUAGACACAUUAAUCCUACAUGAUGUCCUGCAUAUCAUUUUUUUUGUCUAUGUGCCAUCCUACAUAUAUUAUUCCAUGUCGAACGUAUGUGUCUACUUAUUUAAUUUUAUACAAGUUUAAGCGUUUACUUGCGCAUACAAAUAAUCGAGGGC	.(((((((.........(((.(((((((((.((((((((((((((((((.((((((.(((((((((.......(((((((((...))))...............((((((......))))))........))))).......)))))))))))).))).)))))))))))))))))).))))))))).))).........))))))).	UUUGCACAAGUAGACACUUAAACU	UUUAAGCGUUUACUUGCGCAUACA	19	6	0	0	11	10	0	0	27	10	0	0	11	3	0	4	21	12	0	0	52	36	0	0
624	miRNA-precursor_681	AAUGCACAAGUACCCCUCAACCUAUGCCCGAAAUUUCAGAGACACACUUAUAUUAUACUAAGGUCCUAUUAACCCCCUGAACUUAUUUUAUUAAUAAUUUUUUAUCUCUUUUUUACCUACGUGGCACUAUCUUGUGAGUCCAACGCUGGUUCACUUUUCUUUUUUAAGCUAGUUUCAUGUAGACCGAAAAGGGGUAGAAAAUUACUUAUAAAAUAAGUUCAGGGGGGGGUAAUAGAACCUUAGUAUAGUAUAAGUGUGUCUCUGAAAUUUCGAGCAUAAGUCGAGGGGAUACUUGUGCAUU	.(((((((((((((((((.((.(((((.((((((((((((((((((((((((((((((((((((.((((((.(((((((((((((((((((...(((((((((((((((((((...((((((((.((((.((((((((.(((....))))))))...........))).)))).))))))))...)))))))))))))))))))...)))))))))))))))))))...)))))).)))))))))))))))))))))))))))))))))))).))))).)).)))))).))))))))))).	AGUGUGUCUCUGAAAUUUCGAGCA	CCCGAAAUUUCAGAGACACACUUA	18	11	0	46	7	0	0	38	11	0	0	51	48	2	0	26	6	0	0	77	59	31	0	160
625	miRNA-precursor_682	CUCGAAAUUUCAGAGACACACUUAUACUAUACUAAGGUUCUAUUACCCCCCCCUGAACUUAUUUUAUAAGUAAUUUUCUACCCCUUUUCGGUCUACAUGAAACUAGCUUAAAAAAGAAAAGUGAACCAGCGUUGGACUCACAAGAUAGUGCCACGUAGGUAAAAAAGAGAUAAAAAAUUAUUAAUAAAAUAAGUUCAGGGGGUUAAUAGGACCUUAGUAUAAUAUAAGUGUGUCUCUGAAAUUUCGGG	.(((((((((((((((((((((((((.((((((((((((((((((...(((((((((((((((((((.(((((((((.((.(.(((((...(((((.((..((((.(((...........((((.(((....)))..))))))).))))..)).)))))...))))).).)).))))))))).))))))))))))))))))).)))))))))))))))))).))))))))))))))))))))))))).	AUAGGACCUUAGUAUAAUAUAAGU	UUAUACUAUACUAAGGUUCUAUU	28	0	0	1	30	20	0	6	11	0	0	6	9	0	0	6	58	30	0	1	101	0	1	21
626	miRNA-precursor_683	GGGAGUGGCGAGCGAGAAUGGGAGAGUGGCGAGAGAGAUUUUUGGGAGAGAGGCGUCUAACAAACUUUGGCUAACGUUUGCUAUGGAGCACAAUUAAAUCAAACCCUAGCUACUCCA	.((((((((..((....((((.((((((((.((((.....((((..(((......)))..)))))))).))).)).))).))))...))...................)))))))).	UUUGGCUAACGUUUGCUAUGGAGC	GAGAAUGGGAGAGUGGCGAGAG	27	0	0	0	10	3	0	1	7	0	0	0	24	0	0	3	20	9	0	4	34	0	0	13
627	miRNA-precursor_684	UUCGGCCGACACAAGAAAACAAAAUACUUACUAUUACUACUUUACAUAAUUGGCCGACAAACUUUUUACAUGAUUGGCCGAC	.((((((((((...(((((...........................................)))))...)).)))))))).	AAACUUUUUACAUGAUUGGCCGAC	UCGGCCGACACAAGAAAACAAAAU	35	0	0	32	7	0	0	25	22	0	0	29	7	0	0	1	1	0	0	38	213	192	0	175
628	miRNA-precursor_685	UGUUGAUUAGUUGGAAUUUGGGUUGGGUAGUUAUUGGAUCAUGCAUAGGUUUUAAGAAUUAUAUUUUUUCCCUUUUUCUGAGAAUUAUCGGGUAACUGUGAGCAUGUUUAUUGUUAUUAAUUGACC	.((((((((((.(.(((....(((.(..(((((((.(((.((.(.((((......(((.........)))......)))).).)).))).))))))).).)))......))).).)))))))))).	CUGAGAAUUAUCGGGUAACUGU	AGUUAUUGGAUCAUGCAUAGGU	2	0	0	2	4	4	0	1	17	0	1	3	0	0	0	1	4	0	0	3	57	42	0	7
629	miRNA-precursor_687	CCAGAGACACACUUAUACUAUACUAAGAUCCUAUUACCUCUGAACUUAUUUUAUAAGUAAUUUCCUACCCCUUUUCGGCCUACGUGUCACUAGCUUGAAAAAAAAGUCAACCACCGUAGGCGCACAAGAUAGUGUCACGUAAGUCAUAAAGGGGUAGAAAAUUAUUAAUAAAAUAAGUUCAGGGGGUAAUAGGACCUUAGUACAGUAUAAGUGUGUCUCUGA	.((((((((((((((((((.(((((((.((((((((((((((((((((((((((.((((((((.((((((((((..(((.((((((.(((((.((((........(((.((....)).)))...)))).))))).)))))).)))..)))))))))).)))))))).)))))))))))))).)))))))))))).))))))).)))))))))))))))))).	AUAAGUUCAGGGGGUAAUAGGACC	UCCUAUUACCUCUGAACUUAUU	184	160	2	17	16	0	0	10	34	0	0	19	20	0	0	3	39	0	0	19	131	0	0	37
630	miRNA-precursor_688	UGUUACAAAAUCAAGCUUAUAAGACUAAAAUCAUAAAGAGAAAAAGACAAGAGUAUUGUUAGGUAGUGGAGCCUGAUUAAUUUUAGGUUUUCCUAUUUAUUCUCUAUUUUAGAUUUUUCUAUUUAUUCUCUAUUUUAGGCUUUCCUAUUUAUCCUCUGUAACC	.((((((.............(((.(((((((.(((((.(((((((..(.((((((..(.(((((((.(((((((((......))))))))).)))))))..)..)))))).).))))))).))))).....))))))).)))..............)))))).	AGAGUAUUGUUAGGUAGUGGAGCC	UUUUCCUAUUUAUUCUCUAUUUUAG	13	8	0	3	2	1	0	1	11	6	0	2	5	1	0	0	14	9	0	0	39	9	0	4
631	miRNA-precursor_689	CUACCCCUUUUUAGCCUACGUGGCACUAUCUUGUGGGUCCAACGCUGGUUGAUUUUUUUUCAAGCUUGUCAUGUAGGCCGAAAAGGGGUAA	.(((((((((((.((((((((((((....((((.(((..((((....)))).....))).))))..)))))))))))).))))))))))).	UCAUGUAGGCCGAAAAGGGGU	CCCCUUUUUAGCCUACGUGGC	17	5	0	52	15	4	0	3	16	3	0	25	10	2	0	15	17	2	0	37	102	17	0	67
632	miRNA-precursor_690	GUAAAAAUACUAAAGACAAGCAAACUUGAUUCUCUUAAUUACGAUAUUGAAGUACUCAUUAAGAGAAUCAAGUUUAAGAGAAUCAAGUUUGCUCGUCUUUAGUGUUUUUAA	.((((((((((((((((.((((((((((((((((((((........((((....(((.....)))..))))..)))))))))))))))))))).)))))))))))))))).	UUUGCUCGUCUUUAGUGUUUU	AAUACUAAAGACAAGCAAACU	0	0	0	0	3	1	0	0	7	6	0	0	3	2	0	0	1	0	0	0	3	0	0	0
633	miRNA-precursor_691	UGAAAAGUUGUUACUUUUAUGAGAAGUUGCAACUUUUAUGAAAAAUUAUGACUUUUAUAUAGAAUUGGACUUUUUAUGAAAUGUUUUGACCUUCCGUAGGAUUGUAACUUUUUCAAAGAGUUGUGACCUUUUCG	.(((((((((..((((((..((((((((((((.(((((((.((..(((.(((.(((.(((((((.......)))))))))).))).)))..)).)))))))))))))))))))..))))))..))).)))))).	AGGAUUGUAACUUUUUCAAAGAGU	UUUUAUGAGAAGUUGCAACUUUUAU	16	7	0	3	3	1	0	0	15	11	0	2	8	5	0	0	12	7	0	1	35	32	0	1
634	miRNA-precursor_692	AGUCCUAUUAUUUUCCUGAACUUCUUUUAUAAAUAAUUUUCUAUCCUUUUUCGACCUACGUGGCACUAUCUUGUGGUCCCGGCGCGGGUUGACAUUGUUUUUCAAGCUAGUGUCACGUAGGCCGAAAAAGGAUAGAAAAUUAUUUAUAAAAUAAGUGUAGGAAAAUAAUAGGACC	.(((((((((((((((((.((((.(((((((((((((((((((((((((((((.((((((((((((((.((((((..((((...))))....))........)))).)))))))))))))).))))))))))))))))))))))))))))).)))).))))))))))))))))).	UUUCAAGCUAGUGUCACGUAGGCC	ACCUACGUGGCACUAUCUUGUGGU	65	23	0	56	23	7	0	24	35	0	1	38	42	17	0	30	38	0	0	22	135	0	1	112
635	miRNA-precursor_693	AAUUUUCUACACCUUUUUAGCCUACGUGGCACUAGUUUGAAAAAAAAGUCAACCAUCAUUGGGACCACCAGAUAGUUCCACGUAAUUUAAAAAGGGGUAAAAAUA	.(((((.(((.(((((((((..(((((((.((((.((((........(((..(((....))))))...)))))))).)))))))..))))))))).)))))))).	UUUUCUACACCUUUUUAGCCU	UUUAAAAAGGGGUAAAAAUA	2	1	0	0	7	5	0	0	12	4	0	0	6	4	0	0	10	3	0	0	15	6	0	0
636	miRNA-precursor_694	CCCUCAACCUAUGUCUGAAAUCCCAGAGACAUACUUAUACUAUACUAAGGUCCUAUUACCUCCCUGAACUUAUUUUAUAAGUAAAUUUCUAUCCUUUUUUGGCCUACGUUACACUAGCUUAAAAAAUUUCAAUCAGUGUUGGACCCACAAGAUAGUGUCACAUAGGCCAAAAAGGGGUAUAAAAUGAUUAAUAAAAUAAGUUCAGGAGGGUAAUAGGACCUUAAUAUAGUAUAAGUGUGUCUCUGAGAUUUCGGGCAUAGAUUGAGGU	.((((((.((((((((((((((.(((((((((((((((((((((.((((((((((((((((.((((((((((((((((.(((...(((.(((((((((((((((((.((.((((((.(((.......((((((....)))))).....))).)))))).)).))))))))))))))))).)))...))).)))))))))))))))).)))))))))))))))).))))))))))))))))))))).)))))))))))))).)))))).	AACCUAUGUCUGAAAUCCCAGAGA	CUGAGAUUUCGGGCAUAGAUUGAG	94	18	0	104	31	8	0	54	85	30	0	54	76	26	0	60	79	11	0	71	352	40	22	235
637	miRNA-precursor_695	CCUCAGCUGGCAUUUAUGCUCUCAAACUUUGGGUGUGCACAAGUAAACAGUUAAACUUGUAUAAAGUUGACACGUAGAUACACCCGUCUUACGUGGUACUUUGCGUGAGAAUACUCGAGCUGAUUUAUAGUAUGCCACGUAUUUGUUCUACUUUAAUGUUUAAAUACCUACUUCUGCACACCAAAGUUGGAGGGCAUAGAUGCCAGAUGAGU	.((((.(((((((((((((((((.((((((((.((((((.(((((.....((((((.....((((((.((((...((((......))))(((((((((((..((.((((....)))).))........)))..))))))))..))))..))))))..)))))).....))))).)))))))))))))).))))))))))))))))).)))).	CACCAAAGUUGGAGGGCAUAGA	UAUGCUCUCAAACUUUGGGUGUG	12	3	0	2	2	0	0	1	9	1	0	0	8	1	0	1	1	0	0	1	16	3	0	3
638	miRNA-precursor_696	CCCCCUCAACCUAUACCCGAAAUCCCAGAGACACACUUAUACUAUACUAAGGUCCUAUUACCCUCCUGAACUUAUUUUAUAAGUAAUUUUCUACCCCUUUUUAGCUUACGUGGCACUAGUUUGAAAAAAAAGUCAACCGUCGUUGACCCCACAAGAUAGUGCCACGUAGGCUAAAAAGGGGUAAAAAGUUAUUAAUAAAAUAAGUUCAGGGGGGUAAUAGGACCUUAGUAUAGUAUAAGUGUGUCUCUGAGAUUUCGGGCAUAGGUUGAGGGGU	.(((((((((((((.(((((((((.(((((((((((((((((((((((((((((((((((((((((((((((((((((((.(((((((((.(((((((((((((((((((((((((((.((((........((((((....))))))....)))).))))))))))))))))))))))))))).))))))))).))))))))))))))))))))))))))))))))))))))))))))))))))))))).))))))))).))))))))))))).	CUCUGAGAUUUCGGGCAUAGGUU	ACCUAUACCCGAAAUCCCAGAGAC	54	0	0	74	55	0	0	5	30	0	1	26	70	0	0	42	55	0	0	21	1346	1163	0	428
639	miRNA-precursor_697	AUUUUUAUUUAUCAUGUUGGUUAGUUAAUUUUUAUCUUACUUUCAAAAGUAAAUUAGAUAUCCGAUCUGUUGAACAAAAAA	.(((((.((((.((.(((((.((.((((((.......(((((....))))))))))).)).))))).)).)))).))))).	AUAUCCGAUCUGUUGAACAAAAAA	UUUAUUUAUCAUGUUGGUUAGUU	2	1	0	0	2	0	0	0	2	1	0	0	1	1	0	1	3	1	0	0	8	0	0	0
640	miRNA-precursor_698	ACCCUUUUCGGCCUACGUGACACUAUCUUGUGGGCCCAAUGCUGGUUGACUUUCAAACUAGUGUCACGUAGGCCGAAAAGGGA	.((((((((((((((((((((((((..(((.(((..((((....)))).))).)))..)))))))))))))))))))))))).	UACGUGACACUAUCUUGUGGGCCC	CUUUCAAACUAGUGUCACGUAG	29	0	0	11	42	28	0	2	59	0	0	77	27	0	0	3	56	0	0	5	78	0	0	28
641	miRNA-precursor_699	ACCUCAACCUAUGCCCGAAAUCUCAGAGACACACUUAUACUAUACUAAGGUCCUAUUACCCCCUGAACUUAUUUUAUUAAUAAUUUUUACCCCUUUUUAGCCUACGUGGCACUAUCUUGUAGGCCCAACGAUGGUUGACUUUUUUUUCAAACUAGUGCCACGUAAGCUAAAAAGGGGUAGAAAAUUACAUAUAAAAUAAGUUCAGGGGGGUAAUAGGACCUUAGUAUAGCAUAAGUGUGUCUCUGGGAUUUCGGGCAUAGGUUGAGGG	.(((((((((((((((((((((((((((((((((((((.((((((((((((((((((((((((((((((((((((((...(((((((((((((((((((((.((((((((((((..(((......((((....))))..........)))..)))))))))))).))))))))))))).))))))))...)))))))))))))).)))))))))))))))))))))))).))))))))))))))))))))))))))))))))))))).	AAGUGUGUCUCUGGGAUUUCGGGC	CCGAAAUCUCAGAGACACACUUAU	31	0	0	31	54	26	0	9	63	0	0	18	96	78	0	14	41	0	0	31	172	0	0	85
642	miRNA-precursor_700	GGGGUGUGCAUCGGUCGAUUCGUUCAAUUUUAUAUAUUAUCAGUUUGGUUUAUUGAUUUUUUAUUUUUAAAUAUGCUAAUUCAAUAACAAACCAACAAAAUAUUUUAUAUCGGGUUUUGGUCGUUAUCGAUUCGGUUUAUCCA	.(((((...((((((((((.((.(((((((.(((((..((....((((((((((((.((..(((........)))..)).))))))...))))))......))..))))).))))..))).))..))))).))))).))))).	AUCGGGUUUUGGUCGUUAUCGAUU	CGAUUCGUUCAAUUUUAUAU	7	7	0	0	9	5	0	0	20	19	0	0	6	4	0	0	12	11	0	0	43	35	0	2
643	miRNA-precursor_701	AUUUUUGACUUACAAUAAGUCACUUUGAUGAUUGUCAAACACUAUAAUAAGUGAAAAACUGAUUUUUAAGUCAGUUUAACCAACUUAAAAGCCAAUUCAAACGAACACAUAUUAAAAUGUUUGACAAUUAUCAGAGUGACUUGUUUUAAGUCAAAAAC	.(((((((((((.((((((((((((((((((((((((((((...(((((.(((..(((((((((....)))))))))..................(((....)))))).)))))...)))))))))))))))))))))))))))).))))))))))).	UGUUUGACAAUUAUCAGAGUGACU	UCACUUUGAUGAUUGUCAAACACU	1	1	0	0	1	1	0	0	4	4	0	0	1	0	0	0	1	0	0	0	4	1	0	0
644	miRNA-precursor_702	UCACAAGUACCCCCUCAACCUAUGCCCGAGAUUCCAGAGGUUCACUUAUACUAAGGUUCUAUUACCCCCUGAACUUAUUUUGUAAGUAAUUUCAACCAUUUUUUGGUCUACGUGACACUAGCUUGAAAAAAAAGUCAAUCAGCGUUGGUACCACAAGAUAGUGCCACGUAGGUCAAAAAGGGUAGAAAAUUAUUAACAAAAUAAGUUCAGGGGGUAAUAGGACCUUAGUAUACUAUAAGUGUGUCUCUGAAAUUUCGGGCAUAUGUUGAGGGGGUACUUGUGC	.((((((((((((((((((.(((((((((((((.((((((..(((((((((((((((((((((((((((((((((((((((((.(((((((((.(((.((((((((((((((((.(((((.((((.........(((((....))))).....)))).))))).))))))))))))))))))).).)))))))).))))))))))))))))))))))))))))))))))))).....))))..)))))).))))))))))))).)))))))))))))))))).	AUAAGUUCAGGGGGUAAUAGGACC	UUCUAUUACCCCCUGAACUUAUU	25	0	0	19	23	0	0	8	185	145	0	47	103	0	1	15	26	0	0	28	95	0	0	104
645	miRNA-precursor_703	UGUAAUCCUAUUUGCAGUUGGUGUUGGCUUUGUAAGGAAAAACACAACUCUAUAAAUAGAGGAUGGUCUUGAGAGAAUAAUUCAAUUCGUCAUUGAUAUUGUAUUCGAAAGUCAUUAGAACAUAACAGUUUUUAGAGAGCUUUCAACAAGAGAAAAGAGAGAAGGAAAAGGGUUAUU	.((((((((.(((....(((.((..((((((.((((((.........(((((....)))))(((((.(((..(((.((((((((((.....))))).))))).)))..))))))))............)))))).))))))..)).)))...............))).)))))))).	UUAGAGAGCUUUCAACAAGAGAAA	GCAGUUGGUGUUGGCUUUGUAAGG	2	1	0	4	6	4	0	0	16	6	0	1	6	2	0	1	3	1	0	1	30	21	0	4
646	miRNA-precursor_705	AAUGUACAAGUACCCUCUCAACUUAUGUUCGAAAUCUCAGACACACUUAUAUUAUACUAAGUCCUAUUACUACUCCCUGAACUUAUUUUAUAAGUAAUUUUUACCCCUUUUCGGCCUACGUGGCACUAGGUUGCAAAAAAAAAAGUCAAUCAGCGUUAGCCCCACAACAUAGUGCUACAUAGACCGAAAAGGGAUAGAAAAUUACUUAUAAAAUAAAUUUAGGGAUAAUAAGACCUUAAUAUUAUAUAAAUGUGUCUGUGGGAAUUUGGACAUAGGUCGAAAAGGUACUUGUGCAUA	.(((((((((((((...((.(((((((((((((.(((((((((((.((((((.(((.((((((.(((((....((((((((.((((((((((((((((((((..((((((((((.(((.(((((((((.((((...........((......))..........)))).))))))))).))).))))))))))...)))))))))))))))))))).))))))))))))).)).)))).))).)))))).))))))))..))).))))))))))))).))...))))))))))))).	UUGGACAUAGGUCGAAAAGGUACU	UACCCUCUCAACUUAUGUUCGAA	66	15	0	44	14	8	0	29	79	36	0	43	36	14	0	35	54	15	0	42	198	62	0	142
647	miRNA-precursor_706	AUUAUUAUCAUAUGUUAGUUACAAUUUUAUCCUUAACUUAAAAGAUUGUACAACUCCACAAGUAUAAUAAA	.(((((((.((.(((.((((((((((((.............)))))))))..)))..))).))))))))).	AAAAGAUUGUACAACUCCACAAGU	AUGUUAGUUACAAUUUUAUCC	1	1	0	0	4	4	0	0	10	10	0	1	5	5	0	0	10	9	0	0	15	10	0	0
648	miRNA-precursor_707	UAGUCCUCAUAAGCUAAGUUGCUCGGACUCUCCAAAAAUGUUGCCACGCCGUGUCAGAUCUUUCAGAAAUACACUAUUUUUGGAGGAUCCGACACGCACCCAUCGACAUUUUUGAAGAGUCUAAGCAACAUAGCUCAUAAGUGACUC	.((((((.((.(((((.((((((.(((((((.(((((((((((......((((((.(((((((((((((((...))))))))))))))).)))))).......))))))))))).))))))).)))))).))))).)).)).)))).	UGCUCGGACUCUCCAAAAAUGUU	CAUUUUUGAAGAGUCUAAGCAAC	20	13	0	0	10	5	0	2	9	5	0	10	8	4	0	2	13	10	0	2	37	22	0	32
649	miRNA-precursor_708	UAAAAUUUUACAAAAGUAGUAUAAACGUAUUUCAUGGUAACGUUUUAGGGUAUAUUUUAUUUUUAAAAAACUAACAGCAUUAGGUUGAUAUACGUCACUGUAAGUAACGUUUUACUUUUAAAACGUUAUUUUCAGUAACGUUUUACUGCUAAAACGUUACUUUAGGAGUAAAACGUUACUGUUAGUAACGUAUAUCAAUCUGACGCCAUCAACUUUUAAAAAAUAAAAUAUAUCCUAAAACGUUACUGUGGAAUACGUUUAUACUAGUUUUGUAAAAUUUUAG	(((((((((((((((.((((((((((((((((((((((((((((((((((((((((((((((((.((((.......((.((((((((((((((((.((((..(((((((((((((((((((............((((((((((((....)))))))))))))))))))))))))))))))..)))).)))))))))))))))).)).......)))).)))))))))))))))))))))))))))))))))))))))))))))))).))))))))))))))).	AGUAACGUAUAUCAAUCUGACGCC	CAUUAGGUUGAUAUACGUCACUGU	152	0	0	22	173	122	0	7	158	0	0	31	50	0	0	4	102	0	0	48	1926	1525	0	72
650	miRNA-precursor_709	AAGCGGGAAUCGCAAUUUGAAGUUGGUUGUUAAGGCUGAAUUUUGACUGCGAAAAACUGCUC	.(((((...(((((..((((((((((((.....)))).)))))))).)))))....))))).	CUGAAUUUUGACUGCGAAAAACU	GAAUCGCAAUUUGAAGUUGGUUG	7	3	0	1	0	0	0	0	12	7	0	1	0	0	0	0	3	0	0	0	11	4	0	8
651	miRNA-precursor_710	AUAGAAGAGUGAAGUAGUAGGACGACCAAGGGUAAAAAUAUAAUUUUAUAUUCUAA	.(((((..(((((((.(((.....(((...))).....))).))))))).))))).	AGAAGAGUGAAGUAGUAGGACGAC	AAAAAUAUAAUUUUAUAUUCUAA	16	16	0	19	8	5	0	8	16	12	0	20	8	5	0	13	8	8	0	7	29	16	0	13
652	miRNA-precursor_711	UGCACAAGUACCCCCUCAACCUGUGCCGGAAAUCUCAGAGACACACUUAUACUAUACUAAGGUCCUAUUACUCCCUUGAACUUAUUUUAUAAGUAAUUUUCUACCUCUUGUCGGCCUACGUGGCACUGGCUUGAAAAAAAAAAGUCAACUAGCAUUGGACCCACAAGAUAGUGUCACGUAGGCUGAAAAGGGGUAGAAAAUUAUUAAUAAAAUAAGUUCAAGGGGGUUAUAUGACCUUAGUAUAGUAUGUGUGUCUCUGAGAUUUCGAAUAUAGUUGAGGGGGUACUUGUGC	.(((((((((((((((((((.((((...((((((((((((((((((..((((((((((((((((.(((.(((((((((((((((((((((.((((((((((((((((((.((((((((((((((((((.((((.......((.((......)).)).......)))).)))))))))))))))))).)))))))))))))))))).))))))))))))))))))))).))).))))))))))))))))))))))))))))))))))...)))))))))))))))))))))))	CCACAAGAUAGUGUCACGUAGGCU	CCUACGUGGCACUGGCUUGAAAAA	94	0	0	36	102	72	0	11	110	0	0	51	55	0	0	46	298	206	0	48	957	627	1	123
653	miRNA-precursor_712	ACUCCAAAAUACCCUUGUCAUCCAACAUUGGAUUCAAAAUUGACCACUUAUUUAACGGUCCAUUUUGAACAAAAAGGUGGAUGACAAGGGUAUUUUGGAGC	.(((((((((((((((((((((((........((((((((.((((...........)))).))))))))........))))))))))))))))))))))).	CAAAAUACCCUUGUCAUCCAA	GAUGACAAGGGUAUUUUGGA	8	0	0	3	5	2	0	3	6	3	1	1	10	5	0	4	3	1	0	0	26	9	0	31
654	miRNA-precursor_713	AUGGUGACGACCUUCCUGAAAGAUUGUGACUUUUCCAAAGGUUUGUGACCUUUCCGGUAAGACACAAUAAGAACCCUUUUCGCACUAC	.(((((.(((............((((((.(((..(((((((((...)))))))..)).))).))))))...........)))))))).	UUUCCGGUAAGACACAAUAAGAAC	AAAGAUUGUGACUUUUCCAAAGG	4	3	0	2	2	2	0	0	14	10	0	0	4	1	0	0	4	4	0	0	14	10	0	2
655	miRNA-precursor_714	UGAAAUGUUGCGACUUUUAUGAAAAAUUGUGACUUUUAUGAAAAGUUGCGAUUUUUAUGAAAAGUUGUGACUUUUAUGAAAGAUGACGACCUUUCUGAAAGAUUGUGACUUUUCC	.((((.(((((((((((((.((((..((((.((((((((((((.((((((((((((...))))))))))))))))))))))).).))))..)))))))))).))))))).)))).	AAGAUGACGACCUUUCUGAAAGAU	UUUUAUGAAAAAUUGUGACUUUU	12	6	0	1	5	0	0	1	15	4	1	1	7	5	0	1	8	4	0	2	49	16	0	17
656	miRNA-precursor_715	CUCCUUCAAUCUAUGCCCGAAAUCUCUGACACACACUUAUACUAUACCAAUGUCUUAUUACCCCCCUGAACUUAGUUUAUUAAUAAUUUUCUACCCUUUUUCGGCCUACGUGUCACUAUCUUGUGGGCCCAACAAUGGUUGACUUUUUCUCAAGCUAGUGCCACGUAGGUCGAAAAGGGGUAGAAAUUUCUUAAUAAAAUAAGUUCAGGGGGGUUAUUCAACAUUAGUAUAUUAUAAGUGUGUCUCUGAAAUUUCAGGCAUAGAUUGAGGGGU	.((((((((((((((((.(((((.((.((.(((((((((((.(((((.(((((...((.(((((((((((((((.((((((((.((.(((((((((((((((((((((((((.(((((.((((.(((..((((....)))).....))).)))).))))).))))))))))))))))))))))))).)).)))))))).))))))))))))))).))...))))).))))).))))))))))).)).)).))))).)))))))))))))))).	AAGUGUGUCUCUGAAAUUUCAGGC	CCGAAAUCUCUGACACACACUUA	26	1	0	21	10	4	0	8	20	2	0	35	20	5	0	17	17	4	0	21	90	26	0	87
657	miRNA-precursor_716	GUACCCCCUAGACUAUGAACGAAAUUUAAGAAACACAUCUUAACGAAACUAAGGUCCUAUUACCCCCGAUCUUAGUUUUAUUUUUAUUUUGUGAACCUUUUGUCUUACGUGACAUACUCCAUGAUUCCACGCAAUUGAGGCGCGUGAGAGACAUUUGAAUACCACGUCAGCUAAAAAUGUGUACAAAAUUAUAAAAAGAAAAAAAAGUUUAGGGGGUAAUAUGAUCUUAGUUUAGUUAAGUGUGUAUCUGUCAUUUUGGUCAUAGUCUAGAGGGUAG	.(((((.(((((((((((.((((((...(((.(((((.((((((.(((((((((((.((((((((((...(((..((((.(((((((((((((.((.(((((.((.(((((...((.((.(((.((((((((.........))))).))).)))..)).)).))))).)).)))))..)).))))))...))))))).))))..)))....)))))))))).))))))))))).))))))))))).)))...)))))).))))))))))).))))).	CCCCUAGACUAUGAACGAAAUUU	AUUUUGGUCAUAGUCUAGAGGGU	14	7	0	6	3	1	0	1	10	5	0	6	6	3	0	0	5	2	0	4	26	2	0	12
658	miRNA-precursor_717	CAACUAUGAUCCUUAACUUUGGGUGUGCACAAGUAGACUUAAGUUUUUAUAAAAUUGAACAAAUAGACAUAUUCGUCCUACGUGGCACCCACAUGGCAAUUUUGUGUCCUAUGUGGCAUCCUACAUGUAUUAUGCCAUGUAGGAUACGUGUGUUUACUUGUUCAAUUUUAUACAAGUUUAAAGUGCCUACUUGUGCACACUCAAAGUUGGAGGGCAUAGUUA	.(((((((.(((((((((((((((((((((((((((((((((((((.(((((((((((((((.(((((((((..(((((((((((((.((((((((((......)).)).))))))................)))))))))))))..))))))))).))))))))))))))).)))))).))))..)))))))))))))))))))))).)))))))))))).	CUUGUGCACACUCAAAGUUGGAGG	UUAACUUUGGGUGUGCACAAGUA	39	5	1	7	22	5	0	4	61	18	0	8	34	6	0	6	29	6	0	6	154	33	0	29
659	miRNA-precursor_718	ACGUUUUUCGAGAGUCAAACAAUUUAAGUUUGAUUGAGAAUUUGUGCAUGGUCUUCAAUUUUUUUGAAAUGAAAUUUAUAUAUUUGUAAAACUAUGUAAAAAGUAUUAUAAAUCACAAUAAUUUAUAAUUUUUUCAAAAUAUUUUAAAGAUCUAUGAAAAUUUACGAUCAAAGUUAGACUUGUUUGAAGCUCGAAAUCUGA	.((..(((((((..(((((((((((((.((((((((.((((((...(((((((((.((...((((((((.....((((((((.((....)).))))))))....(((((((((.......)))))))))..))))))))....)).)))).))))).)))))).)))))))).))))).))))))))..)))))))..)).	AGACUUGUUUGAAGCUCGAAAUCU	UUUUCGAGAGUCAAACAAUUUAAG	7	1	0	76	2	1	0	21	15	4	0	58	4	0	0	51	4	0	0	59	28	7	2	277
660	miRNA-precursor_719	CCCCCUCAACCUAUGCCGGAAAUUCCAGAGACACACUUAUACUAUACUAAGGUCCUAUUAUCCCUCUGAACUUAUUUUAUAAGUAAUUUUCUACCCCUUUUUAGCCUACGUGGCACUAGUUUGAAGAAAAAAAAGUCAACCAUCGUUGGACCCACAAGAUAGUGCCACGUAGGUCGAAAAGGGGUAAAAAAUUAUUAAUAAAAUAAGUUCAUGGGGGUAAUAGGACCUUAGUAUAGUAUAAGUGUGUCUCUGAGAUUUCGGGCAUAGGUUGAGGGGU	.((((((((((((((((.((((((.((((((((((((((((((((((((((((((((((((((((.((((((((((((((.(((((((((.(((((((((((.(((((((((((((((.((((............(((((....))))).....)))).))))))))))))))).))))))))))).))))))))).)))))))))))))).)))))))))))))))))))))))))))))))))))))))).)))))).)))))))))))))))).	CUCUGAGAUUUCGGGCAUAGGUU	ACCUAUGCCGGAAAUUCCAGAGAC	191	0	0	13	39	0	0	6	482	311	0	11	60	0	1	20	98	0	0	33	280	0	0	57
661	miRNA-precursor_720	UCACGGUAACGUUUUAGGGUAUAUUUUUUUUAAAAAAAACUAACAGCAUUAGGUUGAUAUACGUUACUGUAAUGUUUUACUCCUAAAACGUUAUUUUCAGUAACGUUUUACUCCUAAAAAGUUACUAUGUAGUAACGUUUUAGCAGUAAAACGUUACUGUGAGUAAUGUAUAUCAAUCUGACGCCAUUAACUUUUAAAAAAUAAAAUAUAUCCUAAAACGUUACUGUGGA	(((((((((((((((((((((((((((((((((((.....(((..((.(((((((((((((((((((((((((((((((....)))))))))))...(((((((((((((((.((((((.((((((....)))))).)))))).)))))))))))))))..)))))))))))))))))))).))..)))..))))))))...))))))))))))))))))))))))))).	AGUAAUGUAUAUCAAUCUGACGCC	CAUUAGGUUGAUAUACGUUACUGUA	144	98	0	40	50	35	0	17	171	104	0	34	111	79	0	21	162	109	0	20	412	310	1	86
662	miRNA-precursor_721	AGACACACUUAUACUGUACUAAGGUCCGAUUACCCUUUGAGUUUAUUUUAUAAGUAAUUUUUUAUCUCUUUUUAGCCUAUGUGGCACUAGUUUGAAAAACAAAGUCAAUCAUCAUUGGACCCACAAGAUAGUGCCACGUAGACCGAAAUGGAGCAGCAAAUUAUUAAUAAAAUAGGUCCAGGGGUAAUAGGACCUUAGUAUAGUAUAAGUGUGUCA	.((((((((((((((((((((((((((.(((((((((.((.((((((((((.((((((((.....((((((((.(.(((((((((((((.((((.....(((.(........).)))......)))).))))))))))))).).)))).))))....)))))))).)))))))))))).))))))))).)))))))))))))))))))))))))).	ACAAGAUAGUGCCACGUAGACCG	CCUAUGUGGCACUAGUUUGAAAA	11	5	0	11	9	1	0	6	16	4	0	22	7	2	0	9	16	4	2	23	91	25	0	56
663	miRNA-precursor_722	CAAGUUAGCGGACAUCCCGAGGGCCUAAUACCUUCUCGGGAUGUACAUUGAACUUC	.(((((....(((((((((((((.........)))))))))))).)....))))).	CUUCUCGGGAUGUACAUUGAACUU	AGUUAGCGGACAUCCCGAGGGCCU	34	0	1	0	16	0	0	0	14	0	0	0	5	0	0	0	18	7	0	0	62	44	1	3
664	miRNA-precursor_723	CAAGUUAGCGGACAUCCCGAGGGCCUAAUACCUUCUCGGGAUGUACAUUGAACUUC	.(((((....(((((((((((((.........)))))))))))).)....))))).	CUUCUCGGGAUGUACAUUGAACUU	AGUUAGCGGACAUCCCGAGGGCCU	8	0	1	0	17	0	1	0	13	0	0	0	4	0	0	0	19	7	0	0	79	44	1	3
665	miRNA-precursor_724	CAAGUUAGCGGACAUCCCGAGGGCCUAAUACCUUCUCGGGAUGUACAUUGAACUUC	.(((((....(((((((((((((.........)))))))))))).)....))))).	CUUCUCGGGAUGUACAUUGAACUU	AGUUAGCGGACAUCCCGAGGGCCU	18	0	1	0	17	0	1	0	14	0	0	0	3	0	0	0	18	7	0	0	64	44	1	3
666	miRNA-precursor_725	AGUUGCUCGGACUCUCCAAAAAUGUUGCCGCACCGGUGUCAGAUCUUUCAAAAUACACUAUUUUUGGAGGAUCCGAGACACUGGUCGACAUUUUUGAAGAGUUCGAGCAACA	.((((((((((((((.(((((((((((....(((((((((.((((((((((((........))))))))))))...)))))))))))))))))))).)))))))))))))).	UGCUCGGACUCUCCAAAAAUGUU	AUUUUUGAAGAGUUCGAGCAAC	22	13	0	1	10	5	0	2	8	5	0	11	8	4	0	5	13	10	0	3	29	22	0	36
667	miRNA-precursor_726	ACCUUAACUAAACUAAGGUCCUGUUACUUCCCUGAACUUUUUCUUUUUGUAAUUUUAUACACCUUUUGUCUUACGUGGCACACUCCGUGACUCCACGCAAUUGAGGCGCGUAGAGAUAUUUGGAAUCCACGUAAGCCAAAAAGGUGCACAAAAUUACAAAAAAAAAAAGUUCAAAAGAGUAAUAGGAUCUUAGAAUAGUUAAGGC	.(((((((((..(((((((((((((((((...((((((((((.(((((((((((((...(((((((((.(((((((((.....((((...(((.((((.........)))).))).....))))..))))))))).).))))))))...))))))))))))).))))))))))...)))))))))))))))))..))))))))).	AUAGGAUCUUAGAAUAGUUAAGGC	CUUAACUAAACUAAGGUCCUGUU	44	15	0	12	9	4	0	2	43	19	0	5	28	12	2	12	65	33	2	5	160	64	1	32
668	miRNA-precursor_727	CGUAUUUCAUGGUAACGUUUUAGGGUAUAUUUUAUUUUUUAAAAACUAACAACAUUAGGUUGAUAUACGUUAUUGUAAGUAACGUUUUACUUUUAAAACGUUAUUUCCAGUAACGUUUUAGGAGUAAAACGUUAAUGUAAGUAAUGUUUUAGGAGUAAAACGUUACUGUGAGUAACGUAUAUCAAUCUGACGCCAUCAGCUUUUAAAAAAUAAAAUAUAUCCUAAAACGUUACUGUGGAAUACA	.(((((((((((((((((((((((((((((((((((((((((((.((.......((((((((((((((((((((...(((((((((((((((((((((((((((((.((.((((((((((....)))))))))).)).)))))))))))))))))))))))))))))...)))))))))))))))))))).......)).))))))))))))))))))))))))))))))))))))))))))).	AGUAACGUAUAUCAAUCUGACGCC	CAUUAGGUUGAUAUACGUUAUUGU	468	330	0	8	31	0	0	8	529	473	0	52	267	206	0	1	409	333	0	21	386	0	0	28
669	miRNA-precursor_728	CAUGUCGGACACUAUAUAAGACGAAUGUGUCUACUUGUUUAAUUUUGUACAAGCUUAAGUGUCUAUUUGUACAAACCUGAAGUUAGAGGGUAUAAAUGUCAUAUGAAGCCAAGUUAAAGGUUACGUUUAUGCCUCUAACUUUGUGUGCGUAAAAGUAGACACCUAAACUUGUAUAAAUUUGAACAAGUAGACACAUGAGUCCUAUUUGACAUAGUACACGUAGGACAU	.(((((..((((((((((.(((..((((((((((((((((((.((((((((((.(((.((((((((((.(((..((.((((((((((((.(((((((((.......((((........))))))))))))))))))))))))).))..))).)))))))))).))).)))))))))).))))))))))))))))))..))).))).....)))))....))..)))))	UGAACAAGUAGACACAUGAGUCCU	GACGAAUGUGUCUACUUGUUUAAU	45	24	0	0	15	5	0	2	63	31	0	0	15	7	0	0	46	32	0	0	175	106	0	5
670	miRNA-precursor_729	CCGUCCCUAUUUAGUUGUCCACUUUAGAAAAGGCACACAUAUUAAGAUAAUAAUAAUUAACAUAGUGAAGUUACAAUUUUACCCUUAUUAAAUAUGAUUUAAAAAUGAUGA	.((((....(((((..(((...(((((..((((......(((((......))))).........(((((((....))))))))))).)))))...))))))))...)))).	AUUUAGUUGUCCACUUUAGAAAAG	UAUUAAAUAUGAUUUAAAAAU	7	7	0	5	7	1	0	3	10	9	0	2	6	4	0	7	14	10	0	5	40	27	0	20
671	miRNA-precursor_730	CCCUUCAACUUUGAUUCUGCACAAGUAGUCAUUUGAACUUAUAUAAAAUUGAACAAGUAGACACACAUAUGACAUAAAUUUGUCAUCUAGGGUGCCAUGUAGGACGAAUGUGUCUAUUUGUUUAAUUUUAUACAAGUUUAAGUGUCUACUUGUGCACAUCCAAAGUUAAAGGU	.((((.(((((((..(.(((((((((((.(((((((((((.((((((((((((((((((((((((...((((((......)))))).....((.((.....))))...)))))))))))))))))))))))).))))))))))).))))))))))).)..))))))).)))).	CUUCAACUUUGAUUCUGCACAAGU	UUGUGCACAUCCAAAGUUAAAGGU	37	14	0	31	6	1	0	12	15	8	0	32	6	2	0	9	14	6	0	20	78	29	1	85
672	miRNA-precursor_731	ACAUUUUUGCAUGUGUAUAUACAAUUUUCUCUCGCUUUAUACAAAACAGAAGCAAAAUUAUACACUUCUGUGUAUAAAGUGAGAGAGGCGAGCGAGAAUGG	.(((((((((.(((............((((((((((((((((...(((((((............)))))))))))))))))))))))))).))))))))).	AUAAAGUGAGAGAGGCGAGCGAGA	AUACAAUUUUCUCUCGCUUUAUAC	13	0	0	3	3	0	0	4	15	3	0	6	14	1	11	4	5	0	0	3	21	5	0	12
673	miRNA-precursor_732	CCCUUCAACUUUGAGUGUGCACAAGUAGACACUUAAACUUUUAUAAAAUUGAAGAAAUAGACACACAUGUCCUACAUGUCAUUUUUUGUUUUAUGUGGUGUCCUACGUGUAUUUUACCAUGUAGGACUCAUAUGUUUAUUUAUUUAAAAGUUGGAUAGUUAAAGUGUCUGUUUGUGCAUUAUGAAAGUUAGAGGU	.((((.((((((.(..((((((((((((((((((.((((.((......(((((.((((((((..((((((...)))))).............((((((.((((((((((........)))))))))))))))))))))))).)))))......)).)))).))))))))))))))))))..).)))))).)))).	CUUCAACUUUGAGUGUGCACAAGU	UUGUGCAUUAUGAAAGUUAGAGGU	13	4	0	50	12	3	0	35	6	5	0	63	4	1	1	41	9	1	1	82	38	9	2	203
674	miRNA-precursor_733	AAAUAGGGAUAAGGUUUGUGUACACUUCAUUCUAGUUUUUUAAAACUGUAUUUGUAAGAUUACAUUGAAUUUGAAUUGUUGUUG	.(((((.(((.(((((((((((..(((((...((((((....))))))....)).)))..)))).)))))))..))).))))).	AGGGAUAAGGUUUGUGUACACUUC	AAGAUUACAUUGAAUUUGAAUUGUUGU	11	3	0	1	6	2	0	0	7	4	0	1	7	4	0	0	3	3	0	0	18	11	0	2
675	miRNA-precursor_734	ACCCUCAACCUAUGCCCGAAAUCCCAAAGACACACUUAUACUAUACUAAGGUCCUAUUACCCCCCUGAACUUAUUUUAUUAAUAAUUUUUUACCCCUUUUCGCCCUACGUGGCAUUAUCUUGUGGGCCCAACGCUGGUUGACUUUUUUUUUCAAACCAGUGCCACGUAGGCUAAAAAGGGGUAGAAAAUUACUUAUAAAAUAAGUUCAGAGAGUAAUAGGACCUUAGUAUAGUAUAAGUGUGUCUCUGAGAUUUCGGACAUAGGUUGAGGGG	.(((((((((((((.((((((((.((.(((((((((((((((((((((((((((((((((.(..(((((((((((((((...((((((((((((((((((...((((((((((((......(((.......)))(((((..............)))))))))))))))))...))))))))))))))))))...))))))))))))))).).))))))))))))))))))))))))))))))))).)).)))))))).))))))))))))).	AAGUGUGUCUCUGAGAUUUCGGAC	CCGAAAUCCCAAAGACACACUUAU	55	0	0	15	19	9	0	17	166	11	0	28	76	0	0	114	57	0	0	20	680	416	5	46
676	miRNA-precursor_735	UGGGUGGGAAGUAUAUUUUGGAGCAAAUAGGUGGAUGGAGGAUAAUUUUGUACUAUUUUCAAUACUUUGAGGAUAUUUUAGACCCU	.((((..(((((((.((((((((.....((((((((((((.....)))))).))))))......)))))))))))))))..)))).	AAUACUUUGAGGAUAUUUUAGACC	GGGAAGUAUAUUUUGGAGCAAAUA	7	2	0	2	1	0	0	4	7	2	0	4	6	1	0	3	1	0	0	8	18	5	0	10
677	miRNA-precursor_736	CUCGAUCAAUGAUGGCUACUGAUACUCGGGCCUGCAUCACGAAAAUAGAUGCAGAGCGUAGCAUGAGUACCAAUAGGGGUGGGC	.((.(((..((.(((.((((.((.((.(.(((((((((.........))))))).)).))).)).))))))).))..))).)).	AAUGAUGGCUACUGAUACUCGGGC	GUAGCAUGAGUACCAAUAGGGG	12	11	0	0	3	3	0	0	6	4	0	1	3	2	0	2	4	4	0	1	13	13	0	2
678	miRNA-precursor_739	AAUUUUUUACCCCUUUUAGCUUACGUGGCACUAUCUUGUGGGCCCAACGAUGGUUGACUUUUUUUUUCGAACUAGUGUCACGUAGGCUUAAAAGGGGUAGAAAAUC	.((((((((((((((((((((((((((((((((....((.((((.......)))).))..............))))))))))))))).))))))))))))))))).	UUCGAACUAGUGUCACGUAGGCU	UUACGUGGCACUAUCUUGUGGGC	30	7	0	20	17	3	0	11	29	0	0	28	26	6	0	2	51	9	0	6	154	28	48	55
679	miRNA-precursor_740	UGUUGCUCGGACUCUUCAAAAAUGUUGACCAGUGUGUGUCAAAUCCUCCAAAAACAGUGUAUUUUUGAAGGAUCCGACACGGGUGCGGCCGACAUUUUUGGAGAGUCUGAACAACU	.((((.(((((((((((((((((((((.((.((.((((((..(((((.((((((.......)))))).)))))..)))))).))..)).))))))))))))))))))))).)))).	UGCUCGGACUCUUCAAAAAUGUU	AUUUUUGGAGAGUCUGAACAACU	35	19	0	3	6	4	0	4	9	0	0	1	8	5	0	5	20	13	1	5	61	31	0	12
680	miRNA-precursor_741	CUGAAGCGAGCGCCUUUUUCAGAUCGCAUCGCCUCAGGAGAAAGAAGCGCAGUGGUAGCACUUCGCCUCGAAGCGCGCUUUUCACAACACUUCUUCCGACUUUAAAGACAUUAUCUAUUACUUGAGGCAGUGAGACACUGGAAACUGCGAAAAAAUUUAA	.((((.....(((..(((((((.((.(((.((((((((...((((((.(..((((..((.(((((...))))).)).....))))..).))))))..........(((.....)))....)))))))).))).))..)))))))..)))......)))).	UUUUCAGAUCGCAUCGCCUCAGG	GAGGCAGUGAGACACUGGAAACU	8	3	0	5	5	3	0	5	5	3	0	5	4	0	0	10	11	2	0	11	24	9	0	23
681	miRNA-precursor_742	UUGUUUGCGUUGUAUUACAUCAUUGUUUACGUGAACAUCAAAAUAGUGAUGAAAUAUGUAGUGAAUAU	.(((((((..((((((.(((((((((((...(((...)))))))))))))).))))))..))))))).	AGUGAUGAAAUAUGUAGUGAAUA	UUUGCGUUGUAUUACAUCAUUGUU	1	1	0	0	1	1	0	0	2	1	0	0	0	0	0	0	1	0	0	0	3	2	0	0
682	miRNA-precursor_743	GGGAAGUUGUUGGUUGUGGGUGGGGUGGAAAGAUUUGAUAAAUCUAAUUUUAAAGAGAUUAAAUCUUUCCUACUCCUCCCAUACCCAUGACUUCCA	.(((((((((.(((.(((((.((((((((((((((((((...(((........))).))))))))))))).))))).)))))))).))))))))).	UCUUUCCUACUCCUCCCAUACC	UUGUGGGUGGGGUGGAAAGAUU	12939	12138	0	0	5570	5218	0	0	10180	9542	1	0	7303	6897	0	0	7526	7097	2	0	25522	23931	5	0
683	miRNA-precursor_744	AGAUUGCACAAAUUUCCGAUCAAACUUAAACUGUUUGACUCUGAAAACAUCAAAUGUGUCAUAUAAAUUGAGAAAGACGGAGUAACAGUGAAAUUA	.((((.(((....(((((.((...(((((..(((.((((.((((.....)))...).)))).)))..)))))...))))))).....))).)))).	AUUUCCGAUCAAACUUAAACUGUU	AUAAAUUGAGAAAGACGGAGUAAC	118	16	2	3	53	13	1	2	116	19	5	2	70	25	0	0	101	26	1	2	514	141	7	11
684	miRNA-precursor_745	AAUAAUUUUAUAUUUCUUUUCGUCCUACGUGACACUAACUUGAAAAAAAAAUGUCAACAUACAUUGAACUCACAAGAUAAUGCCACGUAAGUCGAAAAGGAAUAGAAAAUUAUA	.((((((((.((((((((((((.(.((((((.((.((.((((.......(((((......))))).......)))).)).)).)))))).).)))))))))))).)))))))).	UCACAAGAUAAUGCCACGUAAGUC	CCUACGUGACACUAACUUGAAAAA	17	4	0	7	14	4	0	6	17	3	0	9	24	13	0	8	12	4	0	8	83	30	0	31
685	miRNA-precursor_746	CCUUUUCGACUUACGUGGCAUUAUCUUGUGAGUUCAAUGUAUGUUGACAUUUUUUUUUCAAGUUAGUGUCACGUAGGACGAAAAGA	.(((((((.((((((((((((((.((((.(((...(((((......)))))...))).)))).)))))))))))))).))))))).	UUUUUCAAGUUAGUGUCACGUAGG	UACGUGGCAUUAUCUUGUGAGUUC	5	0	0	15	4	0	0	14	7	1	3	17	5	0	0	24	8	0	0	12	16	5	2	81
686	miRNA-precursor_747	CAAGUUAGCGGACAUCCCGAGGGCCUAAUACCUUCUCGGGAUGUACAUUGAACUUC	.(((((....(((((((((((((.........)))))))))))).)....))))).	CUUCUCGGGAUGUACAUUGAACUU	AGUUAGCGGACAUCCCGAGGGCCU	9	0	1	0	10	0	0	0	13	0	0	0	3	0	0	0	34	0	0	0	84	44	1	3
687	miRNA-precursor_748	CGAACUUAUUCUAUGUGACAGUCUCAUGUGGUUUGUUGUCAAUUUACAAAUUGAUUUAUUGGUUAUGCAAAUGUUAGAAGAUUAUGUCAUGUAGGAACGCCUGUUUA	.((((...((((((((((((((((......((((((.(((((((....)))))))...........))))))......))))..))))))))))))......)))).	AGAUUAUGUCAUGUAGGAACGCCU	CUUAUUCUAUGUGACAGUCUCA	8	7	0	2	1	1	0	0	5	5	0	0	9	6	0	0	3	3	0	0	30	19	0	2
688	miRNA-precursor_749	AAACAUGUCAAAGGAACUGGUCCGACGUAGUAGAUUGACUUGUCUACAACAAGUAUUGAUGAAGAAGGAAGCUGAGGAUCAUAACAUGUUGUUGGACCUUUCUUCAUCAUCACUCGUUAUAGAUAAGUCAAUUAACUGCGUUGUCCUUUGACAUGUUC	.((((((((((((((.......(((((((((.((((((((((((((.(((.(((..((((((((((((...((((.(((........))).))))..))))))))))))..))).))).)))))))))))))).))))))))))))))))))))))).	ACUGGUCCGACGUAGUAGAUUGAC	CAAUUAACUGCGUUGUCCUUUGAC	145	33	0	78	52	8	0	33	215	56	3	70	96	22	0	59	123	36	0	76	395	102	0	271
689	miRNA-precursor_750	AAUUCCUUUUCGGCCUACGUGACACUAGCUUGAUAAAAAAAAGUCAAUCAUUUUGGAUCGACAAGAUAGUGCCACGUAUGCCGAAAAGGGGUA	.(((((((((((((.((((((.(((((.((((.......(((((.....))))).......)))).))))).)))))).))))))))))))).	UUUUCGGCCUACGUGACACUAGC	UAGUGCCACGUAUGCCGAAAAGG	31	6	0	10	14	4	0	5	42	10	1	14	17	1	0	10	19	7	0	8	102	24	0	37
690	miRNA-precursor_751	CCUCAACCUAUGACCGAAAUUUCAGAGACACACUUAUACUAUACUAAGGUCCUAUUACCCCUGAACUUAUUUAUUAAUAAUUUUUUACCCUUUUUAGUCUACGUGACACUAUCUGGUGGGCCCAACGAUGAUUGACUUUUUGUUUCAAACUAGUGCCACGUAGGCUAAAAAAGGGUAGAAAAUUACUUAUAAAAUAAGUUCACGGGGUAAUAAGACCUUAGUAUAGUAUAAGUGUGUCUCUGAAAUUUCGAGCAUAAGUUGAGA	.((((((.((((..(((((((((((((((((((((((((((((((((((((.((((((((((((((((((((..(((((((((((((((((((((((((((((((.(((((..(((.....)))....(((..(((.....))))))...))))).)))))))))).)))))))))))))))))).)))..))))))))))).))))))))).)))))))))))))))))))))))))))))))))))))..)))).)))))).	AGUGUGUCUCUGAAAUUUCGAGCA	CCGAAAUUUCAGAGACACACUUA	23	11	0	119	3	0	0	116	63	0	0	153	37	2	0	77	4	0	0	147	76	31	14	434
691	miRNA-precursor_752	UGAUUUAAGAGCCGGCGUAUUUCUCGAACUAGGUUGAUUUAGAUUUGACCUCUCUAUAUGAAUAAUCCAUCAAUUUGUGAAGUAUUCGAGAUCUUGAUCU	.((((.((((.((((.(((((((.((((..(((((((.......))))))).......(((........))).)))).)))))))))).).)))))))).	AAGAGCCGGCGUAUUUCUCGAACU	UUUGUGAAGUAUUCGAGAUCUUG	41	27	0	8	20	13	0	1	59	45	0	7	19	11	0	3	41	20	0	10	138	84	0	18
692	miRNA-precursor_753	ACGGGUUGAGUCCAGACUGCCCAGUUCUUAAAUGUGUCGAUUUAGAUUAAUAGACUGGUUUUUCCUAUUUUUCAUCUGCUUGAUAAUCGAUCCAAUUUCUUAUAGUUAAAUGAACUAUAUUAUUUUAGUAAAAGUAAUUGAAAGCAAUUAGCUCGGUAAUUGAGAGGUGCGAAUGUGAAAUGAAUAGUUGUUUUCGUAAUGAAUUGACUUAACGGGUUGAGUCCAGACUGCCCCGC	.((((...((((..((((((((.(((.........(((((((((....((..(((((...((((.(((((..(((((.((((((.(((((.(.((((.(((.((((((.....((((........)))).....)))))).))).)))).).))))).))))))))))).))))).))))....)))))..))......)))))))))..)))))))..))))..))))..)))).	UUAACGGGUUGAGUCCAGACUGCC	UUGAGUCCAGACUGCCCAGUUCUU	35	11	0	31	3	2	0	15	23	11	0	31	19	10	0	17	19	7	0	22	62	28	0	95
693	miRNA-precursor_754	CUGGAUCAGGUGUUUAUAUCAAGUCAGUGCAAAAUGCAUUAUUAUAUGAUUUAAUGAAAUAAAUGAACUAUAAAUUUAAACACAUGACAUGCAUGUAUUGACUUGAUAUAAGCACUCGAUGCGA	.((.(((.(((((((((((((((((((((((...(((((..((((.((.(((((.....................))))))).)))).)))))))))))))))))))))))))))).))).)).	CAGGUGUUUAUAUCAAGUCAGUGC	AUUGACUUGAUAUAAGCACUCGAU	8	0	0	9	1	1	0	3	3	0	0	6	4	0	0	6	5	2	0	1	20	1	4	25
694	miRNA-precursor_755	CUAUUUUUUCAAGCUAGUGUCACGUAGGCCAAAAGGGUAGAAAAUUACUUAUAAAAUAAGUAUAGAGGGGUAAUAAGAUCUUUGUAUAGUAUAAGUAUAUCUCUGGAAUUUCGGACAUAGGUUGAGGAGAUAC	.(((((((((((.(((.((((.((....(((...(((((......((((((((......(((((((((..........)))))))))..))))))))))))).))).....))))))))).))))))))))).	UUUCAAGCUAGUGUCACGUAGGCC	AAUUUCGGACAUAGGUUGAGGAG	80	23	0	4	26	7	0	5	57	13	0	0	45	17	0	3	34	0	0	6	158	0	0	12
695	miRNA-precursor_756	UACACGUAUCAUAAUCUUAUCCAUUGACUCGACAUCGAUCAGAUCGAUGGAUGAGAUUGUGACAUGUGUC	.((((((.(((((((((((((((((((((.((......)))).))))))))))))))))))).)))))).	AUCGAUGGAUGAGAUUGUGACAUG	AUCAUAAUCUUAUCCAUUGACUC	11	3	0	4	4	2	0	3	0	0	0	2	14	2	0	3	6	1	0	7	55	11	1	12
696	miRNA-precursor_757	CUUGAUCAAGGUAAUGAAAACAAAAUUCAUACUACCUCCACUACAAUAUUUUGUUUUGAUGACAAAAAAAAAUAUUGUAGUGGAGGUAGUAUGAAUUUUGUUUUCAUUACCUUGAUCAAC	.(((((((((((((((((((((((((((((((((((((((((((((((((((.(((((....))))).))))))))))))))))))))))))))))))))))))))))))))))))))).	AAAAUUCAUACUACCUCCACU	UGGAGGUAGUAUGAAUUUUGU	10	1	1	10	1	0	0	1	5	0	0	5	2	2	0	2	3	3	0	4	16	4	0	16
697	miRNA-precursor_758	GUUGAUCAAGGUAAUGAAAACAAAAUUCAUACUACCUCCACUACAAUAUUUUUUUUUGUCAUCAAAACAAAAUAUUGUAGUGGAGGUAGUAUGAAUUUUGUUUUCAUUACCUUGAUCAAG	.(((((((((((((((((((((((((((((((((((((((((((((((((((.(((((....))))).))))))))))))))))))))))))))))))))))))))))))))))))))).	AAAAUUCAUACUACCUCCACU	UGGAGGUAGUAUGAAUUUUGU	10	1	1	10	1	0	0	1	5	0	0	5	2	2	0	2	4	3	0	3	16	4	0	16
698	miRNA-precursor_759	AGUUUCUUGAAAAAAUAAAUACGUUUCGUAGUUAUUUUCUUAUGUUUGAUAUGUAAGCAGAUUUUUUUCUACGAAGGUAAGAUAAGGUCUGAGGUGGAGCGUGUGUGGCUGGGAGACAAUGAAAUUGAAAUGUUACUUGUCGUAUAUGAAAC	.(((((..............((((((((...(((((((((((.(((..((((((...((((((((.((.(((....))).)).)))))))).......))))))..))))))))))..))))...))))))))..............)))))	GUGUGGCUGGGAGACAAUGAAAU	GUUAUUUUCUUAUGUUUGAUAU	18	7	0	1	9	1	0	3	29	5	0	5	14	6	0	0	23	3	0	0	42	5	0	8
699	miRNA-precursor_760	ACUGGACGUGAGGUGGAAUGUUAAAGACUGACAAAAAUUCCACAUCGAUAAUCAAUGAGACGUGUUGAAUUUUUAUAAGACUUAGACAAUUCUGCUUUCUUUGAGC	.((.((.(.(((((((((((((.(((.((...(((((((((((.((............)).)))..))))))))...)).))).))).))))))))))).)).)).	AAGACUUAGACAAUUCUGCUUUCU	UGAGGUGGAAUGUUAAAGACUGAC	11	1	1	5	5	0	0	0	16	0	0	6	6	0	0	7	6	4	0	4	47	10	3	17
700	miRNA-precursor_761	AUUUUCCUUCAUUUCGCGGCCAAGGUUUCAUAACUUUCUUCGGAGAUAAGUUUCAAAGUAGAUUUUCGUGGUUGCAAACAUAAUAAAAUAAGGAAAAAACUUUACUAACCUACAAACAAGAAUAUCCACUUUGAAACACAACGACGAAGAAAACUGUGAAACCCUAGCUGCGAAAUGAGGGAGAAG	.(((((((((((((((((((...(((((((((..((((((((..(....((((((((((.(((.((((((((((..............(((((......))))).))))).))......))).))).))))))))))....)..))))))))..)))))))))...))))))))))))))))))).	CGAAGAAAACUGUGAAACCCUAGC	CAAGGUUUCAUAACUUUCUUCGGA	11	2	0	18	5	0	0	11	17	3	0	13	3	1	0	19	10	3	0	13	21	8	0	77
701	miRNA-precursor_762	CUGUUGCUCGGAUCCUUCAAAAAUGCUGUCACACUCAUGUCAAAUCCUCCAAGAAUGUGUUAUUUUUUAGGGAACCAACAUGGGUGCAGCGACAUUUUUGAAGGAUCCGAGCAACAU	.((((((((((((((((((((((((.(((..(((((((((....((((..(((((((...)))))))..))))....)))))))))..))).)))))))))))))))))))))))).	UUUUUGAAGGAUCCGAGCAAC	UGCUCGGAUCCUUCAAAAAUG	3	1	0	6	2	1	0	1	8	5	1	7	2	2	0	2	5	4	0	6	10	8	0	12
702	miRNA-precursor_763	AUGUUGCUCGGAUCCUUCAAAAAUGUCGCUGCACCCAUGUUGGUUCCCUAAAAAAUAACACAUUCUUGGAGGAUUUGACAUGAGUGUGACAGCAUUUUUGAAGGAUCCGAGCAACAG	.(((((((((((((((((((((((((.(.(((((.((((((((.(((((((.((........)).)))).))).)))))))).))))).).))))))))))))))))))))))))).	UUUUUGAAGGAUCCGAGCAAC	UGCUCGGAUCCUUCAAAAAUG	6	1	0	3	1	1	0	2	7	5	1	8	2	2	0	2	6	4	0	5	12	8	0	10
703	miRNA-precursor_764	UAUGUGAUAUUUUUUAUUUUUUGAGAGUCAAACAGUUUAAUUUUGACUGGACAGUUGCGUAUUGAAUUUUGAAAUAAAAUUUAUAUAUUUGUAAACUACGUAAAGAGAACUAUAAGUUACAAUAAUUGAUAAUUCAAAAUAUUAAAAGAAAACUUACUAUUAAAAAUAGACUUGUUUGAAUCUCGAAAUGCUAAAAGUGUCACGUU	.(((((((((((((....((((((((.((((((((((((.((((((.(((..((((.....((((((((((((.((.((((.....(((((((..((.(.....)))...)))))))......))))..)).)))))))).)))).....))))..))))))))).))))).))))))).))))))))....))))))))))))).	AAUAGACUUGUUUGAAUCUCGAAA	UUUGAGAGUCAAACAGUUUAAUU	25	7	1	5	11	0	0	2	29	11	0	14	17	1	0	2	21	7	0	5	101	25	1	15
704	miRNA-precursor_765	UUUAAAUAAAUAAACGCAUGAGUCCUACAUGGCACAAUACACGUAGGACAUCACGUAAAACAAAAAAUGACACGUAGGAUGACAUGUAGGACAUGUGUGUCUAUUUAUUUAAC	.(((((((((((.(((((((.((((((((((.((...(((((((........)))).................)))...)).)))))))))).))))))).))))))))))).	CACGUAGGAUGACAUGUAGGACAU	GUCCUACAUGGCACAAUACACGUA	221	52	0	5	118	22	0	1	180	36	0	6	203	45	0	3	269	84	0	2	1216	290	0	16
705	miRNA-precursor_766	GGGAUUUAAUAGGGUUGGGCUAAGAUUUUUGUAGUCCAUUUACGAAAAGGGCUUUUUAGCCCGGCCUGAAUAAGUCUG	.(((((((...(((((((((((((((((((((((.....))))))))).....))))))))))))))...))))))).	UUUUAGCCCGGCCUGAAUAAGUCU	AUUUAAUAGGGUUGGGCUAAGAUU	44	23	0	39	14	6	0	12	67	22	0	29	26	10	0	17	14	0	2	14	85	0	0	124
706	miRNA-precursor_768	CUAGUAUAAACGUAUUUCAUGGUAACGUUUUAGGGUAUAUUUUAUUUUUAAAAAACUAACAGCAUUAGGUUGAUAUACGUUACUAAAAGUAACUUUUUACUUUUAAAACGUUAUUUUCAGUAACGUUUUACUCCUAAAACGUUACUGUGAGUAACGUUUUAGGAGUAAAACGUUAAUGUGAGUAACGUAUAUCAAUCUGACGCCAUCAACUUUUAAAAAAUAAAAUAUAUCCUAAAGCGUUACUGUGGAAUACGUUUAUACUAA	.((((((((((((((((((((((((((((((((((((((((((((((((.((((.......((.((((((((((((((((((((.....((((.((((((((((((((((((((((.(((((((((((((....))))))))))))).)))))))))))))))))))))).)))).....)))))))))))))))))))).)).......)))).)))))))))))))))))))))))))))))))))))))))))))))))).	AGUAACGUAUAUCAAUCUGACGCC	CAUUAGGUUGAUAUACGUUACUA	91	0	0	84	180	122	1	5	637	473	0	24	52	0	0	66	141	0	0	39	464	0	1	29
707	miRNA-precursor_769	UGAAUUUACAUUGACAGGACUAGAGCUCCAUUCACGAGGAAAUGCUCGAUCUCUAGAGUCUGCCAAUCAUUUUUCU	.(((.....((((.((((.((((((.........((((......))))..))))))..)))).)))).....))).	UUACAUUGACAGGACUAGAGCUCC	AUCUCUAGAGUCUGCCAAUCAUUU	4	2	0	1	0	0	0	2	4	3	0	1	0	0	0	3	1	1	0	1	5	2	1	11
708	miRNA-precursor_770	UAUCAUAAAUGGUACGCAGAUACCCUCCGUCAUACUUUUAGGACAUUGGUGUCUCUGCAGCCCAAAAAUUAGAGCAUAUAUGCCCUUCACUUUAACAUGAGGCUAAAUAGGUACACGUGACACAAUCUUAUAUGUCGAUCCGAUAUUUAAUAAAAGUUGAAUAGAUAUAUAAGAUCAUGACACGUGUAUGUCCGUUAAUAUAAAGGACAUAUUUUUUCUGGUUUUUAGAGACAUGAGCACCAAUGUGCCAAAAGUAUGACGGUGGAUAUCUACAUACCAUUUAGGAUAG	((((.(((((((((.(.(((((.((.(((((((((((((.(((((((((((.(((........(((((((((((...(((((.((((....(((((..(.(((.......(((((((((.((..((((((((((((.......((((((((....))))))))))))))))))))..)).))))))))))))))))))....)))).)))))...)))))))))))........)))))))))))).))))))))))))))).)).))))).).))))))))).)))).	UACCCUCCGUCAUACUUUUAGGAC	GCCAAAAGUAUGACGGUGGAUAUC	62	20	2	37	29	7	0	18	74	21	3	35	38	12	2	23	49	12	1	23	186	41	3	98
709	miRNA-precursor_771	CGUAUUUCAUGGUAACGUUUUAGGGUAUAUUUUAUUUUUUAAAAACUAACAGCAUUAGGUAGAUAUACGUCACUGUAAGUAACGUUUUACUUUUAAAACGUUAUUUUCAGUAACGUUUUAGGAGUAAAACGUUAAUGUGAGUAACAUAUAUCAAUCUGACGCCAUCAACUUUUAAAAAAUAAAAUAUAUGCUAAAACGUUACUUUGGAAUACGU	(((((((((.(((((((((((((.((((((((((((((((((((.......((.((((((.((((((.((.(((.....((((((((((((((((((((((((((...)))))))))))))))))))))))))).....))).)).)))))).)))))).)).......)))))))))))))))))))).))))))))))))).))))))))).	AGUAACAUAUAUCAAUCUGACGCC	CAUUAGGUAGAUAUACGUCACUGU	254	149	0	31	100	54	0	11	174	100	0	32	129	81	0	70	172	99	0	31	628	352	2	82
710	miRNA-precursor_772	UGUCAAAAUAGUAGAUUCCAACUCCCCAUGAACCAAUAAGUCACCGAGGGGGAAACACUACUAUUGGUUCAUGGGGAGUUGGAAUCUACUAUUUUGACU	.((((((((((((((((((((((((((((((((((((((((..((....)).....)))..))))))))))))))))))))))))))))))))))))).	AAUAGUAGAUUCCAACUCCCC	GGAGUUGGAAUCUACUAUUUU	42	21	0	42	11	5	0	11	24	11	0	24	19	12	0	19	17	10	0	17	44	29	0	44
711	miRNA-precursor_773	ACAUGUGUGUAUACAAUUUUCUCUCGAUUUAUAUGAUUAGAAACACAAUUUAUGGAGAGAGAGAGAGUGACGAGCGAAAAUAUGA	.(((((.(((.....((((((((((..((((((.((((........))))))))))..)))))))))).....)))...))))).	AUGGAGAGAGAGAGAGUGACGAGC	AUACAAUUUUCUCUCGAUUUAUAU	5	5	0	0	2	0	0	0	3	1	0	1	0	0	0	1	1	0	0	3	10	3	0	0
712	miRNA-precursor_774	UUUUUUUUGAAAACUUAAUUUAAUCGGCUUUUUUUUUGCAGCGAUUUAAUUAAAUUUUCAAAAAAAU	.((((((((((((.((((((.(((((((.........))..))))).)))))).)))))))))))).	UGAAAACUUAAUUUAAUCGGCU	CAGCGAUUUAAUUAAAUUUUCAAA	12	8	0	0	10	6	0	0	18	13	0	3	2	1	0	1	13	5	0	0	28	15	0	0
713	miRNA-precursor_775	CCUGAUCGGAGUUUCGGAUCAGAAGGGUUUAUUGUAUGCAGAUGGAUUUUAUAUGAGUUAUAGUCCACACUAAGCUCCCUGAUCGGAGUUUCGGAUCAGA	.((((((.(((.(((.((((((..(((((((.(((........(((((.((.......)).)))))))).))))))).)))))).))).))).)))))).	AUCGGAGUUUCGGAUCAGAAGGGU	CUCCCUGAUCGGAGUUUCGGAUCA	3	3	0	0	0	0	0	0	1	1	0	0	0	0	0	1	2	1	1	0	1	0	0	2
714	miRNA-precursor_776	AAUAUUACCCGUAGGAGAGUCUUGAAGCAACAAUAAAGUUGCAUCAGUAUAACUUCGUUGGGGUGUAUA	.((((..((((..((((.((.((((.(((((......))))).)))).))..))))..))))..)))).	GCAUCAGUAUAACUUCGUUGGGGU	CCCGUAGGAGAGUCUUGAAGCAAC	11	1	0	3	5	4	0	1	6	4	0	2	5	4	0	0	9	3	0	1	27	10	1	12
715	miRNA-precursor_777	CAAAACUAGUAUAAACGUAUUUUAUGGUAAAGUUUUAGGGUAUAUUUUAUUUUUUAAAAACUAACAGCAUUAGGUUGAUAUACGUUACUGUAAGUAACGUUUUACUUUUAAAACAUUAUUUUCAGUAACGUUUUACUCCUACAACGUUACUGUGAGUAACGUAUAUCAAUCUGACGCCAUCAACUUUUAAAAAAUAUAAUGUAUCCUAAAAUAUUACUGUGAAAUACGUUUAUACUAGUUUUGU	((((((((((((((((((((((((((((((.(((((((((((((((.((((((((((((.......((.((((((((((((((((((((...(((((((((.((....((((((.(((((...))))).))))))....)).)))))))))...)))))))))))))))))))).)).......)))))))))))).))))))))))))))).)))))))))))))))))))))))))))))).	AGUAACGUAUAUCAAUCUGACGCC	CAUUAGGUUGAUAUACGUUACUGU	488	330	0	13	76	0	0	6	170	0	0	60	292	206	0	2	400	333	0	31	1919	1525	4	60
716	miRNA-precursor_778	CCCCCUGAACUUAUUUAUAAGUAAUUUUCUACCCCCUUUUAGCCUACGUGACACUAGUUUGAAAAAAAAGUCAACCAUCGUUGGCCCCACAAGAUAGUGCCACGUAGAUCGAAAAGGGGUAAAAUAUUAUUAAUGAAAUAAGUUCAGGGGC	.(((((((((((((((((.((((((.((.((((((.((((...(((((((.(((((.((((........((((((....))))))....)))).))))).)))))))...)))).)))))).)).)))))).))).)))))))))))))).	ACAAGAUAGUGCCACGUAGAUCG	AGCCUACGUGACACUAGUUUGAA	25	2	0	11	4	2	0	12	20	2	2	14	13	1	0	23	15	7	0	15	76	21	1	62
717	miRNA-precursor_779	UCAUCCACGCAUUGACUCCUUAUCAUCCACUUUCAAUUCAAAAUUAAAUUAUAUUCAAUAGUUGAGCACCAAAAAAACAAGUGAUCAAAUUUGAACUCAAUAAGUGAGUGAAAAGUGAAUUUAGGAGCCAAUAAGUGGAUGU	.(((((((..((((.(((((.......((((((..(((((.............(((((...((((.(((...........))).))))..))))).........)))))..)))))).....))))).))))..))))))).	AUUUAGGAGCCAAUAAGUGGAUGU	AUCCACGCAUUGACUCCUUAUCAUC	13	2	0	4	6	0	0	2	11	1	2	3	3	1	0	4	5	5	0	3	33	9	0	16
718	miRNA-precursor_780	UGAAGAUUUCUCAAAGGGUUCCUUACAUAGUUCUUUGGCAUUCUGUCCACCUCCUUUACCUUCAUAAUCUUCUAUUUUUUUAGAAAAAUAAUUUUUGUUAUUAUUUUUUUUAAAAAAUGGAGGUGGGCAUACUGUCAACAGAUUUGUGUUAGUUUCUCUUUGUGAAAUCUUCU	.(((((((((.(((((((...((.((((((.(((((((((...(((((((((((...................(((((((.(((((((((((.......))))))))))).))))))))))))))))))...)))))).))).)))))).))...))))))).))))))))).	UUGGCAUUCUGUCCACCUCC	AGGUGGGCAUACUGUCAACA	256	205	1	1	136	115	0	0	250	213	0	0	157	127	0	0	184	165	0	0	985	865	11	0
719	miRNA-precursor_781	UAAAAAUUUAAAAUUAUAUAUAUAAUGUCGGGUUGAUUUGGUCUCGAGUUGAUUCUUUUAGUUAAAACAAAACCAAUCCAAAUAUAGCCGAGUUUUCUUUUUCAACACCAAACCAAGUCAAAUCAAUCACUAAUCAAAUUUUAUUUUUUUC	.(((((..(((((((..((...((.((...((((((((((((.....(((((...........((((.((((((...............).))))).))))))))).....)))))))).))))...)).))))..)))))))..))))).	UAUAAUGUCGGGUUGAUUUGGUCU	ACCAAGUCAAAUCAAUCACUAAUCA	18	4	0	2	12	5	0	1	17	5	0	2	12	2	0	0	11	8	0	1	41	14	0	7
720	miRNA-precursor_783	AAUACCUUCUUCUUGUUCACUCCGUCCUAGUGCCACAUGUCCCCCCUUUCUCUUAAAUUUUUUAUUAGGAACUUAUUACUUUCCAAGAGCCGCAUACUAUACACAUCACACUUCUAAGUAUAGUAUAUGGUUCUUGUCAAGUAAUUAGUGUCCAUAUAUAUUGCUACAAAAUUUAAGAGCGGGGGACAUGUGGGACCAGCGCGGAGUGAACAAGAUAAAGGUAUG	.(((((((..(((((((((((((((.((.((.(((((((((((((....((((((((((((.(((..((((((.(((((((..(((((((((.(((((((((...............))))))))).)))))))))..))))))).))).)))..))).........)))))))))))).))))))))))))).)).)).)))))))))))))))..))))))).	ACAUGUGGGACCAGCGCGGAGUGA	ACUCCGUCCUAGUGCCACAUGUCC	12	2	2	0	35	2	4	1	15	4	0	1	12	1	1	0	7	3	0	1	7	0	0	1
721	miRNA-precursor_784	AAUACCUUCUUCUUGUUCACUCCGUCCUAGUGCCACAUGUCCCCCCUUUCUCUUAAAUUUUUUAUUAGGAACUUAUUACUUUCCAAGAGCCGCAUACUAUACACAUCACACUUCUAAGUAUAGUAUAUGGUUCUUGUCAAGUAAUUAGUGUCCAUAUAUAUUGCUACAAAAUUUAAGAGCGGGGGACAUGUGGGACCAGCGCGGAGUGAACAAGAUAAAGGUAUG	.(((((((..(((((((((((((((.((.((.(((((((((((((....((((((((((((.(((..((((((.(((((((..(((((((((.(((((((((...............))))))))).)))))))))..))))))).))).)))..))).........)))))))))))).))))))))))))).)).)).)))))))))))))))..))))))).	ACAUGUGGGACCAGCGCGGAGUGA	ACUCCGUCCUAGUGCCACAUGUCC	12	2	2	0	35	2	4	1	15	4	0	1	12	1	1	0	7	3	0	1	7	0	0	1
722	miRNA-precursor_786	AGCCUACGUGGCACUAGUUUGAAAAAAAAAAGUCAAUCUUCGUUGGGCCCACAAGAUAGUGCCACGUAGGUC	.(((((((((((((((.((((...........(((((....))))).....)))).))))))))))))))).	CCACAAGAUAGUGCCACGUAGGUC	CCUACGUGGCACUAGUUUGAAAAA	10	0	0	6	5	0	0	0	12	0	0	3	9	0	0	3	1	0	0	11	64	29	0	12
723	miRNA-precursor_787	UUGACCUGUUCAUUCAUUAGCUCAACUCAUUAAAAAAUAGGUUGAUAUGGAACCUGAAUUUACUCAU	.(((...((((((((..((..((((((.(((....))).))))))))..)))..)))))....))).	GUUGAUAUGGAACCUGAAUUUACU	UGUUCAUUCAUUAGCUCAACUC	4	2	0	2	1	1	0	4	3	1	0	4	5	2	1	0	3	0	0	2	11	8	0	21
724	miRNA-precursor_788	AAAUUGUAUAAUUCGUUGUCUAAAUUGUAUAAUUCGCUGGCCUAUUUCGCUACAAUUGUAUAAUUUAUUUUGCAUACAGUUG	.((((((((.....((....((((((((((((((.(.((((.......)))))))))))))))))))....)))))))))).	UCUAAAUUGUAUAAUUCGCUGGCC	CUACAAUUGUAUAAUUUAUUUU	9	2	0	4	2	1	0	2	15	7	0	2	5	3	0	5	21	11	0	3	140	23	0	11
725	miRNA-precursor_789	GUCUGUCCACUUUUAUUUGUCAUGUUGCUCUUUUCGAAAAUUAUUUUACAUCUUAAAAUAUUAAUUAAAAUUCUUAUAAUUUAACUCAAAAUAAAAAUCAUGACAAACAACAGUAGACCGGGU	.((((((.(((.((.(((((((((.......(((.(((((((((........((((........)))).......)))))))...)).))).......))))))))).)).))).)).)))).	AUGACAAACAACAGUAGACCGGGU	UCUGUCCACUUUUAUUUGUCAUGU	14	10	0	2	5	1	0	1	9	4	0	7	8	1	0	1	5	4	0	4	38	15	2	17
726	miRNA-precursor_790	AGAGUUUCCUUGACCGCUUCAUUAGGGCUUACUUCGUUGUUUGAUGUCCUGCUGAAGUGUUUGGGGGAACUCC	.((((((((((((.(((((((.((((((..((......)).....)))))).))))))).)))))))))))).	CUGAAGUGUUUGGGGGAACUC	GUUUCCUUGACCGCUUCAUUA	9	8	0	0	2	2	0	0	7	5	0	0	3	3	0	0	3	3	0	0	12	8	0	0
727	miRNA-precursor_791	CCCUGGAGUUCCCUUGACCGCUUCAUUAGGGUUUACUUCAUCGUUUCAUGCCCUGCUGAAGUGUUUGGGGGAACUCUUGGA	.((.(((((((((((((.(((((((.((((((..((......)).....)))))).))))))).))))))))))))).)).	CUGAAGUGUUUGGGGGAACUC	GUUCCCUUGACCGCUUCAUUA	9	8	0	0	3	2	0	0	6	5	0	0	3	3	0	0	3	3	0	0	12	8	0	1
728	miRNA-precursor_792	UCCCUAGAGUUCCCUUGACCACUUCAUGAGGGCUUACUUUGAUGUUAGAAGCGUUGCUGAAGUGUUUGGGGGAACUCCUGGGU	.(((..((((((((((((.(((((((..((.((((.((........)))))).))..))))))).))))))))))))..))).	CUGAAGUGUUUGGGGGAACUC	GUUCCCUUGACCACUUCAUGA	10	8	0	0	2	2	0	0	6	5	0	0	3	3	0	0	5	3	0	0	12	8	0	0
729	miRNA-precursor_793	AUCAAGGUGUUCCCUAGAGUUCCCUUGACCGCUUCAUUAGGGCUUACUUCACUGUUUGAUGCUCUACUGAAGUGUUUGGGGGAACUCCUGGGCUCGCUUUGAA	.((((((((..(((..((((((((((((.(((((((.((((((..((......)).....)))))).))))))).))))))))))))..)))..)))))))).	CUGAAGUGUUUGGGGGAACUC	GUUCCCUUGACCGCUUCAUUA	9	8	0	0	3	2	0	0	6	5	0	0	3	3	0	0	3	3	0	0	12	8	0	5
730	miRNA-precursor_794	AUCAAGGUGUUUCCUAGAGUUCCCUUGAUCACUUCAUGAUGGCUUACUUUGUUGUUUGAAGCCUUACUGAAGUGUUUGGGGGAACUCCCGGAUUCACUUUGAA	.((((((((..(((..((((((((((((.((((((((((.(((((((......))...)))))))).))))))).))))))))))))..)))..)))))))).	CUGAAGUGUUUGGGGGAACUC	GUUCCCUUGAUCACUUCAUGA	9	8	0	0	4	2	0	0	7	5	0	0	6	3	0	0	3	3	0	0	12	8	0	0
731	miRNA-precursor_795	CUUUUUAGCCUACGUGGCACUAGUUUGAAAAAAAAAAGUCAACCAUCAUUGGGCCCACAAGAUAGUGCCACGUAGGCUAAAAAU	.(((((((((((((((((((((.((((...............(((....))).....)))).))))))))))))))))))))).	CCCACAAGAUAGUGCCACGUAGGC	CCUACGUGGCACUAGUUUGAAAAA	5	0	0	1	5	0	0	0	12	6	0	13	2	0	0	0	1	0	0	0	21	0	0	16
732	miRNA-precursor_796	GAUACACUUAUACUAUACUAAGGUCCUAUUACCUCUGAACUUAUUAUAUAAGUAAUUUUCUAUCCCUUUUCGGCCUACGUGGCAUCAACUUUAAAAAAACUCAAUCAGCAUUGGGCCCACAAGACAGUGUCACGUAGGCAGAAAAAAUGUAAAAAUUUAUUAAUAAAAUAAGUUCAAGAGGAUAAUAGGACCUUAGUAUAGUAUAAGUGUGUG	.((((((((((((((((((((((((((((((((((((((((((((.(((.(((((.(((.(((...(((((.(((((((((((((...(((........((((((....)))))).....)))...))))))))))))).)))))...))).))).))))).))).))))))))).))))).)))))))))))))))))))))))))))))).	AUAGGACCUUAGUAUAGUAUAAGU	UUAUACUAUACUAAGGUCCUAUU	31	0	0	17	6	0	0	8	20	0	0	25	19	0	0	26	16	0	0	11	875	785	29	105
733	miRNA-precursor_797	UUUGUAUAAAAUUGAAUAAAAUAGACACACAUGUUCUAUAUGACAACUUUGAUCCUACGUUGUGUCCUGAUAUAUUAUGUUAAGUAGAACUCAUGUGCCUACUUGUUUAACUUUAUACAAU	.(((((((((.((((((((..(((.((((...(((((((.(((((......(((..((.....))...)))......))))).)))))))...)))).))).)))))))).))))))))).	AUGUUAAGUAGAACUCAUGUGCCU	ACACACAUGUUCUAUAUGACAACU	25	17	0	10	14	14	0	4	44	28	0	5	31	24	0	1	59	46	0	3	176	143	0	14
734	miRNA-precursor_798	CAUUUUAAAUCUGACUACUUUUUCCGUCUCAAUUUAAUCAUCUUUAUCUCUUUCUAUAUUAUUUAACAGGUUUUUCAAAUUCAACAUUCUACGUGUCAGAUUGAAGAUC	.(((((.((((((((.((.......((...(((((((..(((((((.................))).))))..)).)))))..)).......)))))))))).))))).	AUUCUACGUGUCAGAUUGAAGAUC	UUUUAAAUCUGACUACUUUUUCCGU	20	16	0	3	5	4	0	3	13	11	0	5	8	6	0	2	11	6	0	1	68	55	0	18
735	miRNA-precursor_799	CGCUCGGACUCUUCAAAACUGUUGUCGCAUCUAUGUUGGAUUCUUCAAAAUUCAGUACUUUUGGAGUAUCCAAUACACGAGAGAAUAUUUUCGAAGAGUCGGAGCU	.((((.((((((((.(((.((((.((.......((((((((.((((((((........)))))))).)))))))).....)).)))).))).)))))))).)))).	AGAGAAUAUUUUCGAAGAGUCGGA	CGGACUCUUCAAAACUGUUGUCGC	63	44	0	11	18	14	0	1	65	47	0	9	62	50	0	1	80	60	0	8	245	190	1	15
736	miRNA-precursor_800	AGUAGACACUUAAACUUGUAUAAAAUUGAGCAAAUGAACACGAUCGUCUUACGUGGCACCCUACAUGACAAUUUUGUAUCUUACAUGGCAUCGCAUCCUAUGUGUAUUAUGCCAUGUAGGACAGUUGUGUCUACUUGUUCAAUUUUAUAAUAAUUUAAGUGUCUACA	.(((((((((((((....(((((((((((((((.((.(((((((.(((((((((((((...((((.........))))...(((((((.........))))))).....))))))))))))).))))))).)).)))))))))))))))....))))))))))))).	ACACGAUCGUCUUACGUGGCACCC	AUGCCAUGUAGGACAGUUGUGUCU	11	2	1	28	5	0	0	8	21	10	1	20	6	1	0	9	17	7	6	14	27	6	7	37
737	miRNA-precursor_801	UAUAUAAUAUAGUAAAUGUUGAACCUCCUUCAAUGUUUUUCGUAUAUUUAUUGUUUAUAUU	.((((((.(((((((((((((((...............)))).))))))))))))))))).	AAUAUAGUAAAUGUUGAACCUCCU	GUUUUUCGUAUAUUUAUUGUUUAU	9	8	0	3	3	2	0	2	4	4	0	3	3	1	0	5	6	6	0	2	33	30	0	10
738	miRNA-precursor_803	UUGUUUGUCAUGGUUUCUAUUUUCAGAGUCAAACUAUAAAAACUUUGACUAACAU	.((((.((((.(((((.(((...............))).))))).)))).)))).	AACUAUAAAAACUUUGACUAACAU	GUUUGUCAUGGUUUCUAUUUUCAG	0	0	0	11	0	0	0	1	1	0	0	13	0	0	0	3	0	0	0	1	17	11	0	20
739	miRNA-precursor_804	UUUUACAAAACUAGUAUAACGUAUUUCACGGUAACGUUUUAGGGUAUAUUUAAUUUUUUAAAAACUAACAACAUUAGGUUGAUAUACGUUACUGUAAGUAACGUUUUACUCCUAAAACGUUAUUUUCAGUAACGUUUUACUUCUAAAACGUUACUGUGAGUAAUGUUUUAGAAGUAAAACGUUACUGUGAGUAACAUAUAUCAAUCUGACGCCAUCAACUUUUAAAAAAUAAAAUAUAUCCUAAUACGUUACUGUGGAAUACGUUUAUACUAGUUUUGUAAAAU	(((((((((((((((((((((((((((((((((((((.(((((((((((((.(((((((((((..........(((((((((((((.((((((...((((((((((((((.((((((((((((((.(((((((((((((....))))))))))))).)))))))))))))).))))))))))))))...)))))).)))))))))))))..........))))))))))).))))))))))))).)))))))))))))))))).))))))))))))))))))).	AGUAACAUAUAUCAAUCUGACGCC	CAUUAGGUUGAUAUACGUUACUGU	262	149	0	27	131	54	0	3	278	100	0	25	180	81	0	71	306	99	1	23	1004	352	4	63
740	miRNA-precursor_805	UGCUUUUUUUUUAUGUCCGUUCAUGUUGUUCAGACUCUUCAAAAAUACAGUUGCAUGUGUGUCGGAUCCUUCCAAAACCAUGCAUGUUAUAGACAUCCGACACUGGUGUUGACAACAUUUUCUGAGGGUCUGAACAACAUCUUUUUUGGUUUGGAACUCACAUUGGAGCG	.(((((.........((((.(((((((((((((((((((..(((((...(((((((..(((((((((...((...(((.......)))...)).)))))))))..))).))))...)))))..)))))))))))))))).......)))..)))).........))))).	UUUCUGAGGGUCUGAACAACAUCU	AUGUUGUUCAGACUCUUCAAAAAU	12	4	0	13	2	0	0	3	4	2	0	7	2	0	0	11	6	2	0	9	13	3	2	25
741	miRNA-precursor_806	UUGUUGCUCGGACUAUCCAAACAUGUUGUCCCACCAGUGUUAGAUCCUCCAAAAAUGUGUAAUUGGAAGAUUCGUCACACACCUUCAAACAUUUUUGAAGAGUCUGAGCAACAU	.(((((((((((((...((((.(((((.........(((...((((.(((((..........))))).))))...))).........))))).))))...))))))))))))).	ACAUUUUUGAAGAGUCUGAGCAAC	UGCUCGGACUAUCCAAACAUGUU	12	6	0	2	6	2	1	1	5	1	0	8	2	0	0	0	7	1	0	2	33	12	1	4
742	miRNA-precursor_807	ACAAGUACCCCCUCAACCUAUGUCUGAAAUCCCAGAGACACACUUAUACUAUACUAAGGUUCUAUUACCCCCCUGAACUUAUUUUAUAAGUAAUUUCCUAUCCCUUUUUAGCCUAUGUGGCACUAGUUUUUUAAAAAAAGUCAACCAUCAUUGGACCCACAAGAUAGUGCCACGUAGGUCGAAAAGAGAUAAAAAAUUAUUAAUAAAAUAAGUUCAGGGGGGUAAUAGGACCUUAGUAUAGUAUAAGUGUGUCUCUGAGAUUUCAGGCAUAGGUUGAGGGGGUACUUGG	.((((((((((((((((((((((((((((((.(((((((((((((((((((((((((((((((((((((((((((((((((((((((.((((((((..((((.((((((.(((((((((((((((.((((.........((...(((....)))....))))))))))))))))))))).)))))).))))..)))))))).))))))))))))))))))))))))))))))))))))))))))))))))))))))).)))))))))))))))))))))))))))))).	AACCUAUGUCUGAAAUCCCAGAGA	UCUGAGAUUUCAGGCAUAGGUUGA	230	18	0	63	28	8	0	33	105	30	0	67	50	26	0	37	118	11	1	57	185	40	2	166
743	miRNA-precursor_808	UUAGGGUAUAUUUAUUUUUUUAAAACUAACAGCAUUAGGUUGAUAUACGUUACUGUAAGUAACAUUUUACUUUUAAAACGUUAUUUUGAGUAACGUUUUACUCCUAAAACGUUACUGUGAGUAACGUUUUAGAGUAAAACGUUACUGUGAGUAACGUAUAUCAAUCUGACGACAUCAACUUUUAAAAAAUAAAAUAUAUCCUAA	.((((((((((((..((((((((((.......(.((((((((((((((((((((...((((((.(((((((((.((((((((((((..((((((((((((....))))))))))))..))))))))))))))))))))).))))))...)))))))))))))))))))).)........))))))))))..)))))))))))).	UUAGGUUGAUAUACGUUACUGUA	GAGUAACGUAUAUCAAUCUGACG	5	0	0	14	6	0	0	2	36	13	0	16	20	17	0	11	1	0	0	15	14	0	0	39
744	miRNA-precursor_809	UGCUCUGGCAGCGAUUUACGAAGAAAAAUUUUUUUUCUUUAAAAUCGCUGCCAGUGC	.((.(((((((((((((..(((((((((...))))))))).))))))))))))).))	UCUGGCAGCGAUUUACGAAGAA	CUUUAAAAUCGCUGCCAGUGC	4	0	0	7	2	0	0	8	3	1	0	11	3	0	0	4	5	1	0	11	11	5	0	23
745	miRNA-precursor_810	UUAUUUUUCUUAUUUCAAUAUAUAUGACACAAAUAGAAUUUCAAGAGUCAAUACGUUGUUAAUUAUUGCGUAGAACCACACAUGUGAAGCAGACAUAUUGGUUGUCUCUUGUGUUGUUAAGAUGGAAUAACUAAAAUAU	.((((((..((((((((......(((((((((..(((...((((..(((..(((((.((.....)).)))))....(((....))).....)))...))))...))).))))))))).....))))))))..)))))).	AUGACACAAAUAGAAUUUCAAGAG	AUAUUGGUUGUCUCUUGUGUUGUU	37	19	0	12	15	8	0	4	37	18	0	14	17	9	0	5	19	7	0	11	113	55	0	33
746	miRNA-precursor_811	CCAAGUACCCCCUCAACCUAUGUCCGAAAUCUCAGAGACACACUUAUAUUAUACUAAGGUCCUAUUAUCCUCCUGAACUUAUUUUAUUAAUAAUUUUUACCCCUUUUUAGCUUACGUGACACUAUCUUAUGGGCCCAACAAUGAUUGACUUUUUUUUUGAACUAGUGCCACGUAGGCUAAAAAGGAGUAAAAAAUUACAUAUAAAAUAAGUUCAGGGGGAUAAUAGGACUUUAGUAUAGUAUAAGUGUGUCUCUGAGAUUUCGGGCAUAGGUUGAAGGGGUACUUGA	.((((((((((.(((((((((((((((((((((((((((((((((((((((((((((((((((((((((((((((((((((((((((...((((((((((.(((((((((((((((((.(((((..(((............................)))..))))).))))))))))))))))).)).))))))))...))))))))))))))))))))))))))))))))))))))))))))))))))))))))))))))))))))))))))).)))))))))).	UACGUGACACUAUCUUAUGGGCCC	UUUUUGAACUAGUGCCACGUAGGC	128	34	0	145	70	12	0	120	160	47	0	122	73	22	0	278	109	25	1	260	399	117	0	372
747	miRNA-precursor_812	CCUCUUUUUGGCCUACGUGGCACUAGCUUGAAAAAAAAGUCAACCAGUAUGGGACCACAAGAUAGUGUCACGUAGGCCAAAAAGGGU	.((((((((((((((((((((((((.((((........(((..(((...))))))..)))).)))))))))))))))))))))))).	ACAAGAUAGUGUCACGUAGGCCA	CCUACGUGGCACUAGCUUGAAAA	20	0	0	7	19	0	0	5	0	0	0	20	1	0	0	2	1	0	0	13	67	43	0	52
748	miRNA-precursor_813	ACCCCCUCAACCUAUGCCCGAAAUCCCACAGACACACUUAUACUAUACUAAGGUCCUAUUACCCCCCUGAACUUAAUUUAUAAGUAAUUUUCUACCCUUUUUUAGCCUACGUGGCACUACUUGGAAAAAAAGUCAACCAUCCUUGGGCCCACAAGAUAGUGCCACAUAGGUCGAAAGGGGUAAAAUUUAUUAAUAAAAUAUGUUGUUCAGGGGGGUAAUAGGUACCUUAGUAUAGUAUAAGUGUGUCUCUGAGAUUUCUGGCAUAGGUUGAGAGGGC	.(((.(((((((((((((.((((((.((.(((((((((((((((((((((((((((((((((((((((((((....(((((.(((((.(((.((((((((((..(((((.(((((((((((((.............(((....))).....)))).))))))))).))))).))))))))))))).))))).))))).......)))))))))))))))))).))))))))))))))))))))))))).)).)))))).))))))))))))).))).	AGUAUAAGUGUGUCUCUGAGAUUU	AUCCCACAGACACACUUAUACUAU	4	0	0	3	8	0	2	2	8	0	0	20	12	0	0	7	16	0	0	2	147	123	0	73
749	miRNA-precursor_814	AAACUAGUAUAAACGUAUUUCACGGUAACGUUUUAGGGUAUAUUUUAUUUUUUAAAAACUAACAGCAUUAGGUUGAUAUACGUUACUGUAAGUAACAUUUUACUUUUAAAACGUUAUUUUCAGUAACGUUUUACUCUUAAAACGUUACUGUGAGUGACAUUUUAGGAGUAAAACGUUACUGUGAGUAACAUAUAUCAAUCUGACGCCAUCAACUUUUAAAAAAUAAAAUAUAUCAUAAAACAUUACCGUGGAAUACGUUUAUACUAGUU	.(((((((((((((((((((((((((((.((((((.(((((((((((((((((((((.......((.(((((((((((((.((((((...((((((.((((((((((((((.(((((((.(((((((((((((....))))))))))))).))))))).)))))))))))))).))))))...)))))).))))))))))))).)).......))))))))))))))))))))).)))))).)))))))))))))))))))))))))))	AGUAACAUAUAUCAAUCUGACGCC	CAUUAGGUUGAUAUACGUUACUGU	356	149	0	25	121	54	0	10	177	100	0	25	173	81	0	71	274	99	0	18	722	352	0	82
750	miRNA-precursor_815	CCCUCAACGUAUGCCCGAAAUCUCAAAGACACACUUAUACUAUACUAAGGUUCUAUUACCCUCUGAAUUUAUUUUAUUAAUAAUUUUUUACCCCUUUUUAGCUUACGUGGCACUAUCUUGUGGGCCCAACGAUGGUUGACUUUUUUUUUCGAACUAGUGUCACGUAGGCUAAAAAGGGUAGAAAAUUACAUAUAAAAUAAGUUCAGGGGGUAAUGGGACCUUAAUAUCGUAUAAGUGUGUCUCUGAGAUUCCGAGCAUAGGUUGAGGU	.(((((((.(((((.((.(((((((.((((((((((((((.(((.((((((((((((((((((((((((((((((((...(((((((((((((.(((((((((((((((((((((....((.((((.......)))).))..............))))))))))))))))))))))))))))))))))...)))))))))))))))))))))))))))))))).))).)))))))))))))).))))))).)).))))).))))))).	UUUCGAACUAGUGUCACGUAGGCU	UUACGUGGCACUAUCUUGUGGGC	42	10	0	48	26	7	0	25	34	12	0	58	49	6	0	28	54	20	0	22	193	36	48	134
751	miRNA-precursor_817	AUCGUACUUUUGGGACAUUGGUGCUCCUGUCGUCCAAAAACUAGAGCAUAUAUGCCCUUCACUCUAAUGAAAGACUAAAUAAUGACAUGUGGCACAAUAUUAUCCGUCGAUACUAUAUUUAAUAAAUGUCAGGUCGGUGGAUAAGAUUAUGACACGGGUAUAUCCGUUAGUAUAAAGGGUAUAUAUGUUCUAGUUUUUGGACGGCAGGGGCACCAAUGUCCCAAAAGUAUGAC	.((((((((((((((((((((((((((((((((((((((((((((((((((((((((((....((((((....(((...........((((.((.(((.((((((((((((...((((((...))))))...)))))))))))).))).)).))))))).....))))))....)))))))))))))))))))))))))))))))))))))))))))))))))))))))))).	UUUUUGGACGGCAGGGGCACC	UGCUCCUGUCGUCCAAAAACU	212	41	0	18	117	20	0	9	243	54	3	19	169	47	0	19	104	37	0	20	414	81	2	50
752	miRNA-precursor_818	AGCACUUUGUGUGAAUAGCUCUAAAUUAAAGUUUAUAGUGAUAUUAGAUUCAAUGACAAUUAACUAAUGCCGGUAAGACUUUAACACUCUUUAUUAAUAUGUGUA	.((((...((((.(((((.......(((((((((.((.((.((((((.((.(((....))))))))))).)).)))))))))))......))))).)))))))).	AUGCCGGUAAGACUUUAACACUCU	UAAAUUAAAGUUUAUAGUGAUAUUA	18	15	0	0	7	3	0	0	19	12	0	3	8	7	0	0	18	11	0	0	68	43	0	1
753	miRNA-precursor_819	UGUAUCUCCAAGUAGAAUUCUUUAACCAUAUCCUAAAAAGGACUCCACAUGAUAGAUAUU	.((((((.((.((.((.((((((.............)))))).)).)).))..)))))).	AUCUCCAAGUAGAAUUCUUUAACC	AAAAAGGACUCCACAUGAUAGAUA	81	48	0	13	24	16	0	4	104	70	0	32	29	18	0	9	72	52	0	22	300	199	4	96
754	miRNA-precursor_820	CGAUUCUUCAGUAAAGGUAGGUUAUGGUUUAUUUCUAUUUUAUAGAUAAACUCUAAAUAGCGAUUGAUAUGUAUUGAGUGAUAUUGUAGAGUCU	.((((((.(((((..(.(.(((....(((.(((.(((((...((((.....))))))))).))).)))....))).).)..))))).)))))).	GUAUUGAGUGAUAUUGUAGAGUCU	AUUCUUCAGUAAAGGUAGGUUAUG	1	1	0	0	0	0	0	0	2	1	0	2	0	0	0	0	2	1	1	2	12	8	0	4
755	miRNA-precursor_821	AAUUCUGUUGGGAGUGUCACCCUGAAUUGAUCGUACAAUGCGCAACUUAAAUUUAAUUGGUGCUUCAAUGUGGACGUCACACCCAAAUGGCCCUUGUAGUGCAAUUCGAAUUUAGUCGGGGCUUCAAUGUGAACUCCGGACACCGAGUA	.((((((((.(((((.(((((((((.(((((((.....(((((.((............((.(((.....(((.......)))......)))))..)).)))))...)))..))))))))))........)))))))).))))..)))).	AUGUGAACUCCGGACACCGAGUA	UUCUGUUGGGAGUGUCACCCUGA	186	32	1	18	70	14	0	5	249	79	0	18	137	30	0	14	147	37	0	9	566	122	0	77
756	miRNA-precursor_822	UUUUUGAAUUUCGAGAGUUAAACAAGUUUAUCUUUGACCGUAAAUUGUUCAUAUGUCUCUUAAUUAUUUUGAAUUGUCAAUUAUUGUGACUUAAAUAGUACUUUUUAUAUAGUUUAUAAAUAUAUAAAUUUCAUUUUAAACAUAUCAAACUUAAACUGUUUGACUCUCGAAAAAAACGAAAU	.(((((..((((((((((((((((.(((((..(((((...((((.((...((((((.....((((((..((((..((..((((((........))))))))..)))).)))))).....))))))......)).))))......)))))..)))))))))))))))))))))....))))).	ACUUAAACUGUUUGACUCUCGAAA	UCGAGAGUUAAACAAGUUUAUCUUU	134	98	0	7	54	44	0	3	117	107	0	6	82	73	0	3	118	97	0	4	434	364	0	30
757	miRNA-precursor_823	CCCCCUCAAACUAUGCCCGAAAUCUCAGUGACACACUUAUACUAUACUAAGGUCCUAUUACCCCCUGAACUUAUUUUAUUAAUAAUUUUUUACCCUUUUUAGCCUAUGUGGCACUAUCUUGUGGGUCCAAUGAUGGUUGACUUUUUUUUUCAAACUAGUGCCACGUAGGCUAAAAAGGGGUAGAAAAUUACUUAUAAAAUAAGUUCAGGGGGUUAAUAGGACUUUCGUAUAGUAUAAGUGUGUCUCUGGAAUUUCGGGCAUAGGUUGAGGGGC	.(((((((..(((((((((((((.((((.((((((((((((((((((.(((((((((((((((((((((((((((((((...((((((((((((((((((((((((((((((((((..(((.(((((.(((....)))))))).......)))..))))))))))))))))))))).)))))))))))))...))))))))))))))))))).)))))))))))).)))))))))))))))))).)))).)))))))))))))..))))))).	AAGUGUGUCUCUGGAAUUUCGGGC	CCGAAAUCUCAGUGACACACUUA	33	0	0	39	47	10	0	17	58	0	0	24	54	0	0	62	54	22	0	25	153	0	0	234
758	miRNA-precursor_824	CCAAGUACCCCCUCAACCUAUGCCCGAAAUCUCAGAGACACACUUAUACUAUACUAAGGUCCUAUUACCCCCCUGAACUUAUUUAAUUAAUAAUUUUUUACCCCUUUUAACCUACGUGGCACUAUCCUGUGGGCCCAACGAUGGUUGACUUUUUUUUUCAAACUAGUGCCACGUAAGCUAAAAGGGGUAGAAAAUUACGUAUAAAAUAAGUUCAGGGGGGUAAUAGGACAUUAGUAUAGUAUAAGUGUGUCUCUGGGAUUUCGGGCAUAGGUUGAGGGGGUACUUGU	.((((((((((((((((((((((((((((((((((((((((((((((((((((((((.((((((((((((((((((((((((((.((...(((((((((((((((((((.(.((((((((((((....((.((((.......)))).))..............)))))))))))).).)))))))))))))))))))...)).)))))))))))))))))))))))))).)))))))))))))))))))))))))))))))))))))))))))))))))))))))).	AAGUGUGUCUCUGGGAUUUCGGGC	CCCGAAAUCUCAGAGACACACUUA	142	80	0	10	71	0	12	9	38	0	0	64	21	0	0	70	15	0	0	29	244	0	0	7
759	miRNA-precursor_825	UGUGUAGAAGUCAAGGAGUGUCAAUAUGCAAUAUAUAUACAUAAAAAAUAAUUUUUAUCCUAGCUACACAUUGUAAUUUUCUGACGAUCUGACACC	.(((((((.((((.(((((..((((.((............(((((((....)))))))........)).))))..))))).))))..))).)))).	AGUCAAGGAGUGUCAAUAUGCAAU	CUACACAUUGUAAUUUUCUGACGA	11	5	0	8	9	5	0	10	10	3	0	26	11	7	3	15	6	1	0	11	43	11	2	66
760	miRNA-precursor_826	CUCCCCCUUGAAUGUCAGUAGAUUAUGUGCCUCAUCAAAACCUUACUAGAUAAAACCCAGUGGGAAAAAAUCUAGUGAAGGAAAAAGAGUGCACAUAUCUAAUAAUACUCAUUAUGGAU	.(((....(((.(((...(((((.(((((((((.......(((((((((((....(((...))).....)))))))).))).....))).)))))))))))...))).)))....))).	UGAAUGUCAGUAGAUUAUGUGCCU	UGCACAUAUCUAAUAAUACUCAUU	13	6	0	1	2	1	0	0	7	4	0	0	6	4	0	5	14	8	0	1	49	27	0	2
761	miRNA-precursor_827	ACUUAUUACAUCUAGAACUCUUGUCAAUUUUGUGAUACAGUUUGAAAAGGCAACACCGGAGCUCUUGGAUGCAAUAAGA	.((((((.((((((((.(((((((((......)))))..((((....))))......)))).)).)))))).)))))).	ACCGGAGCUCUUGGAUGCAAUAAG	UUAUUACAUCUAGAACUCUUGUC	4	3	0	0	0	0	0	0	4	0	0	1	9	9	0	0	3	1	0	0	3	2	0	0
762	miRNA-precursor_828	CCCUCAACCUAUGCCCGUAAUCUCAGAGACACACUUAUACUAUACUAAGGUCCUAUUACCCUCCUGAACUUAUUUUAUAAAUAAUUUUUUACCCCUUUUUAGCUUACGUGGCACUAUCUUGUGGGCCCAACGAUGGUUGACUUUUUUUUCGAACUAGUGCCAAGUAGGGUAAAAAGGGGUAGAAAAUUACAUAUAAAAUAAGUUCAGGGGGGUAAUAGAACCUUAGUAUAGUAUAAGUGUGUCUCUGGGAUUUCGGGCAUAGGUUGAGGA	.((((((((((((((((.(((((((((((((((((((((((((((((((((.(((((((((((((((((((((((((((..((((((((((((((((((((.(((((.((((((((....((.((((.......)))).)).............)))))))).))))).))))))))))))))))))))..))))))))))))))))))))))))))).))))))))))))))))))))))))))))))))).)))))))))))))))).	AAGUGUGUCUCUGGGAUUUCGGGC	CCGUAAUCUCAGAGACACACUUA	123	80	0	11	28	0	0	8	109	0	1	25	32	0	0	14	134	74	0	19	99	0	0	46
763	miRNA-precursor_829	CAACGGAACUCGCGACGGAUCGUCAUGGUCACGACGGACCGUCAUGGACUCCGUCGUCCCAUACUUAUGCAAUUUCUUCUGCUGCUCUCUUCAUUACCCUCGAUGGUAGGUAUGACGGACCGUCAUAGGCACAACGGUCUGUCGAGGGUCUUCGUUU	.((((((((((.(((((((((((..(((((..(((((.((((((((..((((((((............(((...........)))...............)))))).)).)))))))).)))))...))).))))))))))))).)))).)))))).	ACUCGCGACGGAUCGUCAUGGUCA	GCACAACGGUCUGUCGAGGGUCU	15	9	0	0	11	8	0	0	54	40	0	1	11	7	0	1	26	21	0	0	101	55	0	5
764	miRNA-precursor_830	AUUUUGUAGAAAACUCUAGAAGCCCCUAGAUGUUUCAAGAAGGCUUUGGAGAGUUCUAGAAGAA	.((((.(((((..(((((((.(((.((.((....)).))..))))))))))..))))).)))).	AGAAGGCUUUGGAGAGUUCUAGAA	GUAGAAAACUCUAGAAGCCCCUAG	2	0	0	4	0	0	0	0	5	3	0	2	3	1	0	3	1	0	0	5	12	6	3	25
765	miRNA-precursor_831	ACUAAGGUCCUAUUACCCCAUGAACUUAUUUUAUAAGUAAUUUUCUACCCAUUUUCGGCCUACGUGGCACUAAAUUGAAAAAAAAAAGUCAACUAGCGUUGGCCCCACAAGAUAGUGCCACGUAGGCCGAAAAAAAGGUAGAAAAUUAUUAAUAAAAUAAGUUCAGGGGGUAAUAGGACCUUAGG	.((((((((((((((((((.((((((((((((((.((((((((((((((..(((((((((((((((((((((..(((..........((((((....))))))....)))..)))))))))))))))))))))...)))))))))))))).)))))))))))))).)))))))))))))))))).	AUAAGUUCAGGGGGUAAUAGGACC	GUCCUAUUACCCCAUGAACUUAUU	173	160	0	5	5	0	0	8	3	0	0	15	105	102	0	9	8	0	0	4	26	0	0	25
766	miRNA-precursor_832	AGAGAAUGGAUUUUCACUGAAGUCUCCGUGACGAUCCGUCAAGCCUGUGACGGUCCAUUUUGCCAUUCCGUCACGAAGUUCAGAGAGUCGAUUUUCA	.((((((.(((((((..((((.(...(((((((..((((((......))))))...............))))))).).))))))))))).)))))).	AAGUUCAGAGAGUCGAUUUUCA	AGAAUGGAUUUUCACUGAAGUCUC	1	0	0	0	0	0	0	0	0	0	0	0	0	0	0	0	0	0	0	0	17	16	0	0
767	miRNA-precursor_833	UGUUUAGUCGUUUUGAGCAGCAGACUUUGAUUCUGGAAAAACUGGCAGAGACGACGGACC	.((((.((((((((...(((((((.......))))......)))...)))))))))))).	AAAAACUGGCAGAGACGACGGACC	UUUAGUCGUUUUGAGCAGCAGACUU	15	8	0	0	5	2	0	0	9	6	0	0	5	2	0	0	7	5	0	0	15	13	0	0
768	miRNA-precursor_834	GACAGAGUGUUUUAAGCCUUAGACUAAUUCGUGAAGCCUUCCUUUGUAUUAAUUACAGAUUAGUAAAGGUUGGGACAGGUUCCUGUA	.((((..((((((((.((((..(((((((.((((..................)))).))))))).)))))))))))).....)))).	GCCUUAGACUAAUUCGUGAAGCCU	UAAUUACAGAUUAGUAAAGGUUGG	1	0	0	0	2	2	0	0	7	6	0	0	4	2	1	0	2	0	0	0	8	0	0	2
769	miRNA-precursor_835	CGACGAAACUCGCGACGGAUCGUCAUGGUCACGAUGGACCGUCAUGGACUCUGUCGUCCCAUACUUCUACAAUUUCUUCUGCUGCUCUCUUAAUUACCCUCGACAGAAGGUAUGACGGACCGUAAUAGGCACAAUGGUUCGUCGAGGGUCUUCGUUU	.((((((((((.(((((((((((..(((((...((((.((((((((...(((((((............................................)))))))...)))))))).))))....))).))))))))))))).)))).)))))).	ACUCGCGACGGAUCGUCAUGGUCA	GCACAAUGGUUCGUCGAGGGUCU	15	9	0	0	12	8	0	0	52	40	0	0	10	7	0	1	24	21	0	0	99	55	0	1
770	miRNA-precursor_836	AGCAGUUCUCUCUCUUGGAAAAUAUUGGAAAAUUGGCCCUUGCUGCCUACCAAAGUUUGGUUGUCUUUCUUGCUUUCAUUACUGCC	.(((((..........((((((((.(.(((..((((.............))))..))).).))).)))))..........))))).	UUGGAAAAUAUUGGAAAAUUGGCC	CCAAAGUUUGGUUGUCUUUCUUGCU	2	2	0	1	0	0	0	0	1	0	0	0	2	1	0	0	1	1	0	0	15	8	0	0
771	miRNA-precursor_837	AGCAGUUCUCUCUCUUGGAAAAUAUUGGAAAAUUGGCCCUUGCUGCCUACCAAAGUUUGGUUGUCUUUCUUGCUUUCAUUACUGCC	.(((((..........((((((((.(.(((..((((.............))))..))).).))).)))))..........))))).	UUGGAAAAUAUUGGAAAAUUGGCC	CCAAAGUUUGGUUGUCUUUCUUGCU	2	2	0	1	0	0	0	0	1	0	0	0	2	1	0	0	1	1	0	0	15	8	0	0
772	miRNA-precursor_838	UGUUUAGUCGUUUUGAGCAGCAGAUUUUAUUUCUGGAAAAACUGGCAGAGACGACGGACC	.((((.((((((((...(((((((.......))))......)))...)))))))))))).	AAAAACUGGCAGAGACGACGGACC	UUUAGUCGUUUUGAGCAGCAGAUU	15	8	0	0	4	2	0	0	9	6	0	0	4	2	0	0	6	5	0	0	21	13	7	0
773	miRNA-precursor_841	AAGAAUAUUUUUUCUCGGUUAGAUAACAUAAGAAUGUACAUUAGAUUUGAGUCAUAGUUGAGAGCAAUGAUUUUA	.(((((..((.(((((((((((((..((...................)).))).)))))))))).))..))))).	UAGAUUUGAGUCAUAGUUGAGAGC	UCUCGGUUAGAUAACAUAAGAAUG	4	1	0	2	1	0	0	1	8	6	0	3	5	3	0	0	0	0	0	0	9	3	0	10
774	miRNA-precursor_842	AAUACUCCCUCUGUUUCAAAAAGGAUGAUCUAGUUUGACUUGGAACGUAGUUUAAGAAAAGAAAGAACACUUUUCAUUUAAUCUUGUGGUUCUAAAUUAAAGUUAUGUCAAAUGAACCAAAGUGUCCUUUAAUCCUGUGGUCGUAAACAAAUCACGUGGAAAGUUAAAGUUAAAGUGUUGCAAAAAAAGGAAAAGGGUCAUUCUUUUUGAAACAACCUGAAAAGGAAAUAGGGUCAUUCUUUUUGAAAUGGAGGGAGUAUA	.((((((((((((((((((((((((((((((.((((..(((.....((.((((..((((((((.((.(.((((((.......(((.((((((.....................)))))))))....(((((((((((((((.........)))))).)))...))))))....................))))))).)).)))))))).)))).)).....))).)))).)))))))))))))))))))))))))))))).	GGAUGAUCUAGUUUGACUUGGAAC	GAAAAGGAAAUAGGGUCAUUCUU	99	54	0	4	28	11	0	5	125	84	0	2	49	28	0	10	110	65	0	2	345	207	0	22
775	miRNA-precursor_843	UAAAAAGCGACCGACAUCAUCUCUUUGUCCUUCGCUUUUUAAAAAUAUUUAAUCAAAAUUUUGACUAAAAAGCAACGGACUAAGAGAUGGUGUCCGUCGCUUUUUU	.((((((((((.(((((((((((((.((((...((((((((..((.((((.....)))).))...))))))))...)))).))))))))))))).)))))))))).	AACGGACUAAGAGAUGGUGUC	CAUCAUCUCUUUGUCCUUCGC	3	2	0	1	5	5	0	1	2	1	0	0	7	5	0	1	11	9	0	1	14	13	0	2
776	miRNA-precursor_844	CCCAAGUACCCCCUCAACCUAUGCCCUAAAUCCCAGAGACACACUUACACUAUACUAAGGUCCUAUUACCCCCCUGAACUUAUUUUAUAUGUAAUUUUCUACCCCUUUUUAGUCUACGUGACACUAGUUCAAAAAAAAAGAGUCAACCAUAGUUGGGCCCACAAGAUAGUGCCGCGUAAGCUAAAAAGGGGUAAAAAAUUAUUAAUAAAAUAAGUUAAGGUGGGUAAUAGGACCUUAGUAUUGUAUAAGUGUGUCUCUGAGAUUUCGGGCAUAGGUUGAGGGGGUACUUGG	.(((((((((((((((((((((((((.(((((.((((((((((((((.((.((((((((((((((((((((.(((.((((((((((((..((((((((.((((((((((((((.((((((.(((((................(((((....)))))..........))))).)))))).)))))))))))))).))))))))..)))))))))))).))).)))))))))))))))))))).)).)))))))))))))).))))).)))))))))))))))))))))))))	CUCUGAGAUUUCGGGCAUAGGUU	ACCUAUGCCCUAAAUCCCAGAGAC	359	316	0	7	81	0	0	8	59	0	0	21	56	0	0	11	34	0	0	6	94	0	0	33
777	miRNA-precursor_845	ACUCUAGAAACAAUUUCGUAUGAAACUUGUAUUUCCUUUUGAUUCAAUUGUAUUAUUUUAGAGGCUUGUACACGUGACAAACCAAAUUUUGGGGG	.(((((((....((((.((.((..((.(((((...(((((((...............)))))))...))))).))..)).)).))))))))))).	UUUUAGAGGCUUGUACACGUGACA	AAACUUGUAUUUCCUUUUGAUUCA	33	29	0	1	7	6	0	0	34	23	0	0	14	12	0	0	14	13	0	0	36	32	0	2
778	miRNA-precursor_846	GAUGUGGUUGUGAAUCGUGCAGUGUUAUGAAAGUGGUUAUAUCCUCUUUAUUUGUGUGAACAUGUCAUUUCAUUAUUUUAAGACAUGGUUGUGACAGGUGUUAUGUGCAUUGAGAAAGAAGGAGAACAUAAAGAGGAUGUACUAUUUCGAGGGACGUAUCGCGCGCCGCGAUACAUA	.(((((.(((((...(((((..((((.(..(((((((.(((((((((((((((((.....((((((...............))))))......))))((((.....)))).................))))))))))))))))))))..)..))))....))))).)))))))))).	AGAGGAUGUACUAUUUCGAGGGAC	UAUGAAAGUGGUUAUAUCCUCUUU	19	8	0	0	4	1	0	1	26	12	0	1	17	8	0	0	5	1	0	0	44	22	0	0
779	miRNA-precursor_847	CUUGCAUUCGUUGCUUACUGUUUUUGCGUCCUUUUUUUCUAUGAGUUUAAAGUUGAUUUUUAGGUUUAAGAAUUUAUAUUGACUCAUUCAACUUAGAUUUUAACAAGUGUCACGACCCAAAUCGGACCGCGACUGGCACCCACACUUAUCCUACUAUGUGAGCGAACCAACCAAU	.(((......((((((((((((.((((((((..(((.((..(((.......(((((..((((((((.((((.((......)).)).)).))))))))..))))).....))).))...)))..))).)))))..))))...................))))))))......))).	AAAUCGGACCGCGACUGGCACCCA	ACUGUUUUUGCGUCCUUUUUUU	38	22	0	0	15	5	0	4	65	20	0	1	33	10	0	0	30	13	0	2	115	49	0	3
780	miRNA-precursor_848	CAUCCAAAAGUUGAACAAGUAGACACACAUGUCCUAUGUGGUGUCCUUAUUGGCAAUAUGUGUCCAGCAUGUCAUCCUACGUAUAUUAUGCCACAUAAGAUGUGUCUGUCUACUUAUUCAACUUUUGGAUA	.((((((((((((((.(((((((((.(((((((.((((((((((...(((.((..((((((.....))))))...))...)))....)))))))))).))))))).))))))))).)))))))))))))).	UGAACAAGUAGACACACAUGUCCU	GAUGUGUCUGUCUACUUAUUCAAC	8	7	0	5	3	1	0	0	11	8	0	2	4	3	0	2	4	2	0	3	61	44	0	11
781	miRNA-precursor_849	CUGUGCCCGAAAUCUCAGAAACACACUUAUAUUAUACUAAAGUUCUAUUACUCCCUGAACUUAUUUUGUAAGUAAUUUUCUACCCCUUUUCACCCUAUGUGACACUAGCUUUAAAAAAAGUCAAUCAACAUUGGGACCACAAGAUAGUGCUACGUUGGCCGAAAAAGGGUAAAAAAUUGUUAAUAAAAUAAGUUCAAGGGGAUAAUAGGACCUUAGUAUAUUUUAAGUGUAUCUCUAGGAUUUCGGGCACAU	.((((((((((((((.(((...(((((((...((((((((.(((((((((.((((((((((((((((((.(((((((((.(((((.(((((..((.(((((.(((((.(((.........(((((....)))))......))).))))).))))).))..))))).))))).))))))))).))))))))))))).))))).))))))))).))))))))...)))))))...))).)))))))))))))).	AAGUUCAAGGGGAUAAUAGGACCU	UUCUAUUACUCCCUGAACUUAUU	11	8	0	16	3	2	0	7	2	0	0	15	5	1	1	5	11	5	0	16	35	13	0	85
782	miRNA-precursor_850	UAAUUUGUGUAAGUAUGGGACGAUGGAGGGCAUGACGAUCCAUCGUGACCACGAUGGUCCAUCACGAGGUUCGUCGACUCAGACGCGUUUUGACAGAUUU	.(((((((....((.((((.(((((((...(.(((.(..(((((((....)))))))..).))).)...))))))).)))).))........))))))).	UCACGAGGUUCGUCGACUCAGAC	AUGGGACGAUGGAGGGCAUGACG	27	9	0	0	11	9	0	0	37	23	0	0	15	8	0	0	15	8	0	0	76	45	0	0
783	miRNA-precursor_851	CCAAGUACCCCCUCAACCUAUGACCGAAAUUUCAGAGACACACUUAUACUAUACUAAGGUCCUAUUACCCCCUGAACUUAUUUUAUUAAUAUUUUUUACCCCUUUUGGACCUACGUGGCACUAUCUUGUGGGCCCAAUGAAGGUUGACUUUUUUUUUUCAAACUAGUGCCACGUAGGCUAAAAAGGGGUAGAAAAUUACUUAUAAAAUAAGUUCAGGGGGUAAUAAGACCUUAGCAUAGUAUAAGUGUGUCUCUGGGAUUUCGGGCAUAGGUUGAGGGGGUACUUGU	.(((((((((((((((((((((.(((((((((((((((((((((((((((((.((((((((.((((((((((((((((((((((((....((((((((((((((((((.((((((((((((((....((.((((.......)))).))...............)))))))))))))))).)))))))))))))))).....)))))))))))))))))))))))).)))))))).))))))))))))))))))))))))))))).))))))))))))))))))))).	AAGUGUGUCUCUGGGAUUUCGGGC	CCGAAAUUUCAGAGACACACUUAU	51	0	0	38	61	26	0	11	29	0	0	16	54	0	0	14	21	0	0	19	152	0	0	64
784	miRNA-precursor_852	GUUGAGUUUUAGGCUGACUUGUCUUGGUUGGAUAAGAUGAGUGCCAUCACGUCCAUUUUUGGGUCGUGACAAAAUGGUAUCAGAGCCCCAGGUUCAUAGGUCUCACGUUUGUACAAGUCGAGUCUAAGUAGAGUCUCGAG	.((((((((((....((((((.((((..(((((.((((..(((((((((((((((....)))).))))).....))))))..(((((...)))))....))))...)))))..)))).))))))....))))).))))).	ACAAGUCGAGUCUAAGUAGAGUCU	GUUUUAGGCUGACUUGUCUUGGUU	1	0	0	6	1	0	0	12	9	3	0	40	3	0	0	7	6	4	0	10	18	5	2	26
785	miRNA-precursor_853	CAAGUGUGUUUUUGCUUAUAAUUAUUAUAAUAAAAAACUUUGUUAAAAGCUUGGAUAUAAUCCCAGUAGGUAAAACUCACAUUUA	.(((((((.((((((((((....((((((.....((.((((....)))).))...))))))....))))))))))..))))))).	AUAAUCCCAGUAGGUAAAACUC	UUUUGCUUAUAAUUAUUAUAA	19	12	0	0	6	1	0	0	20	7	0	0	6	4	0	0	2	1	0	0	41	18	0	3
786	miRNA-precursor_854	UCCAAUUAUCCUUUUAUUGGCAUAGAAACUGGGUAUCUCAACUCUCGUUAUCUCUGGCUGUUGGCCUAUAACUUCUGGGAUUAUCAUUUCUCGUGUUAGCCCAAUUUUGACUAUUUGGAUCAUUGGC	.(((((.((((...((((((((((((((.(((..((((((......(((((....((((...)))).)))))...))))))..)))))))).)))))))............))...)))).))))).	UUGGCAUAGAAACUGGGUAUCU	AUUAUCAUUUCUCGUGUUAGCC	86	25	0	18	28	0	0	9	40	0	4	22	23	6	0	28	11	0	1	13	140	47	0	70
787	miRNA-precursor_855	CUAUUUUGAGUUGGCCGAUGAUAUCUACCCAGUACCCGUGUUUUGUACUGACCCCUACUUUUAUGUUUUUCUUCUUGUUAUUUGUGGAGUGCAGCAAACGUGCCGUCGUCUUCAACUCAACAGUAA	.(((((((((((((..((((((.........((((...(((..((((((.....((((.........................)))))))))))))...)))).)))))).))))))))).)))).	UUUGAGUUGGCCGAUGAUAUCUAC	UGCCGUCGUCUUCAACUCAACAGU	0	0	0	0	3	0	0	0	1	0	0	2	0	0	0	0	0	0	0	0	12	12	0	1
788	miRNA-precursor_856	UAUUGUUUUUAUUAAUUCAAAACUCUUCUGGGAUUGGUCUUUGGAUACUCAUAACACUUUUGAGAUGUUGUUUUGGUGGUCAUAAUCAUAUUGGAGAUAUGGAAAUACGGACCAGUAGUAGAAGACAUGAAAAAUAAUACUUUGAAGCAGU	.(((((((((((((.((((....(((((((..((((((((.(((.((((.((((((((....)).))))))...)))).)))....((((((...)))))).......))))))))..)))))))..))))...)))))....))))))))	AAAUACGGACCAGUAGUAGAAGAC	CUUCUGGGAUUGGUCUUUGGAUAC	49	46	0	0	29	27	0	0	61	55	0	0	21	19	0	0	25	23	0	0	75	66	0	0
789	miRNA-precursor_857	UCCCCCUCAACCUAUGCCCGAAAUCUCAGAGACACACUUAUACUAUAUUAAGGUCCUAUUACCCCCCCUGAACUUAUUUUAUUAAUAAUUUUUUACCCCUUUUUAGCCUACGUGGCACUAUCUUGUGGGUCAAACAAUGGUUGACUUUUUUUUCAAACUAGUGCCACGUAAGCUAAAAAGGGGUAGAAAAUUACUUAUAAAAUAAGUUCAGGGGGGUAAUAGGUACUUAGUAUAGUAUAAGUGUGUCUCUGGGAUUUCGGGCAUAGGUUGAGGGGGU	.(((((((((((((((((((((((((((((((((((((((((((((((((((..(((((((((((((.((((((((((((((...((((((((((((((((((((((.((((((((((((..(((.(((((((.......)))))))......)))..)))))))))))).))))))))))))))))))))))...)))))))))))))))))))))))))))..))))))))))))))))))))))))))))))))))))))))))))))))))).	AAGUGUGUCUCUGGGAUUUCGGGC	CCGAAAUCUCAGAGACACACUUA	127	80	0	48	16	0	0	10	28	0	0	98	42	0	0	10	111	0	82	46	177	0	0	21
790	miRNA-precursor_859	UGGAAAUCUGUCAAAACGCGGCUGGGUCGACGGAACUUGUGACGGAUUGUCGUGGUCACGACGGACUGUCAUGGACUCCGUCGUCCCAUACUUGUGCAAUUUCUU	.((((((.(((....(((.(..((((.(((((((..(((((((((.(((((((....))))))).)))))))))..))))))).))))..).)))))))))))).	AAACGCGGCUGGGUCGACGGAACU	CUCCGUCGUCCCAUACUUGUGCAA	14	9	0	0	1	1	0	0	17	11	0	0	7	6	0	0	3	3	0	0	26	19	0	0
791	miRNA-precursor_860	AGCACCUAUUGUAAUGAUAAGUAUAUAUGUGAGUCAUUUAUAUAACGAUAAAUGUACAUAUAAGUCACUGUCAUAACAAAAGGUGUA	.((((((.((((.((((((.((((.((((((...(((((((......)))))))..)))))).)).)))))))).)))).)))))).	AUAAGUCACUGUCAUAACAAAAGG	UAUUGUAAUGAUAAGUAUAUAUGU	8	7	0	1	2	2	0	1	13	13	0	0	3	3	0	0	11	8	0	1	23	20	0	5
792	miRNA-precursor_861	UUCAUAUUCACAUGUUUUUGUACCGCCUUACAGUCCACUUGAUUCUAUAGAAAAUAAACACGAUUGGGUACAACAUAUUCGAAAUUUGGAUUGAAACUCGUUAAAUAUCGUUCUGUAGAAUCAAAUGGAUUGUAAGGCGAUAGAAAAACAUGUGAAUAUGAA	.((((((((((((((((((.((.((((((((((((((.(((((((((((((........((((((((((....((.((((((...))))))))..)))))......)))))))))))))))))).)))))))))))))).)).)))))))))))))))))).	CAAAUGGAUUGUAAGGCGAUAGAA	GUACCGCCUUACAGUCCACUUGAU	6	0	0	0	2	1	0	0	6	2	0	0	2	0	0	0	14	6	0	0	24	9	0	3
793	miRNA-precursor_862	UUAUCUUACUUGAACAAUGUGGCACCCAGGACCUUCAAAUCCUAGAUUCGCCUCUGAUCAUGUAGAUAG	.(((((.((.(((.((..(.(((..(.((((........)))).)....))).))).))).))))))).	AUCUUACUUGAACAAUGUGGCACC	AUUCGCCUCUGAUCAUGUAGAUAG	8	1	0	11	5	1	0	10	11	3	0	9	6	0	0	6	9	4	0	5	57	18	0	46
794	miRNA-precursor_863	UCGCUUAUCAAUAUAGUUUACCCUUACAAAUGGUUUGGAAUACUCAUAAUUCAGAUAUAACAUAUAGACUAGAUGAUAGUGAUUGGCGU	.((((.((((.(((.(((((..((........(((((((.((....)).))))))).........))..))))).))).)))).)))).	ACUAGAUGAUAGUGAUUGGCGU	GCUUAUCAAUAUAGUUUACCCU	7	7	0	0	16	15	0	0	24	23	0	0	21	18	0	0	32	22	0	0	60	55	0	1
795	miRNA-precursor_865	AAUAGGAAAAACCGAAACUGACCCAAUAACCCAAUAAUUAUUUUUUCUAAACCUAUUAAAAAUCUAAUAACCCAAUUACCCAACAACAAUAACCCAAUAAUAUUUUAUCGGUUCAAUUUAUUGGUCGGUUCGGUUUUUGCACACCCCUAUA	.(((((((((((((((.((((((.(((((........................(((((......))))).....................((((..((((....)))).))))....))))))))))))))))))))).......))))).	AUUGGUCGGUUCGGUUUUUGCACA	AGGAAAAACCGAAACUGACCCAAUAA	8	4	0	5	8	3	0	1	17	9	0	3	5	2	0	0	13	8	0	2	44	16	0	5
796	miRNA-precursor_866	AAAUAAUUUUCUACCCCUUUUCGACCUACUUGGCACUAUCUUGUGGGCCCAGUGCGUUGACAUUUUUUCAAACUAGUGCCGCGUAGGUCGAAAAGGGGUAGAAAAUUAUUA	.((((((((((((((((((((((((((((.((((((((..(((.(((...((((......))))))).)))..)))))))).)))))))))))))))))))))))))))).	UUUUCUACCCCUUUUCGACCU	GUCGAAAAGGGGUAGAAAAUU	13	8	0	0	7	7	0	2	2	0	0	2	1	0	0	4	5	0	0	2	22	4	0	5
797	miRNA-precursor_867	AAGAAAACAAUUCGAAUAAAGAACCGCGAAAGUAAACCUCAAGUUCAACUUUUGUUUGUAGUCAAAGAAAAAUAAGUGAGUAUAUUUACUGAUUUUAUUUUGUGGGUGAGUCUCUUCCUUUUCGUGUGUAUUUUUUCUUUUAAUGUUUUUUC	.((((((((........(((((((((((((((.................((((.((((....)))).))))......(((...(((((((.((........)).))))))))))....)))))))).)).)))))........)))))))).	AUAAAGAACCGCGAAAGUAAACCU	CUUCCUUUUCGUGUGUAUUUUUUCUU	28	22	0	1	19	18	0	1	39	30	0	0	9	8	0	0	26	23	0	0	71	56	0	0
798	miRNA-precursor_868	GAGACUUCUAUUCGGACUCAAAUAAUUUUGGAUGUCAUUUUGAGGAAUCGAUAAAUUUGUUGUGUUUUAGUAGUGUUUA	.((((..(((((.((((.(((..((((((.(((.((........))))).).)))))..))).)))).))))).)))).	AUUCGGACUCAAAUAAUUUUGGAU	CGAUAAAUUUGUUGUGUUUUAGUAG	4	4	0	0	4	4	0	0	12	9	0	0	2	1	0	0	9	5	0	0	23	18	0	0
799	miRNA-precursor_870	AUUUGUCUUCCUUUAUAUAAAUAAAGGUGUUGUUGGGGAGGUCUUCCUUUAUAUAUGUGGUACAGAGAGCAGUAGGGUACGAGAGGUUUUGAAUAAUAUUAUUAUUACUAUAAUAUAUAUAUAUAAAUGAUUGAUGAGCAAUAAUAUUAUUCAAAACCUCUUGUAGGCUACUGCUCUCUAUACCAGAUAAACAAAGGAAGACCUUCCCAACAACACCUUUAUUUAUAUAAAGGAAGACAAAA	.(((((((((((((((((((((((((((((((((((((((((((((((((...(((.(((((.((((((((((((..((((((((((((((((((((((((((.(((...((((.(((........))))))).)))..))))))))))))))))))))))))))..)))))))))))).))))).)))...))))))))))))))))))))))))))))))))))))))))))))))))).	UCUUGUAGGCUACUGCUCUCU	AGAGCAGUAGGGUACGAGAGG	20	4	0	0	9	4	0	0	8	3	0	0	7	0	0	0	1	1	0	2	16	3	0	1
800	miRNA-precursor_872	AAAAAUUAGAAAAAGGAUCCUUUUAUAGAGAAGGAUCUAAGAAAAUGUUGAAAACUAUGACAUAAGUGCUUACAUUUUCUUAGAAAAUAUAACAUUUUCUAAGAAAAUGUAAGCGCUUAUGUCAUAGUUUUCAACAUUUCUUAGAUCCUUCUCUAUAAAAGGAUCCUUUUUCUAAUUUUUA	((((((((((((((((((((((((((((((((((((((((((((.(((((((((((((((((((((((((((((((((((((((((((.....))))))))))))))))))))))))))))))))))))))))))))))))))))))))))))))))))))))))))))))))))))))).	GAGAAGGAUCUAAGAAAAUGUU	CAUUUCUUAGAUCCUUCUCUA	15	12	0	1	7	5	0	0	4	1	0	1	4	2	0	2	5	4	0	1	16	5	0	8
801	miRNA-precursor_873	ACACAAGUAUCCCCUCAACCUAUGCCCAAAAUCUCAGAGACAUACUUAUACUAUACUAAGAUCCUACUACUCCUAAACAUAUUUUAUUAAUAAUUUUCUACCCCUUUUUGUCCUACGUGGCACUAUUUUGUGGGUCUAACGGUGGUUGACUUUUUUUUUUGGAAUAGUGCCACGUAGGCCAAAAAGGGGUAGAAAAUUAUUUAUAAAUAUGUUCAGAGGGUAAUAGGACCAUAGUAUAGUACAAGUGUGUCUCUGGAAUUUCGGAUAUAGGUUGAAGGGAUACUUGUGC	.((((((((((((.((((((((((.((.((((.((((((((((((((.((((((((((.(.(((((.(((((((.(((((((((....((((((((((((((((((((((.((((((((((((((((((..(((((.(((....))))))))........)))))))))))))))))).))))))))))))))))))))))...))))))))).)).))))).))))).).)))))))))).)))))))))))))).)))).)).)))))))))).)))))))))))).	AAGUAUCCCCUCAACCUAUGCCCA	GGAUAUAGGUUGAAGGGAUACUUG	60	12	0	42	36	7	0	14	74	19	0	31	39	17	0	26	29	8	0	19	125	41	1	79
802	miRNA-precursor_875	GCCACUUAUUGUCUCCUAAAUACCCUUCUCACCCACCUAUUCGCUCCAAAAUACCCUUGUCAUCUACCUUUGGGUUCAAAAUUUACCAUUAAAUAAGUGAUCAAUAUUGAACCCAAAGGUGGAUGAGAAGAGUAUUUUGGAGCCAAUAGGUAGAGGAGAAGGGUAUUUAGGAGCCAAUAAGUGGA	.((((((((((.((((((((((((((((((..(.(((((((.((((((((((((.(((.((((((((((((((((((((.(((...((((.....))))...))).)))))))))))))))))))).))).)))))))))))).))))))).)..)))))))))))))))))).)))))))))).	GAUGAGAAGAGUAUUUUGGAGCC	CUCCAAAAUACCCUUGUCAUCUA	33	5	0	5	10	4	0	3	27	2	1	8	18	3	0	6	26	1	1	6	78	21	1	24
803	miRNA-precursor_876	CGAGCCAGUUGACUGCCAGCUGGAGACGGUACAGAAAGUAGGUGCACACUUCCCGAUGGCGUCAGAAAGUAAGGCUUC	.(((((..(((((.((((.(.((((...((((.........))))....)))).).))))))))).......))))).	ACACUUCCCGAUGGCGUCAGAAAG	AGUUGACUGCCAGCUGGAGACGGU	5	1	0	0	0	0	0	0	4	0	4	3	5	3	0	0	2	0	0	1	24	8	2	0
804	miRNA-precursor_877	CGUAUUUCACGGUAACGUUUUAGGGUAUAUUUUUUUUAAAAAAAAACUAACAACAUUAGGUUGAUAUACGUUACUGUAAGUAACGUUAUACUCCUAAAACGUUAUUUUCAGUAACGUUUUACUCCUAAAACGUUACUGUGAGUAACGUUUAGGAGUAAAACGUUACUGUGAGUAACGUUUAGGAGUAAAACGUUACUGUGAGUAACGUAUAUCAAUCUGACGCCAUCAAUUUUUUUUAAAAAAAAUAUAUCCUAAAACGUUACCGUGGAAUACA	.((((((((((((((((((((((((((((((((((((((((((((..........((((((((((((((((((((...(((((((((.((((((((((.((((((((.(((((((((((((((((((((.(((((((...)))))))))))))))))))))))))))).)))))))))))))))))).)))))))))...)))))))))))))))))))).........)))))))))))))))))))))))))))))))))))))))))))).	AGUAACGUAUAUCAAUCUGACGCC	CAUUAGGUUGAUAUACGUUACUGU	485	330	0	15	19	0	0	9	612	473	0	16	271	206	0	1	524	333	0	9	547	0	0	19
805	miRNA-precursor_878	ACUUUCCCCUCAUUUCGCGGCCAAGGUUUCAUAACUUUUUUCGGAGUUGAGUUUAAAGUGUAUUUUCGUGAUUGUAAACAUAAUAAAAUAAGAAAAAAGUUUACUAAUCAAACCACGAAUAUCCACUUUGAAAUCCAGCGACGAAGAAAACUGUGAAACCGUAGUCGCGAAAUGAGGGAGAAGGG	.((((((((((((((((((((...(((((((((..((((((((..(((((.(((((((((.((.(((((((((((((((...................)))))).)))).....))))).)).))))))))).).))))..))))))))..)))))))))...))))))))))))))).))))).	AGCGACGAAGAAAACUGUGAAACC	UUUCAUAACUUUUUUCGGAGUUGA	45	35	0	4	16	11	0	2	63	40	0	7	24	17	0	1	40	34	0	4	145	117	0	15
806	miRNA-precursor_879	ACUUUUCGGCCUACGUGGCACUAUCUUGUGGGCCCAAUGUUGGUUGACUUUUUCUUUCAAGCUAGUGCCACGUAGGUCGAAAAGG	.((((((((((((((((((((((.((((.(((......(((....))).....))).)))).)))))))))))))))))))))).	UUUCAAGCUAGUGCCACGUAGGUC	CCUACGUGGCACUAUCUUGUGGGC	12	4	0	4	3	0	0	0	13	8	1	0	19	10	0	2	13	2	0	1	83	23	0	23
807	miRNA-precursor_880	UGUUGCGACUUUGAUGAAAAGUUGUGACUUUUUUGAAAAGUUGCAUUUUUUAUGAAAAAAUUUUGUCUUUUAUGGAAAGUUGUGACUUUUAUGAAAGGUGACGACCAUUCUGAAAGAUUGUGACU	.(((((((((((.(.(((..(((((.(((((((..((((((((((((((((((((((..........)))))))))))).))))))))))..))))))).)))))..)))).)))).))))))).	AAGGUGACGACCAUUCUGAAAGAU	UUUGAUGAAAAGUUGUGACUUUU	27	0	0	0	17	7	0	0	53	26	0	11	20	18	0	1	47	18	0	5	18	0	0	7
808	miRNA-precursor_881	ACCCCCAUGAACUUAUUUUAUAAGUAAUUUUGUACCCCUUUUUUAGCCUACGUGGCACUAGCUUGAAAAAAAAAGUCAACCAUCGUUGGGCCCACAAGAUAGUGCCACGUAGGCCGAAAAGGGGUAAAAAAUUAUUAAUAAAAUAAGUUCAGGGGGA	.(((((.((((((((((((((.(((((((((.(((((((((((..(((((((((((((((.((((..........(((((....))))).....)))).))))))))))))))).))))))))))).))))))))).))))))))))))))))))).	CCCACAAGAUAGUGCCACGUAGGC	CUACGUGGCACUAGCUUGAAAAAA	1	0	0	1	2	0	0	4	12	0	0	1	1	0	0	8	1	0	0	3	42	25	0	3
809	miRNA-precursor_882	AUAAUUUUUUACCCCUUUUUAGCUUACGUGGCACUAUCUUGUGGGCCCAACGAUGGUUGAUUUUUUUUUUGAACUAGUGUCACGUAGGCUAAAAAGGGGUAGAAAAUUAC	.(((((((((((((((((((((((((((((((((((((..((.((((.......)))).)).........))..))))))))))))))))))))))))))))))))))).	ACUAGUGUCACGUAGGCU	CUUACGUGGCACUAUCU	23	0	0	7	11	0	0	1	9	0	1	4	7	0	0	4	14	0	0	2	73	31	0	13
810	miRNA-precursor_883	UUCGGCCGACACAAGAAAACAAAAUACUUACUAUUACUACUUUACAUAAUUGGCCGACAAACUUUUUACAUGAUUGGCCGAC	.((((((((((...(((((...........................................)))))...)).)))))))).	AAACUUUUUACAUGAUUGGCCGAC	UCGGCCGACACAAGAAAACAAAAU	36	0	0	13	8	0	0	24	24	0	4	18	15	0	0	0	1	0	0	35	213	192	0	26
811	miRNA-precursor_884	AAAUUGUAUAAUUCGCUGGCCUAAAUUGUAUAAUUCGCUGGCCUAUUUUGCUGCAAUUGUAUAAUUUGUUUUGCAUACAGUUG	.((((((((.....((.....((((((((((((((.((.(((.......)))))))))))))))))))....)))))))))).	CUAAAUUGUAUAAUUCGCUGGCCU	GCUGCAAUUGUAUAAUUUGUUU	2	0	0	10	1	0	0	0	5	0	0	0	0	0	0	1	18	0	0	1	4544	4541	0	12
812	miRNA-precursor_885	CACAUUUUUCCCGUCAUUUCGCAGCCAAAGUUUCAUAACUUCCUUUCUAUCUGAGUUUCAAAGUGGAUUUUCGUGGUUGUAAACACAAUAAAAUAUGAAAAAAGUGUA	.((((((((..(((.((((.((((((((((.(((((........(((.....))).......))))).)))..)))))))..........)))))))..)))))))).	AGUGGAUUUUCGUGGUUGUAAACA	UUCGCAGCCAAAGUUUCAUAAC	41	34	0	9	13	12	0	2	38	35	0	4	26	21	0	6	32	26	0	2	153	132	0	16
813	miRNA-precursor_886	CACUUUGCCGGAUGGUUGUGACCUUUAUGAAAAGUUGUGUCCUUUCUAAAGGGUUGUGACCAUUUGAAAGGUU	.(((((..((((((((((((((((((..((((.(......).))))..)))))))))))))))))).))))).	AAGGGUUGUGACCAUUUGAAAGGU	UUUGCCGGAUGGUUGUGACCUUUAU	6	4	0	0	3	3	0	0	10	9	0	0	1	1	0	0	13	10	0	0	33	32	0	1
814	miRNA-precursor_888	UUUUCCGAACUAGUGUCACGUAGGCUAAAAAGGGGUAGAAAAUUACAUAUAAAAUAAGUUCAGGGAGGUAAUAGGACCUUAGUAUAGUAUAAGUGUGUCUCUGCGAUUUCGGACAUAGGUUGAGGGGGU	.(((((.((((.(((((.((...((.....(((((((.(....(((.((((.............(((((......)))))..)))))))....).))))))))).....))))))).))))..))))).	AUUUCGGACAUAGGUUGAGGGGGU	UUCCGAACUAGUGUCACGUAGGCU	23	0	0	11	22	0	1	4	37	0	2	15	56	24	2	6	29	0	5	6	79	0	8	30
815	miRNA-precursor_889	CUACCCCUUUUUAGCCUACGUGGCACUAGUUUGAAAAAAAAGUCAACCAUCGUUGAGCCCACCAGAUAGUGUCACGUAGGCUAAAAAGGGGUAA	.(((((((((((((((((((((((((((.((((.........(((((....)))))......))))))))))))))))))))))))))))))).	CACCAGAUAGUGUCACGUAGGCU	CCUACGUGGCACUAGUUUGAAAA	35	12	0	3	14	1	0	3	43	13	0	9	17	6	0	5	25	7	0	1	67	22	0	16
816	miRNA-precursor_891	GAAGCCUUAGCUGCGGAAUUAGAAGAAAGUUGUGAAAUCCUAAAUGUUAUGCUUUUAAAUCAUAAACAUAAUAAAAUAAGAAAAAAUAUUUACUAACCUACAAGAAUGAAUAUUCACUUUGAAACCCAUCCACGAAGAGAAGUAUGAAAUCCUAGCCAUGAAAAAAGGGAGAACAGGUGAAUAUAUCAUUUCUGGAAAUAAUGAAAUGAGGGAGAAGUAAUUAGGAUUUAGGGAUUCAGUCUAUGUGGCAGUGAAACCUUA	.(((.....(((((.....((((.........((((.((((((((.((((((((((...((((..........(((((........))))).........((.((((((((((((((((.....(((.......................................))).....)))))))))).)))))).))...........))))...)))))))..))).)))))))).)))).))))....))))).....))).	AGAAGUAAUUAGGAUUUAGGGAUU	AUCCUAAAUGUUAUGCUUUUAA	5	5	0	1	3	3	0	0	11	11	0	0	2	2	0	0	9	8	0	0	13	9	0	16
817	miRNA-precursor_892	ACCCAAGUACCCCCUCAACCUAUGCCCGAAAUCCCAGAGACACACUUAUACUACACUACGGUCCUAUUAUCCCCCCUGAAAUUAUUUUAUAUGUAAUUUUCUGCCCCUUUUUAGCCUACGUGGCACUAGUUCAAAAAAAAAGUCAACCAUCGUUGGGCCCACAAGAUAGUGCCACGUAAGCUUAAAAAUGGUAAAAAAUUAUUUAUAAAAUAAGUUCGGGGGGUAAUAGGACCUUAGUAUAGUAUAAGUGUGUCUCUGAGAUUUCGGGCAUAAGUUGAGGGGGUACUUGGGC	.((((((((((((((((((.(((((((((((((.(((((((((((((((((((.((((.((((((((((.((((((.(((.((((((((((.((((((((.((((..((((.(((.((((((((((((..............(((((....)))))..........)))))))))))).))).))))..)))).)))))))).)))))))))).))))))))))))))))))).)))).))))))))))))))))))).))))))))))))).)))))))))))))))))).	CUCUGAGAUUUCGGGCAUAAGUU	CCUAUGCCCGAAAUCCCAGAGAC	66	10	0	10	25	0	0	10	135	35	1	13	41	9	0	13	62	25	0	11	279	52	0	334
818	miRNA-precursor_893	AACACACUUAUACUAUACAAAGAUCCUAUUAUCCCCUUGAACUUAUUUUAUUAAUAAUAUUCUAUCCUUUUUCGAUUUACGUGGCACUAUCUUGUGGGCCAACACUGGUUGAUUUUUUCUUUCAAACUAGUGUCACGUAGGCCUAAAAGGGGUAGAAAAUUACUUAUAAAAUAAGUUCAAAGGGUAAUAGAACCUUAGUAUAGUAUAAGUGUGUC	.(((((((((((((((((.(((...((((((.(((.(((((((((((((((...((((.(((((((((((((.(.((((((((((((((..((((.(((((....))))).)..........)))..)))))))))))))).).))))))))))))).))))...))))))))))))))).)))))))))...))).))))))))))))))))).	UUUCAAACUAGUGUCACGUAGGCC	UUUACGUGGCACUAUCUUGUGGGC	19	0	2	5	6	0	0	3	49	20	5	14	24	0	1	4	22	6	2	4	112	19	6	21
819	miRNA-precursor_896	CCCCUCAGCCUAUACCUGAAAUCUCAGAGACACACUUAUACUAUAAUAAGGUCUUAUUACCCCCCUGAACUUAUUUUAUUAAAAAAAAUUACCCCUUUUCGACCUACGUGGCACUAUCUUGUGGGCCCAAUGAUGGUUGACUUUUUUUUCAAACUAGUGUCACGUAGGCUAAAAAGGGGUAUAUUAUUACUUAUAAAAUAAGUUCAGGGGGGUAAUAGGACCUUAGUAUAGCAUAAGUGUGUCAUUGGGAUUUCGGGCAUAGGUUGAGGGU	.((((((((((((.(((((((((((((.(((((((((((.(((((.(((((((((((((((((((((((((((((((((..........((((((((((...((((((((((((((....((.((((.......)))).)).............))))))))))))))...))))))))))...........))))))))))))))))))))))))))))))))).))))).))))))))))).))))))))))))).)))))))))))).	UUUCAAACUAGUGUCACGUAGGCU	ACCUACGUGGCACUAUCUUGUGGG	84	37	0	4	54	0	0	6	108	55	3	6	35	20	0	26	77	43	0	6	317	174	0	33
820	miRNA-precursor_897	UCCUCCUAGACUAUGAACGAAAUUUCAUAGACACAUUUUAACCAAACUAAGGUAUUAUUACCCCCUAAACUUAUAUUUUUUUUGUAAUUUUGUGCACCUUUUUGACUUACAUGAAAUUCAAAUAUUUCUCACGCACCUCCAUUGCGUGGAGUCUAUGAGUAUGCCACGUAAGGAAAAUGUUUAUAAAAUUACAAAAAAAAAAAAGUUCAGGGAAAUGAUAACAUCUUAGUUUAAUUAAGAUGCGUUUUUGAAAUUUUAAUCAUAGUCUGGGAGGU	.(((((((((((((((..(((((((((.((((.((((((((..((((((((((.((((((..((((.(((((...(((((((((((((((((((.((...(((..(((((.((..(((((.....(((.((((((.......)))))))))....)))))....)).)))))..))).)).)))))))))))))))))))..))))).))))...)))))).))))))))))..)))))))).)))).)))))))))..))))))))))))))).	CCUAGACUAUGAACGAAAUUUCA	GAAAUUUUAAUCAUAGUCUGGGAG	10	3	0	1	2	1	0	1	9	3	0	0	2	0	0	0	4	2	0	1	31	8	0	11
821	miRNA-precursor_898	CCCCUCAACCUAUGCCUGAAAUCUCAGAGACACACUUAUACUAUACUAAGGUCCUAUUACCCCCCUGAACUUAUUUUAUUAAUAAUUUUUUACCCCUUUUCGACCUACGUGGCACUAUCUUGUGGGCCCAACGAUGGUUGACUUUUUUUUCAAACUAGUGUCACGUAGGCUAAAAAGGGGCAGAAAAUUACUUAUAAAAUAAGUUCAGGGGGGUAAUAGAACCUUAGUAUAGUGUAAGUGUGUCUCUGGGAUUUCGGACAUAGGUUGAGGGA	.(((((((((((((.(((((((((((((((((((((((((((((((((((((.((((((((((((((((((((((((((...(((((((((.((((((((...((((((((((((((..(((......((((....))))..........)))..))))))))))))))...)))))))).)))))))))...)))))))))))))))))))))))))).))))))))))))))))))))))))))))))))))))).))))))))))))).	UUUCAAACUAGUGUCACGUAGGCU	CCUACGUGGCACUAUCUUGUGGGC	158	37	0	239	53	0	0	13	203	55	0	4	87	20	0	26	199	43	0	79	561	174	0	82
822	miRNA-precursor_899	UCUUUUCCCGUUCGAGGACGAACUUUUGUUUAAGUGGUAGGUGAUGUAACUAACCGCUAGGUUGUUUUGAGAACUAGGACUAGU	.((..(((.((((..(((..(((((.......((((((.(((......))).)))))))))))..)))..))))..)))..)).	AGGUUGUUUUGAGAACUAGGACU	UCCCGUUCGAGGACGAACUUUU	11	9	0	1	3	2	0	0	21	10	0	4	13	7	0	0	10	2	0	1	67	28	0	3
823	miRNA-precursor_900	CCCUUCAACUUUGGGUGUGCACAAGUAGACACUUAAACUUGUAUAAAGUUGAACAAAUAAACAUACAUGUCUUACAUGUCAUUUUUUGUCAUACGCGGUGUCCUAAGUGUAUUUUGUCAUGUAGGACUCAUGUGUUUAUUUAUUUAAAAGCUGGAUGGUUAAAGUGUCUGUUUGUGCAUUAUGAAAGUUGGAGGU	.(((((((((((.(..((((((((((((((((((.((((.........(((((.(((((((((((...((((((((((.((.........((((((..........))))))..)).))))))))))...))))))))))).))))).........)))).))))))))))))))))))..).))))))))))).	CUUCAACUUUGGGUGUGCACAAGU	UUGUGCAUUAUGAAAGUUGGAGGU	17	0	0	5	6	0	0	0	16	0	0	4	18	0	0	4	37	17	0	2	141	48	0	11
824	miRNA-precursor_901	AAUGCCCAAGUACCCCCUCAACCUAUGCCUGAAAUCUCACAGACACACUUAUAUUAUACUAAGGUCCUAUUAUCCCCCUGAACUUAUUUUAUUAAUAAUUUUUUACCCUUUUUAGCUUACGUGACACUAUCUUGUGGGCCCAAGGACGGUUGACUUUUUUUUCGAACUAGUGUCACGUAGGCUAAAAAGGGAUAGAAAAUUACAUAUAAAAUAAGUUCAGGGGGGUAAUAGGACCUUAGUAUAGUAUAAGUGUGUCUCUGAGAUUUCGGGCAUAGGUUGAGGGGGUACUUGGGUAU	.((((((((((((((((((((((((((((((((((((((.((((((((((((((((((((((((((((((((((((((((((((((((((((...((((((((((((((((((((((((((((((((((....((.((((.......)))).)).............)))))))))))))))))))))))).))))))))))...)))))))))))))))))))))))))))))))))))))))))))))))))))).))))))))))))))))))))))))))))))))))))))	CUCUGAGAUUUCGGGCAUAGGUU	ACCUAUGCCUGAAAUCUCACAGAC	103	0	0	59	35	0	0	8	104	0	0	20	325	233	0	29	126	0	0	19	1757	1163	0	472
825	miRNA-precursor_902	AUAAGGUCCUAUUACCCCCUGAACUUAUUAUAUUAAUAAUUUUCUACCCCUUUUCGACCUACGUGACACUAUCUUGAAAGAAAAAAAUCAACAAGCAUUGGGCCCCAAGAUAUUGCCACGUAGGCUGAAAAGGGGUAGAAAAUUAUUAAUAUAAUAAGUUCAGGGGGUAAUAGGACCUUAG	.(((((((((((((((((((((((((((((((((((((((((((((((((((((((.((((((((.((.(((((((.............................))))))).)).)))))))).))))))))))))))))))))))))))))))))))))))))))))))))))))))).	AGUUCAGGGGGUAAUAGGACC	UCCUAUUACCCCCUGAACUUA	107	76	0	9	17	0	0	2	30	0	0	4	50	43	0	5	27	0	0	12	67	0	0	31
826	miRNA-precursor_903	UUUUGAGUUUUCGAUGAGUUGUGACUUUUUCAAAGAGUUGUGACUUCUUCUACGAGUUACGACUUUCCCAAUAAGUUGCAACUUUUUGAAAAGGUCAUGAAUUUUUAGAUAAAACACAAAA	.((((.((((((...(((((((((((((((((((((((((((((((.......((((....)))).......)))))))))))))))))))))))))).)))))...))..)))).)))).	AUGAGUUGUGACUUUUUCAAAGAG	UUUUGAAAAGGUCAUGAAUUUUUAG	5	1	0	0	3	3	0	0	4	4	0	2	5	4	0	0	3	2	0	1	19	17	0	5
827	miRNA-precursor_904	GAAAGGUUUUGAUUUUUUGAUGAGUUGUGACUUUUUCAAAGAGUUGUGACUUCUUCGACGAGUUACGACUUUUCCAAUAAGUUGCAAAUUUUGAAAAGGUCAUGAAUUUUUA	.(((((((((((((((((.(.((.(((((((((.((..((((((((((((((.......))))))))))))))..)).))))))))).)).).))))))))).)))))))).	AUGAGUUGUGACUUUUUCAAAGAG	UUUCCAAUAAGUUGCAAAUUUUGA	5	1	0	0	3	3	0	0	4	4	0	1	4	4	0	0	4	2	0	1	20	17	0	1
828	miRNA-precursor_905	ACAAGUAUCCCCAAUCUAUGUCCGAAAUCCCAGAGACACACUUAUACUAUACUAAGGUCCUAUUACCCCCCUGAACUUAUUUUAUAAGUAAUUUUCUGCCCCUUUUUAGCCUACGUGACACAAGUUUGAAAAAAAAAGUCAACCAUCGUUGGGCCCACAAGAUAGUGCCACGUAGGCUAAAAAGGGGUAAAGAAUUAUUAAUAAAAUAAGUUCAGGAGGGUAAUAGGACCUUAGUAUAGUAUAAGUGUGUCUCUGAGAUUUCGAACAUAGGUUAAGGGGGUACUUGA	.((((((((((((((((((((.(((((((.((((((((((((((((((((((((((((((((((((((.((((((((((((((((.(((((((((.(((((((((((((((((((((.(((...((((..........(((((....))))).....))))...))).))))))))))))))))))))).))))))))).)))))))))))))))).)))))))))))))))))))))))))))))))))))))).))))))).)))))))))..))))))))))).	AAGUGUGUCUCUGAGAUUUCGAAC	CCGAAAUCCCAGAGACACACUUA	115	45	0	25	127	0	0	26	126	33	0	55	55	0	0	26	155	0	0	31	736	438	0	69
829	miRNA-precursor_906	CAAGUUAGCGGACAUCCCGAGGGCCUAAUACCUUCUCGGGAUGUACAUUGAACUUC	.(((((....(((((((((((((.........)))))))))))).)....))))).	CUUCUCGGGAUGUACAUUGAACUU	AGUUAGCGGACAUCCCGAGGGCCU	34	0	1	0	17	0	1	0	14	0	0	0	6	0	0	0	18	7	0	0	62	44	1	3
830	miRNA-precursor_907	UAGUUGGAAUCUUAUUGUGGUCAUUUAUUUGAAUAGAUUGCCUUGAGUUGGAAGUUCAACAAAAGGGGAAGGCUAAAGUCCCGAAGUGAUUGUUCGAUAAAAUGAGGCAAGUGGAUUUCUAAACUC	.(((((((((((..((((..((((((..((((((((.(((((((..(((((....)))))..)))((((.........))))...))))))))))))..)))))).))))..)))))))..)))).	AUGAGGCAAGUGGAUUUCUAAACU	UUGGAAUCUUAUUGUGGUCAUUU	10	7	0	1	6	2	0	2	11	6	0	4	7	6	0	2	9	7	0	5	37	23	0	7
831	miRNA-precursor_908	UAGUUGGAAUCUUAUUGUGGUCAUUUAUUUGAAUAGAUUGCCUUGAGUUGGAAGUUCAACAAAAGGGGAAGGCUAAAGUCCCGAAGUGAUUGUUCGAUAAAAUGAGGCAAGUGGAUUUCUAAACUC	.(((((((((((..((((..((((((..((((((((.(((((((..(((((....)))))..)))((((.........))))...))))))))))))..)))))).))))..)))))))..)))).	AUGAGGCAAGUGGAUUUCUAAACU	UUGGAAUCUUAUUGUGGUCAUUU	10	7	0	1	6	2	0	2	11	6	0	4	7	6	0	2	9	7	0	5	37	23	0	7
832	miRNA-precursor_910	UUGGCAAUUGUAUUUUUUUCUUCUCUCCUUAAAUAUUUCUUCCCACAAAAAAUUGGAUAUUGUUGAAGCAUGUUUAUUUCUCGUAGGGAAAAGGGUCUGAUAUACCAC	.(((....((((((...(((((.((.((((((((((..((((..((((...........)))).)))).)))))))........))))).)))))...))))))))).	GUAGGGAAAAGGGUCUGAUAUACC	CAAUUGUAUUUUUUUCUUCUCUCCUUAAA	11	11	0	0	8	5	0	2	9	8	0	0	6	6	0	0	3	3	0	4	23	21	0	1
833	miRNA-precursor_911	CAUAAAAUUGAAUAAAUAAACACAUUCGUCCUACAUUGACACCCUAUGUGACAAUUUAGUGUCCAAUGUGGAGUCAUACGUGUAUUAUGUCAUGUAGGAAACAUGUGUCUGCUUGUUCAAUUUUAUA	.((((((((((((((.((.((((((...((((((((.((((...((((((((.........((((...)))))))))....)))...))))))))))))...)))))).)).)))))))))))))).	AAUAAACACAUUCGUCCUACAUUG	UGUAGGAAACAUGUGUCUGCUUGU	7	4	0	10	1	0	0	3	8	1	0	4	2	1	0	3	2	2	0	3	14	3	0	20
834	miRNA-precursor_912	CCGAAAUAUUUCGGUUCGGUAUUCGGUACGUAAUUUAAAAAAACCGAAAACCGAAAAAACCGAAAAAAAAACCGAACCGAACCGAAAUACCGA	.((...((((((((((((((..(((((......(((........((.....))........)))......))))))))))))))))))).)).	AUAUUUCGGUUCGGUAUUCGGUAC	ACCGAACCGAACCGAAAUACCGA	1	0	0	3	2	0	0	3	13	11	0	1	8	0	0	2	18	11	0	5	15	0	0	13
835	miRNA-precursor_913	CUAUGUUGUUCGGACCCUUCAAAAAUGCUGUCAAAUGCGUGUUGCAUCCUCCAAAAGUAAUACAUUUUUUGAGGAUCCAACACGGGUGCGGCAACAUUUUUAGAGAGCCUGAGCAACAUAA	.((((((((((((.(.(((.(((((((.((((..((.(((((((.((((((.((((((.....)))))).)))))).))))))).))..)))).))))))).))).).)))))))))))).	UCGGACCCUUCAAAAAUGCUGUC	AACAUUUUUAGAGAGCCUGAGCA	1	0	0	2	5	0	0	0	1	0	0	2	1	0	0	1	3	0	0	1	9	2	0	5
836	miRNA-precursor_914	AGCCUACGUGGCACUAGCUUGAAAAAAGUGUCAGCACGCGCUAUGCCCACAAGAUAGUGUCACGUAGGUC	.(((((((((((((((.((((.....(((((......))))).......)))).))))))))))))))).	CCACAAGAUAGUGUCACGUAGGUC	CCUACGUGGCACUAGCUUGAAAAA	3	0	0	1	1	0	0	3	3	0	0	8	2	0	0	5	5	0	0	3	49	24	1	9
837	miRNA-precursor_915	AGUGCGUAAGUAACCCCUAGACUAUGAACGAAAUUUCAGAGACGCACCUUAUUAACUAAACUAAGGUCCUAUUACUCCUCAACUUAUUUUUUGUUUGUAAUUUUGUGCACUUUUUUUACUUAUAGCAUCCAAUAUAUCUCUCACGCGCCUCAAUUGUGUGGAGUCACAGAGAAUGUCACGUAAGACAAAAGGUGUAUAAAAUUAAAAAAAAUAAUUCAGAGGUAAUAAAAUUUUACUUUAGUUAAAGUGUGUCUCUGAAAUUUCGAUCAUAGUCUAAGAGUUACUUGUGCAUU	.(((((((((((((.(.((((((((((.(((((((((((((((((((....(((((((((.((((((..(((((((.((.((.(((((((((.....((((((((((((((((((.(.(((((.((((.........(((.((((((.......))))))))).........))))...)))))).)))))))))))))))))).))))))))))).)).)))))))..)))))).))))))))).))))))))))))))))))).)))))))))).).))))))))))))).	AACCCCUAGACUAUGAACGAAAUU	AUUUCGAUCAUAGUCUAAGAGUUA	215	100	0	37	108	46	0	22	199	104	0	57	94	52	0	26	120	51	0	23	375	162	2	154
838	miRNA-precursor_916	AUAUUUUGUUCUUUAUUAUUUUUAACAUGACUUCGUAUCCUUUACAUACUUGAUCUUUUUAUAUACUUCACUUGGAGCUGAGGAUGUCAACAAUAAUCUCUUUAUUUUAACAAGAUAA	.(((((((((....((((((.((.((((..(((((..(((.................................)))..))))))))).)).))))))...........))))))))).	UUGGAGCUGAGGAUGUCAACAAU	UUUUAACAUGACUUCGUAUCCUUU	7	1	0	2	4	0	0	2	19	2	0	1	4	4	0	2	6	0	0	0	37	10	1	7
839	miRNA-precursor_917	CUAAAAUUUUACAAAAUUAGUAUAAACGUAUUUCACAGUAACGUUUUAGGGUAUAUUUUAUUUUUAAAAAACUAACAGCAUUAGGUUGAUAUACGUUACUAUAAGUAACGUUUUACUUUUAAAACGUUAUUUUCAGUAACGUUUUACUCCUAAAACGUUACUGUGAGUAACGUAUAUCAAUCUGACGCCAUAAAAAAUAAAAUAUAUCCUAAAACGUUACUGUGGAAUACGUUUAUACUAGUUUUGUAAAAUUUUAA	.((((((((((((((((((((((((((((((((((((((((((((((((((((((((((((((((............((.((((((((((((((((((((...((((((((((((....((((((((((((...))))))))))))....))))))))))))...)))))))))))))))))))).))....)))))))))))))))))))))))))))))))))))))))))))))))))))))))))))))))).	AGUAACGUAUAUCAAUCUGACGCC	CAUUAGGUUGAUAUACGUUACUA	451	330	0	72	20	0	1	10	628	473	0	162	255	206	0	67	113	0	0	24	414	0	1	122
840	miRNA-precursor_918	AGGGACACGUGCCACAAUUUUAUCCGUCGAAUUGAUAUUUAAUAAAUGUUUAAUCGAUGGACAUGAUUAUGGAACGUUUACGUCUUA	.(((((((((.(((.((((...((((((((...(((((((...)))))))...))))))))...)))).))).))))....))))).	GCCACAAUUUUAUCCGUCGAAUU	AUCGAUGGACAUGAUUAUGGAAC	7	3	0	8	9	5	0	2	5	2	0	11	3	3	0	0	4	3	0	4	26	10	0	20
841	miRNA-precursor_919	UUAGAAUUUAGAAACGAUUUCACUGAAGAACAUAGAACCCCAAUCCUUAGAACUUAUGUAUUUUGUGAAAUCGUUAUAAGGAAAUGGAGGAAAAGGAGUUCUAUGUUCUUCAGUGAAAUCGUUUCUAAAUUCUAC	.(((((((((((((((((((((((((((((((((((((((...(((((....((((((....((....))....))))))......)))))...)).))))))))))))))))))))))))))))))))))))).	AGAAACGAUUUCACUGAAGAACAU	UGUUCUUCAGUGAAAUCGUUUCUA	138	81	0	17	72	52	0	16	236	147	0	168	79	46	0	57	137	97	0	134	540	344	3	423
842	miRNA-precursor_920	GCCAAAAGCCCCCUAACUUAUAUCCGGAUUUUCAACCACACUCUUCAACUUCACUUGAGUCCUAUCACCUCCAGGGAGAUGGAAUUUCAGUUUUAAAUAGUUCACAGGGUGAUAAGACUCAAGUGAAGUUGUUGGAAAUCCGGAUAUAGGUUAGGGGGCUUUUGGA	.(((((((((((((((((((((((((((((((((((..........(((((((((((((((.((((((((....(((..((((((....)))))).....)))...)))))))).)))))))))))))))))))))))))))))))))))))))))))))))))).	UCCGGAUAUAGGUUAGGGGGC	CCCCUAACUUAUAUCCGGAUU	18	2	0	0	14	0	0	0	31	7	2	0	19	2	1	0	11	4	1	0	42	15	2	2
843	miRNA-precursor_921	GUCCAAGUACCCCCUCAACAUAUGCCCGAAAUCUCAGAGACACACUUAUACUAUACUAAGGUCCUUUUACCCCCCCGAACUUAUUUUAUUAAUAAUUUUUUACCCCUUUUUAGCUUACGUGGCACUAUCUUGUGGGUACAACGAUGGUUGACUUUUUUUUCGAACUAGUGUCACGUAGGCUAAAAAGGGGUAGAAAAUUACAUAUAAAAUAAGUUCAGGGGGUAAUAGGACCUUAGUAUAGUAUAAGUGUGUCUCUGGGAUUACGGGCAUAGGUUAAGGGGGUACUUGGGU	.((((((((((((((.(((.((((((((.((((((((((((((((((((((((((((((((((((.((((((((..(((((((((((((...(((((((((((((((((((((((((((((((((((..(((.((((.((((....))))))))......)))..)))))))))))))))))))))))))))))))))))...))))))))))))).)))))))).)))))))))))))))))))))))))))))))))))).)))))))).))).)))))))))))))).	UUUCGAACUAGUGUCACGUAGGCU	CUUACGUGGCACUAUCUUGUGGGU	46	10	0	65	25	7	0	32	35	12	0	64	48	6	0	30	50	20	0	75	83	36	0	153
844	miRNA-precursor_922	UGUAUUAGCCUAUGAUCUUGUGUCUCGGAGCACUCAAAAUUAUUUUCUUAAAAAACUUUAUGAAGACUUCCUAAAUAAGUUGGAAAAGUGUUACAUACAGUCCCAUCAUUUUUUUCAGGCAUAUUUUCGCAUUCAAGAGUUAUUUUUUAGGAAUCACACAAUUUUUUUUAUUUUUUCGUAUGUAUAAAUCCAUGGAUCUGACGCC	.((.((((.(((((...(((((...(((((.....((((..((((((((((((((((((.((((........(((((.((((((((((((................)))))))))..))).))))).....)))))))))...))))))))))......)))..)))).....)))))....)))))...)))))..)))).)).	GUAUAAAUCCAUGGAUCUGACGCC	GUAUUAGCCUAUGAUCUUGUGUCU	5	2	0	0	2	2	0	0	5	4	0	1	2	2	0	1	3	3	0	2	17	9	0	3
845	miRNA-precursor_923	CUUAAAGUUAAUUUAUUUACGAUGAUAUUAGAGUAGGACUCGUCUUAGUUCUUGUUCUUGAUAAUAUUGGCUCCAUACUAAAUUAUACAUACUUUAGA	.((((((((((((((....(((((.((((((((.((((((......))))))..))).))))).))))).........))))))).....))))))).	UUACGAUGAUAUUAGAGUAGGACU	UUCUUGUUCUUGAUAAUAUUGGCUCC	6	1	0	11	5	4	0	1	6	4	0	3	1	1	0	2	9	9	0	2	31	19	0	10
846	miRNA-precursor_924	CAAAGCACUUUCACUUGUACUCAUAUUAGGAUCAGACCAAAUCUAAAUCUACAUCGAUAAAAUCUCAUACGUGGGACCAAGUAAAGCUUUU	.(((((..(((.(((((..(((((....((((........))))..(((......)))............)))))..))))))))))))).	AUACGUGGGACCAAGUAAAGCUUU	AGCACUUUCACUUGUACUCAUAUUAGG	7	5	0	0	2	1	0	0	6	2	0	0	7	7	0	0	4	2	0	0	9	6	0	0
847	miRNA-precursor_925	GUCUGAACUUAUUUUAUAAAUAAUUUUCUACCCCUUUCGAUCUACGUGACACUAGCUUUAGAAAAAAUGUCAACAUGCGCUGGGCCCACAAAAUAGUGUCACGUAGGCCGAAAAAGAGUAGAAAAUUAUUUAUAAAAUAAGUUCAGAA	.(((((((((((((((((((((((((((((((..(((((.((((((((((((((((((.((.....(((....)))...))))))........)))))))))))))).)))))..).)))))))))))))))))))))))))))))).	CCACAAAAUAGUGUCACGUAGGCC	UCUACGUGACACUAGCUUUAGAAA	22	3	0	16	18	4	1	16	27	3	0	17	14	3	0	4	20	5	0	15	51	10	0	46
848	miRNA-precursor_926	CAAGUUAGCGGACAUCCCGAGGGCCUAAUACCUUCUCGGGAUGUACAUUGAACUUC	.(((((....(((((((((((((.........)))))))))))).)....))))).	CUUCUCGGGAUGUACAUUGAACUU	AGUUAGCGGACAUCCCGAGGGCCU	22	0	1	0	17	0	1	0	14	0	0	0	5	0	0	0	18	7	0	0	64	44	1	3
849	miRNA-precursor_927	AGGAACAAUUCUUUUGAAAUACUUCUGAACGUGACAGAAAUUAUUAGUUUCGUUCUUGAACUGUUCAGAACGUAAAAGCCC	.((........(((((((.((.(((.(((((.(((...........))).)))))..))).)))))))))........)).	GUUUCGUUCUUGAACUGUUCAGAA	UGAAAUACUUCUGAACGUGACAGA	2	2	0	0	2	2	0	0	1	1	0	0	2	2	0	1	4	1	0	0	10	7	0	0
850	miRNA-precursor_929	AUAGCAUGCACGUGCAUUCACGUGCCCGGAAACUAGUAGUCUAAAUAAAUGCAAGAGUAAUCAUUUCACUCUACUUGGAAUGAUUACUCUUGCAUUUAUUUAGACUACUAGUUUCUAGGCACGUGAAUGCACGUGCAUGCUAA	.(((((((((((((((((((((((((.(((((((((((((((((((((((((((((((((((((((((.......))))))))))))))))))))))))))))))))))))))))).))))))))))))))))))))))))).	ACGUGCCCGGAAACUAGUAGU	UACUAGUUUCUAGGCACGUGA	13	4	0	1	6	2	0	0	14	7	0	1	7	1	0	1	11	6	0	0	35	8	0	4
851	miRNA-precursor_930	UCUAUACUAAGGUUCUAUUACCCCUGAACUUAUUUUAUAAGUAAUUUUCUACCCCUUUUUGGCUUACGUGACACUAGUUUGAAAAAAAAGUCAACCAUCGUUGGACCCACAAGAUAGUGUCACGUAGGCUAAAAAGGGGUAAAAAAUUAUUAAUAAAAUAAGUUGAGGGGGUAAUAGGACCUUAGUAUAGU	.((((((((((((((((((((((((.((((((((((((.(((((((((.(((((((((((((((((((((((((((.((((.........(((((....))))).....)))).))))))))))))))))))))))))))).))))))))).))))))))))))..)))))))))))))))))))))))).	CCACAAGAUAGUGUCACGUAGGCU	CUUACGUGACACUAGUUUGAAAA	302	188	0	13	52	0	0	12	446	288	0	17	58	0	0	18	306	206	1	31	313	0	0	45
852	miRNA-precursor_932	AUAGAUGUAUAGAAUUAAGUUUAAUUAUUUCUUCUUAUGGAUCAUGUUCUAUGAUAAGGGUUUAUUUACGUGUUUAUAGGUUACCAUCGACGAAGGACAGACAGUUCAAUAUUUAUUGUAUAUACCUAA	.(((.((((((.(((.((..((((((.(((.(((((.(.(((..((.(((((((..(.(.........).)..))))))).))..))).)..))))).))).)))).))..)).))).)))))).))).	AGGUUACCAUCGACGAAGGACAGA	UCUUCUUAUGGAUCAUGUUCUAU	36	22	0	6	7	6	0	2	18	13	0	18	10	8	0	1	9	5	0	6	45	41	0	17
853	miRNA-precursor_933	AACUCUAACUUUGACUAUGCACAUCUAGACACCUCAACUCGUCUCCAAUGUGUCAGUUGUAUGCUCCAACUAACCAAAUGAUCAUUUAGACACCUUCAAUGAUAAGUAAGACCAAGUUGAGGUGUCUACACGUGCACUGUCAAAGUUGGAGUG	.((((((((((((((..(((((...((((((((((((((.((((....((.((.(((((.......))))).))))....((((((.((....))..)))))).....))))..))))))))))))))...)))))..)))))))))))))).	AUGCACAUCUAGACACCUCAACUC	GUUGAGGUGUCUACACGUGCACUG	20	14	0	15	16	13	0	3	18	12	0	9	9	7	0	12	14	9	0	11	47	31	0	26
854	miRNA-precursor_934	AUUCGUGUCUCCUUAUUCAGAACUACUAGUAAAGGAAGAGAUAUUACCACGAGUUUUUCUAUUCCAAAAAUUUAAAUACGAGACUUCUGAUUGAGAGUAACGAAA	.(((((..(((.(((.((((((.(.((.(((..((((((((.(((......))).)))))..)))...........))).))).)))))).))))))..))))).	AAAUACGAGACUUCUGAUUGAGAG	CCUUAUUCAGAACUACUAGUAAAGGA	5	3	0	0	3	3	0	0	4	4	0	0	5	3	0	0	6	5	0	0	28	20	0	1
855	miRNA-precursor_935	AGUCCAGUCCUCUACCCUUCUCCACUUAAAAGACCAAGCUUGUCUACAACAAGGUUCCAACUCAUGACAAACAUAUGAUGUGUGAGUUAGGCACGUGUCACGGGUUCAAAUGCUACCACCGACAAAAGUAUGGUAUUUAAGUGGAGAAUGGUAGAGGGUCGGACC	.((((.((((((((((.(((((((((((((..((((.(((((((.........(((..(((((.(((((.........(((((.......)))))))))).)))))..))).........))))..))).)))).))))))))))))).)))))))))).)))).	GAGAAUGGUAGAGGGUCGGACC	UCCAGUCCUCUACCCUUCUCCA	386	159	1	1	154	60	2	0	460	228	2	1	270	118	0	2	258	118	1	0	664	315	2	4
856	miRNA-precursor_936	CUUGCUAGUGCAGCACCAUUAAGAUUCACAUAGAAAAUAUGGAACGAAAUUUGCUCAAUUUUUCAAUAUAUGAGAAUCUUGAUGAUGCUGCAUUGGCAAA	.((((((((((((((.(((((((((((.(((((((((....((.(((...))).))...)))))....)))).))))))))))).)))))))))))))).	GCAGCACCAUUAAGAUUCACA	AGAAUCUUGAUGAUGCUGCAU	12	2	0	0	3	0	0	2	11	3	3	0	15	6	2	0	10	2	2	0	35	11	6	1
857	miRNA-precursor_937	UGAUGCAAAAAUGAUCUUCUUUUGCUAACAGGGAAGGUCAUGAUAAGCUCGGAGGUAGAAGUAAGAUCUGUGUCU	.((((((.....((((((((((((((..(.(((...((....))...))))..)))))))).)))))))))))).	AGCUCGGAGGUAGAAGUAAGAUCU	AAAUGAUCUUCUUUUGCUAACAGGGAAGG	6	4	0	0	1	1	0	0	7	4	0	0	5	2	0	0	3	3	0	0	21	16	0	0
858	miRNA-precursor_938	AUUCCUCCGCCCGGUAUUGUUUGUCAUGGUUUCUAUUUUAAAAGUCAAUCUAUAGAAAUUUUGACUAACAUUUUAAGAUGUAUUUUUUCAUCAUAUUAAUAUGUCAAAAAAUUAAAAUUUAUUGUACUUUUCAUAUAGUUUUAGGAUAUCUAAUUUUUUUUGAAUAUCGAAUUAAUAUGAUCUAAUUUACCUUUGAAAAUUAGUCAAAUUGACUUUCGAUAAGCGCAACAUGACAAACAAUUCCGGACGGAGGGAG	.((((((((.((((.(((((((((((((.........((.(((((((((...........((((((((..(((((((..(((..((...((((((((((((((((((((((........((((.((((........)))...).)))).......))))))).))))...)))))))))))..))..))).))))))).))))))))))))))))).)).........))))))))))))).)))).)))))))).	GCAACAUGACAAACAAUUCCGGAC	CCGGUAUUGUUUGUCAUGGUUUCU	36	16	2	33	13	8	2	15	23	9	4	33	19	6	1	17	29	0	3	20	131	26	13	87
859	miRNA-precursor_939	AAAAUUUCAGAGAAGUAUUUAUAUUAUAUUAAGGUUUUAUUACCCCUUAAACUUAUUUUAUAAAUAAUUUUCUACCCAUUUUCGUCUUACGUGGCCCUAUCUUGUGAGUCCAGUGUGUGUUGACAAUUUUUUUUCAAACUAGUGUCACGUAGGCCUAAAAGGGGUAGAAAACUAUUUAUAAAAGAAGUUCAGGGGGUAAUAGGACUUAAGUAUAUUAUAAGUGUAUCUCUGAGAUUUC	.((((((((((((..((((((((.((((((.(((((((((((((((((.(((((.(((((((((((.((((((((((.((((.(.((((((((((.(((..(((.(((.....(((......))).....))).)))..))).)))))))))).).)))).)))))))))).))))))))))).))))).))))))))))))))))).)))))).))))))))..)))))))))))).	UUUCAAACUAGUGUCACGUAGGCC	CUUACGUGGCCCUAUCUUGUGAGU	12	0	0	39	3	0	0	6	38	20	0	16	25	0	0	12	28	6	0	18	96	19	0	68
860	miRNA-precursor_940	AAAAAGGGUCUGAAAAAUACUUCAAUUUUGGUCGAAAUUAUUGUUACCAUAUCAAAGUUUAUGGAAGACCUUCUACCCCAUGCACUAUUCAAUAGUGCAUUUUAAAGGUACAUAUAUACCCACGUAGACAUCACAGAUAUUACAUCAUUAUAUUUAGUAAUGUGUCCACGUGGAUACAUAUAUACCUUUAAAAUAUACUAUUAAAUAAUGCAGGGUGUAAAAAGUCAUUCUCAAAGUUUGAUAUCGUUACAACAAUAUCGAUCAAGGUUCGGAUAUAUUUUAGACUUUUUUC	.((((((((((((((.(((.(((((((((((((((.(((.((((.((.((((((((.(((..(((.(((.((.((((((.((((.((((.(((((((.((((((((((((.((((.((.((((((.(((((.((((((((.........)))))).))...))))).)))))).)).)))).)))))))))))).))))))).)))).))))))).))).)).))).)))..))).)))))))).)).)))).))).)))))))))))).)))))).)))))))))))))).	AACAAUAUCGAUCAAGGUUCGGAU	UCAAUUUUGGUCGAAAUUAUUGUU	9	3	1	2	3	1	0	3	5	2	0	2	4	2	0	1	5	2	0	5	16	9	0	15
861	miRNA-precursor_941	AUGAACAUUACAUGAUGGACACAACACUUAAAUAUUAUAUUAAAUGUCAUGGUUCAUUUAAGUUAUCUUAAGUGUUGUGUUCAUUAUGAAAUGUUCAA	.((((((((.(((((((((((((((((((((....((..(((((((........)))))))..))..))))))))))))))))))))).)))))))).	UUACAUGAUGGACACAACACU	UGUUGUGUUCAUUAUGAAAUG	5	4	0	0	4	4	0	0	7	4	0	0	2	2	0	0	4	4	0	0	4	4	0	0
862	miRNA-precursor_942	GAUCCAAACGGACACUAACUCAGUUACUGCUUAAAUGAUUAUCUAUUUUUGUCCCACUUUUAAAGGGAGAAAAUAAUUGUGUAUAACGUUUGUGAUUAUUGUCUGGCUCGGAUA	.(((((..((((((.(((.(((...((.......((((((((.....(((.((((.........)))).))))))))))).......))...)))))).))))))..).)))).	AACGGACACUAACUCAGUUACUGC	CGUUUGUGAUUAUUGUCUGGCUC	11	0	0	2	2	0	0	1	8	0	1	2	5	1	0	1	4	1	0	4	12	1	0	6
863	miRNA-precursor_943	CCAUGAUUGAAAGCUAAGUUGCUCGGACUCUCCAAAAAUGUUGCUGCACGUCGGAUCUUUAAAAAUACACUAUUUUUUGGAGGAUCCGACACACACCCGUCGACAUUUUUGAAGAGUCUAAGCAACAUAGAUUGAAAGCAUGU	.((((.((..((.(((.((((((.(((((((.((((((((((((((...((((((((((((((((........))))).)))))))))))...))...).))))))))))).))))))).)))))).))).))..)).)))).	UGCUCGGACUCUCCAAAAAUGUU	CAUUUUUGAAGAGUCUAAGCAAC	27	13	0	1	11	5	0	3	9	5	0	10	8	4	0	4	16	10	0	2	43	22	0	30
864	miRNA-precursor_945	CCAGCUUUGUUGUAUAGACUGAAUUGUUGGUUAGUCAAGAACGUUCACAUCAAAAAGAAGAAAGAAGAACAAAAAUGAGGAUGUUGUGAUCGACGUAUGGACAUCCCAAGAGAGAUAAGAUUAAGAAUGAAGAUAUUUGAGAUAAAGUUGA	.((((((((((..(((..((..(((.((((((.(((......((((....................)))).....((.(((((((...((....))...))))))))).....)))..)))))).)))..)).)))....)))))))))).	AGAGAUAAGAUUAAGAAUGAAGAU	ACUGAAUUGUUGGUUAGUCAAGAA	5	3	0	0	1	0	0	0	6	3	0	0	5	4	0	0	4	2	0	0	18	12	1	2
865	miRNA-precursor_946	AAUACGUGACACAAUCUUAUCCAUCGAACUGAUAUUUAAUAAAUGUAGUGUUGAUGGAUAAGAUUAUGACACGUGUA	.(((((((.((.((((((((((((((((((.((((((...))))))))).))))))))))))))).)).))))))).	GAUGGAUAAGAUUAUGACACGUGU	ACGUGACACAAUCUUAUCCAUCGA	13	4	0	5	6	1	0	1	7	1	0	3	6	2	0	2	9	4	0	6	49	16	4	36
866	miRNA-precursor_947	UCGAACUUAUUUUACAAAAUAAUUUUCUAUCCCUUUUCGUCCUACGUGGCACUAUCAUAAAAAAAUAAUUAUCAACACGCACUAGUUGAGCCCAGAAGAUAGUGUCACGUAGGCUGAAAAGGGAUAGAAAAUUAUUUAUAAAAUAAGUUCGG	.(((((((((((((..(((((((((((((((((((((((.((((((((((((((((...............(((((........)))))........)))))))))))))))).))))))))))))))))))))))).))))))))))))).	AGUGUCACGUAGGCUGAAAAGGGA	CUUUUCGUCCUACGUGGCACUAUC	29	3	0	18	12	3	0	23	40	11	0	20	24	6	0	29	42	16	1	13	118	37	0	62
867	miRNA-precursor_949	UAAGCAGGUUAUGAAUUUCGAGCUGUGAAUAUAGUCUCUUGUAGAAAUGUAAGGUAAGACUGGAUUAGACCCUUGUGGACUGUGUUCUGGUCCUUUCUCUGACUCCGUGCAUAGUAGAAGCUUAUUGCACUAGAUUGCUUU	.((((((((.((((.((((..((((((.((..(((((((((((....)))))))..(((..(((((((((((....)).....).))))))))..)))..))))..)).)))))).)))).)))).))......)))))).	GAAUUUCGAGCUGUGAAUAUAGUC	UCCGUGCAUAGUAGAAGCUUAUU	6	2	0	0	2	1	0	0	18	6	0	3	7	1	0	0	10	0	0	1	40	15	0	4
868	miRNA-precursor_950	AAAAGAGUGUCGAGGGAUCUGUAAAGCUCAGGAGGGAUAGCGCCAUGAAAAAUAAUAUGAUGUUUUCUUUUUAAUUAUUUUAUUGGUACAUAAAUUCAUCUUUUUAAUUGUUAUUAUUUUCGGUAUAAUAAAUUCAUCAAUUAUAUUUGGCGCUAUCCAUCCUGAGUUCUACGGCUCUUUCAUACUUUUUG	.(((((((((.((((((.(((((.(((((((((.(((((((((((......(((((.(((((..((.........((((.((((((...((((...((..........))...))))..)))))).))))))..))))))))))...))))))))))).))))))))).))))).))))))))))))))).	AAGCUCAGGAGGGAUAGCGCC	CGCUAUCCAUCCUGAGUUCU	144	105	3	7	44	32	0	5	106	83	4	0	80	58	2	1	109	72	11	3	337	255	12	6
869	miRNA-precursor_951	ACAUGGCGUCCAAAGUGGUUAGAACUCAUCGAAUGAAAUCACCUCCAUAUUUUUUGAAAUAUAUAUCCUUUUUAGCCUUUUUUUAUAUCAAUCUAUUAUGUGUUAAUUGAGCAAAGGAUUUUUCGAAAACGUGAAAUUUCAUUAGACAUGAUCGUUGUUGAUAAUUUUGGACCAAUUGG	.((....(((((((((.(((((((((((((.(((((((((((........(((((((((.....(((((((...(((..((..(((((.........)))))..))..).))))))))).))))))))).))))..))))))).))..)))..))).))))).)))))))))....)).	AUGGCGUCCAAAGUGGUUAGAACU	CGUUGUUGAUAAUUUUGGACCAAUUGG	19	16	0	0	5	3	0	2	14	10	0	1	6	5	0	1	12	8	0	0	39	32	0	0
870	miRNA-precursor_952	CCCAAGUACCUCCUCAACCUAUGCCCGAAAUCACACAGACACACUUAUACUAUACUAAACGUCCUAUUACCCACCUGAACUUAUUUUAAAUGUAAUUUUCUACCCCUUUUUAUCCUACGUGGCACUAGUUCGAAAAAAAAGAGUCAACCAUCGUUGGGCCCACAAGAUAGUGCCACGUAAGCUAAAAAGGGGUAAAAAAUUAUUAAUAAAAUAAGUUUAGAGGGGUAAUAGGACCUUAGUAUAGUAUAAGUGUGUCUCUGAGAUUUCGGGUAUAGAUUAAGGGGUACUUGGA	.(((((((((.(((.((.((((((((((((((.((.((((((((((((((((((((((..((((((((((((..((((((((((((((...((((((((.((((((((((((.(.((((((((((((..((............(((((....)))))........)))))))))))))).).)))))))))))).))))))))...))))))))))))))..)))))))))))).)))))))))))))))))))))).)).)))))))))))))).)).)))))))))))).	AAGUGUGUCUCUGAGAUUUCGGGU	CCCGAAAUCACACAGACACACUUA	97	48	0	36	95	26	0	8	170	80	0	35	90	25	0	15	128	55	0	15	418	155	0	58
871	miRNA-precursor_953	AGGAAAAAAAGAUAAAUAUAUCCUCAAACUAUCAUAAAUGGUAUGCAGAUACCCUCUAUCAUAUUUUUGAGAUAUUGGUGCCCCUGUCGUCCAAAACUAGAGCAUAUAUCUCAUUCGAUCUAAUAGAAUAAACAGGGACACGUUGCGCAGUUUUUAGACUUUGGACACAAAUAUCCCAAAAGCACGACUAAAGAUAUAUACACACCAUUUACGAUAGUUCAGGAGUAUAUAUAUCUUUUUUGCCA	.((.((((((((((.(((((((((..(((((((.((((((((.((...(((..((.((((...((((((.((((((.(((((...(((....((((((.(.(((....((((((((.........)))).....)))).....))).)))))))..)))...)).))).)))))).))))))...)).)).)).)))...)).)))))))).))))))).)))).))))).)))))))))).)).	ACACCAUUUACGAUAGUUCAGGAG	CCUCAAACUAUCAUAAAUGGUAUG	38	18	0	29	19	8	0	12	37	20	0	33	18	11	0	32	23	10	0	16	92	41	2	106
872	miRNA-precursor_954	UGGACGACAGGGGCACCAAUAUCUCAAAAAUAUGAUAGAGGGUAUCUGCAUACCAUUUAUGAUAGUUUGAGGAUAUAUUUAUCUUUUUUUCCU	.(((.((.((((......((((((((((..(((.(((((.(((((....))))).))))).))).))))).))))).....)))).)).))).	ACCAUUUAUGAUAGUUUGAGGAUA	CUCAAAAAUAUGAUAGAGGGUAUC	7	3	0	1	4	3	0	5	8	7	0	3	10	2	3	5	5	1	0	4	24	9	0	15
873	miRNA-precursor_955	CUUUUAGUGUAGUGGACAAGUAAAGGUGGAUGGAAGAAUUACUUCCUCCGUCCACUUUUAUUUGUUCGCUAUACUAAAAU	.(((((((((((((((((((((((((((((((((.(((....))).))))))))))))))))))))))))))))))))).	AGUGGACAAGUAAAGGUGGAUGGA	CGUCCACUUUUAUUUGUUCGCUAU	87	72	3	2	24	21	0	1	56	43	3	1	54	42	2	1	38	25	5	1	185	139	14	7
874	miRNA-precursor_956	UGGAAGAUGGUAUAAGAGAGCUUCCUUUAGUCCACUCAUAGGUAGACGAAGGAUUUGAAUUAUCUCCCGACUCAUUCAUUCAAACGCAAUAGGAAGUAUGUAAUCUUAUACUAUUGUGAAUGUGUGAAUGAUGCGGGAGAUAAAUUCUCUCCUUUUUAUCUGUGCUUGGACUGAAGGGAGCUCCCUUUUACCUUCUUUCU	.((((((.((((.(((.(((((((((((((((((..((((((((((..(((((...(((((((((((((..((((((((.((..((((((((.(((........)))...))))))))..)).))))))))..)))))))).)))))..)))))))))))))))..))))))))))))))))).))).)))).)))))).	UUGGACUGAAGGGAGCUCCCU	AGAGCUUCCUUUAGUCCACUC	109	26	0	0	26	7	0	0	386	111	0	0	95	20	0	0	395	109	0	2	1092	283	0	1
875	miRNA-precursor_957	UGUUUUCUUUUUCUGCCUGGACUAUCACUCUCUAUGUAUUAAAGAACAGACCUCAACAAUCAAUUUUUCCCUUUUCUUCUUGAAAGAUGGUGGUAGUUCAGGUAGAAAGAGAACAACU	.((((((((((((((((((((((((((((.(((........(((((.((.....................)).)))))......))).))))))))))))))))))))))))).))).	UUUUCUUUUUCUGCCUGGACUAUC	UAGUUCAGGUAGAAAGAGAACAACU	20	16	0	1	62	38	0	0	38	20	0	0	23	13	0	0	5	2	0	0	51	34	0	1
876	miRNA-precursor_958	UAGCGAGAUUUAGAUGAAUUGAACCUGUAAAGAAGAGAUGUGUAGAUGCCUCAAUGAAGAGGUAGAUUAAAAAAGUAUUGGCGAGAGGUGAUUAGAUAGGACAUGACACAAUUUCAUAUUAUCGAAGAUAUGGCU	.(((.(.((((.(((((..((((..(((..........(((.(((.((((((..((..((.................))..)).)))))).))).))).........)))..))))..)))))..)))).).)))	UGGCGAGAGGUGAUUAGAUAGGAC	AUGUGUAGAUGCCUCAAUGAAGAG	28	7	0	2	9	3	0	0	39	11	0	2	9	3	0	5	23	5	0	1	73	33	0	6
877	miRNA-precursor_959	UACCCCUUUUUAGCUUAUGUGGCACUAUCUUGUGGGCCCAACGAUGGUUGACUUUUUUCUUCGAACUAGUGUCACGUAGGCUAUAAAGGGGUU	.((((((((.(((((((((((((((((..(((.(((..((((....)))).......))).)))..))))))))))))))))).)))))))).	UUCGAACUAGUGUCACGUAGGCU	CUUAUGUGGCACUAUCUUGUGGG	13	7	0	1	12	3	0	1	25	8	0	59	15	6	0	1	21	9	0	1	75	28	1	12
878	miRNA-precursor_960	GGUUUUGCGUAGAAAAGACGAGAAUAUCGCAAAUGGCAUGAAAUAGUGAAGAAGAAGAUUCUACUACUAUGAGGAAAGAAAUGAAGUAAAGGAAAAAGUAUGGGUGUGAUUUGAAAAAAAGAUCUUACAAAAGGGACCAAUGUGUAAUUUAAUAAACUUUCGAAAAUUGCCAAGUUUUGCCACUUGUAAUAGUGGAAUUGUUUUUUCAUUACAAUUAUUAUUUUAUAUCGUAAGCGGUCUGAUAGUAAUUUUUUUAUUCAGGAGAGCG	.(((((.((((((((((((......(((((..((((.(((((((((((((((((..((((((((((.((((((....(((((...((((.....(((((...(((.(..((((.((........)).))))..).)))..(((........))).)))))......))))...)))))....)))))).)))))))))).))))))))).........)))))))).))))..)))))......))..)))))))))...).))))).	AUUAUUUUAUAUCGUAAGCGGUCU	AUCGCAAAUGGCAUGAAAUAGUGA	4	2	0	0	2	2	0	0	11	9	0	0	1	1	0	0	11	9	0	0	22	21	0	4
879	miRNA-precursor_961	AGAAAAAACAUAUAACUGCAAAUGCUGAUCAUUGGAGGGUGCCACAUCAAUAAUUUUAGAUUUAGCUUUAUAUUAUUAUAUAGAUUUCGCUCCCUUUAUUGAAAACGUAAAAUGUUAAAUAUUUUUUUA	.(((((((.((.((((.....(((.(..(((.(((((((.((...(((.(((((..((............))..)))))...)))...)).))))))).)))..)))).....)))).)).))))))).	AAAUGCUGAUCAUUGGAGGGUGCC	CUCCCUUUAUUGAAAACGUAAAA	6	1	0	4	7	4	0	2	10	4	0	0	8	8	0	0	10	9	0	3	42	30	0	6
880	miRNA-precursor_962	UGAAGAGUUGCGACUUUUAUGAAGGGUUGCGACUUUAUUGAGAAGUUAUCACUUUUACAAAAAGUUGUGAUUUUUAUGAAGAGUUGCGAUUUUUAUGAAAGUUGAGUAUCCUUCCAAAGGAUUGUAACUUUUUCAAAGAGUUGUGACAUUUCC	.((((.((((((((((((..((((((((((((((((..((.((((...(((((((((..((((((((((((((((...)))))))))))))))).)))))).))).....)))))))))).))))))))))))..)))))))))))).)))).	AGGAUUGUAACUUUUUCAAAGAGU	UUUUAUGAAGGGUUGCGACUUUA	24	7	0	5	9	1	0	2	28	11	1	1	14	5	0	0	22	7	0	2	91	32	0	8
881	miRNA-precursor_963	UGUUGCUCGGACUCUUCAAAAAUGUAUGUCGAAUCCUGCAAAAGUGGUGCACUUUUAGCAGAUCCGACAUGGUUUGUGGUAGCAUUUUUGGAGAGUCUUGAACAACU	.((((.(((((((((((((((((((((((((.(((.((((((((((...))))))).)))))).))))))...........)))))))))))))))).))).)))).	UUGCUCGGACUCUUCAAAAAUGU	AUUUUUGGAGAGUCUUGAACAACU	5	0	0	3	12	9	0	1	2	0	0	2	2	0	0	1	1	0	0	0	6	0	0	2
882	miRNA-precursor_964	UACUUUACUAAGGUCCUAUUACCCUCUCGAACUUAUUUUAUAAAUAAUUUUCUAUCAUUUUCGGCCUACGUGGCACUAUAAUUAAAACAAUUGUCAACAUGUGUUGGACCCACAAGAUAGUGCCACGUAAGCCGAAAAGGGGUAGAAAACUAUUUAUAAAAUAAAUUCACGAGGGUAAUAGGACUUUAGUAUAGUAU	((((.(((((((((((((((((((((..(((.((((((((((((((.(((((((((.((((((((.(((((((((((((..............(((((....))))).........))))))))))))).))))))))..))))))))).)))))))))))))).)))..))))))))))))))))))))).)))).	AGGGUAAUAGGACUUUAGUAUAGU	UUUACUAAGGUCCUAUUACCCUCU	30	10	0	9	23	10	0	2	32	13	2	5	20	7	0	10	32	17	0	6	81	43	0	26
883	miRNA-precursor_965	UGUUGAGGAGAAUGUCGUCUGGUUCGAGAUCUUUCAUAAGAAAGGUAAAUGAAUGACAAGUUUUCAUAUAUGUAUCGUGAAUGAUUUCGGACCAGGCUUCAUUCCCCUCAACU	.(((((((.(((((..(((((((((((((((.(((((..((.(.(((.(((((.........))))).))).).))))))).)))))))))))))))..))))).))))))).	UCGGACCAGGCUUCAUUCCCC	AGAAUGUCGUCUGGUUCGAGA	255416	230204	93	2	101198	92709	8	0	170330	149543	36	1	73445	64114	9	1	67146	57966	7	0	283104	248296	91	0
884	miRNA-precursor_966	UUGACACUACAUGUCACGGAUCUCCGGUUCGAACAUGAGUGACAACAUUAUUUUUAUUUCACUGUCCAUUUUGGACCUCAGGUUCGAACCGGAGACGUUUGACAUGUAGCGUCAC	.((((.((((((((((.(..((((((((((((((.((((........................(((((...))))))))).))))))))))))))..).)))))))))).)))).	ACCGGAGACGUUUGACAUGUAGC	UACAUGUCACGGAUCUCCGGUUC	11	6	0	8	1	1	0	5	6	4	0	10	4	2	0	5	10	2	0	8	34	21	0	12
885	miRNA-precursor_967	AGGUCCUCACUGAUCCUUUUCUCAUUCUAUACAAGCAAAGAGGCUCAUUAGCAAAUUUUUCUUCUCUUUACUACUGAUACAUGUAAAGAGAAGAAAAACUUGCACGUGGGCCUCUUUACUGGUAUAAAAUGAGAAAAGGAGCAGUCGGGACCC	.((((((.((((.(((((((((((((.(((((.((.((((((((((((..((((.((((((((((((((((...........)))))))))))))))).))))..)))))))))))).)).))))).))))))))))))).)))).)))))).	AGAAAAGGAGCAGUCGGGACC	UCCUCACUGAUCCUUUUCUCA	4	1	0	0	3	1	0	0	4	2	0	0	3	3	0	0	4	2	0	0	10	7	0	0
886	miRNA-precursor_968	CCCCCUCAACCUAUGCCCGAAAUCCCAGAGACACACUUAUACUAUACUAAGGUCCUAUUACCCCCCUGAACUUAUUUUAUAAGUAAUUUUCUACCCCUUUUUAGCCUACGUGGCACUGUUUUGAAAAAAAAAAAGUCAACCAGCGUUGGGCCCACAAGAUAGUGCCACGUAGGCCGAAAAGGGGUAAAAAAUUAUUAAUAAAAUAAGUUCAGGGGGGUAAUAGGACCUUGGUAUAGUAUAAGUGUGUCUCUGGAAUUUCGGGCAUAGGUUGAGGGGC	.((((((((((((((((((((((.((((((((((((((((((((((((((((((((((((((((((((((((((((((((.(((((((((.(((((((((((.((((((((((((((((((((............(((((....))))).....)))))))))))))))))))).))))))))))).))))))))).)))))))))))))))))))))))))))))))))))))))))))))))))))))))).)))))))))))))))))))))).	AAGUGUGUCUCUGGAAUUUCGGGC	CCGAAAUCCCAGAGACACACUUA	58	0	0	29	37	10	0	18	78	0	0	92	67	0	29	5	71	22	0	16	108	0	0	55
887	miRNA-precursor_969	CGCUAAGACGUAAUCAAUGGAGUUAUUUGGACAUGACGGAAAAUGGCUCAUUUUUAAGGUAAAACUAGUCUCAAAACAAAUAAAUCCCUAAUUUUGUUGAUUUUCAUUUGCUAUAGUCCAUGAUCUUUUUUGGUGAUCCAGAAUUCUGACGUCUAUGGCA	.((((((((((......((((((..((((((..(.((.(((((.((.((((..(((.((((((...((((....((((((............))))))))))....)))))).)))...)))))).))))).)).))))))))))))))))))).)))).	UUUUUGGUGAUCCAGAAUUCUGAC	AAUCAAUGGAGUUAUUUGGACAUGACGGAAAAUG	5	3	0	3	5	4	0	1	15	13	0	1	10	4	0	0	12	4	0	0	65	35	0	5
888	miRNA-precursor_970	GUUUACAAAACUAGUAUAAACGUAUUUCACGGUAACAUUUUAGGGUAUAUUUUAUUUUUUAAAAACUAACAGCAUUAGGUUGAUAUACGUUACUGUAAGUAACGUUUUACUCCUAAAACGUUAUUUUCAGUAACGUUCUACUCCUAAAACGUUACUAUGAGUAACGUAUAUCAAUCUGACGCCAUCAACUUUUGAAAAAUAAAAUAUAUCCUAAAACGAUACUGUGGAAUAUGAUUAUACUAGUUUUGUAAAA	.((((((((((((((((((.((((((((((((((.(.(((((((((((((((((((((((((((.......((.((((((((((((((((((((...((((((((((((....((.(((((((((...))))))))).))....))))))))))))...)))))))))))))))))))).)).......))))))))))))))))))))))))))).).)))))))))))))).)))))))))))))))))).	AUUAGGUUGAUAUACGUUACUGUA	GAGUAACGUAUAUCAAUCUGACGC	116	0	0	80	207	17	0	8	219	78	0	38	79	0	0	71	86	0	8	37	399	0	0	89
889	miRNA-precursor_971	GUUUAAAUUAGAAAAUAUUAGGUGACUUGGAACACCUAAAAAAUUCAUUUCCAAAUGACGACUCUAAAAAAAAGAAAAAUAUUUUUUUAAAAAACAUCGCCAUAUCCUCAAUAAUUGUAAAAUAAAAGUGGAAGAGGUGUGACAAGUUCUAUCUUAUGUUGUUCCUUUUUGAAG	.((((((...((((((((.((((((((((..((((((..........((((((.(((.(((........(((((((.....)))))))........))).)))..........(((....))).....))))))))))))..))))))..)))).))))).)))...)))))).	AGAAAAUAUUAGGUGACUUGGAAC	GACAAGUUCUAUCUUAUGUUGUUCCUU	5	2	0	0	3	3	0	0	8	8	0	0	2	2	0	0	6	6	0	0	30	22	0	6
890	miRNA-precursor_973	ACAAGUACCCCCUCAACCUAUGCCCGAAAUCCCAGAGACACACUUAUACUAUACUAAGGUCCUAUUACCCCCUUGAACUUAUUUUAUAAGUAAUUUUCUACUCCUUUUUAGCCUACGUGGCACUAGUUUGAAAAAAAAGUCAACCUUUAUUGGGCCCACAAGAUAGUGCCACGUAGGUCGAAAAUGGGUAAAAAAUUAUUAAUAAAAUAAGUUCAAGGGGGUAAUAGGACCUUAGUAUAGUAUGAGUGUGUCUCUGAGAUUUCGGGCAUAGGUUGAGGGGGUACUUGG	.((((((((((((((((((((((((((((((.(((((((((((((((((((((((((((((((((((((((((((((((((((((((.(((((((((.(((((.(((((.(((((((((((((((.((((.............((......)).....)))).))))))))))))))).))))).))))).))))))))).))))))))))))))))))))))))))))))))))))))))))))))))))))))).)))))))))))))))))))))))))))))).	GAGUGUGUCUCUGAGAUUUCGGGC	CCGAAAUCCCAGAGACACACUUAU	61	36	0	57	13	1	0	25	33	8	0	56	47	28	2	14	53	9	0	73	228	79	0	159
891	miRNA-precursor_974	AAGGCUUGCUACGCAGGAGAGAUGAUGCUGGACGAUAGAGAAAAUGGGAUUUAAUUUAUUGGCCAGCAUCAUACUCCUGCAUAUUAAGCCUA	.(((((((.((.(((((((..((((((((((.(((((((..((((...))))..))))))).)))))))))).))))))).)).))))))).	UACGCAGGAGAGAUGAUGCUG	GCAUCAUACUCCUGCAUAUU	1445	886	1	0	415	267	0	0	953	513	0	0	785	549	0	0	806	574	0	0	2543	1643	0	3
892	miRNA-precursor_975	UUUGUCUAUCUAUCUAUCUGCCUAUCUGUCUAUCUAUCUAUCUAUCUAUCUAGAUAGAGAGAUAGAUAGAUAGAUAGAUAGAUAGAUAGAUAGAUAGAUAGAGUGACAAC	.(((((..((((((((((((.((((((((((((((((((((((((((((((........)))))))))))))))))))))))))))))).))))))))))))..))))).	AGAUAGAUAGAUAGAUAGAGUGAC	CUAUCUAUCUAUCUGCCUAUCUGU	4	0	0	4	3	0	0	0	2	2	0	3	4	0	1	1	3	0	0	3	11	5	0	5
893	miRNA-precursor_976	AUCCAAGUACCCCCUCAACCUAUGCCCGAAAUCCCAGAGACACAUUUAUAUUAUGCUAAGGUCCUAUUAUCCCCCUGAACUUAUUUUAUACGUAAUUUUCUAUCCCAUUUUAGCCUACGAGGCACUAGUUCGAAAAAAAAGUCAACCAUCGUUGGGCCCACAAGAUAGUGCCACGUAAACUAAAAAGGGGUAAAAAAUUAUUAAUAAAAUAAGUUCAUGGGGUAAUAGGACCUUAGUAUAGUAUAAGUGUGUCUCUGAGAUUUCGGGCAUAGGUUAAGGGGGUACUUGGGC	.((((((((((((((.(((((((((((((((((.(((((((((((((((((((((((((((((((((((.((((.((((((((((((((..((((((((.((((((.((((((..((((.(((((((..((..........(((((....)))))........))))))))).))))..)))))).)))))).))))))))..)))))))))))))).))))))))))))))))))))))))))))))))))))))).))))))))))))))))).)))))))))))))).	CUCUGAGAUUUCGGGCAUAGGUU	CCUAUGCCCGAAAUCCCAGAGAC	158	0	0	36	28	0	0	34	543	311	0	36	86	0	0	14	86	0	1	16	381	0	0	89
894	miRNA-precursor_977	GCCCCCUAGACUAUGACUAGAAUCUCAAAGACACACCUUAACUAAACUAAGGUCCUAUUGGCCCCCUAAAUAUUUUUUUUGUAAUCUUGUACACCUUUUGUCUUAGGUGACACGCUCCCUGACUCCACGCAACUGAGGUGCGUGGAAGAAAUUUGAAUUUCACGUAAGCUAAAAAGGUACACAAAAUAACAAAAAAAAAUGGGUUUAUGGAGGUAAUAGGACUUUAGUUUAGUUAAGGUGUGUCUCUGGGAUUUCGAUCAUAAUCUAGGGGGG	.(((((((((.(((((...((((((((.((((((((((((((((((((((((((((((((.((((.(((((.((((((((((.((.((((..(((((((..((((.((((.............((((((((.......)))))))).............)))).))))...)))))))..)))).)).))))))))))....))))).)).)))))))))))))))))))))))))))))))))).))))))))...))))).))))))))).	AUAGGACUUUAGUUUAGUUAAGGU	CUUAACUAAACUAAGGUCCUAUU	15	7	0	2	10	3	0	7	12	0	0	8	12	2	0	12	17	5	2	1	40	15	0	7
895	miRNA-precursor_978	AAGUAAUUUUCUACCCCUUUUUGAUCUACAUGAAACUAGCUUGAAAAAAAAGUCAACCAUCGUUGGGCCCACAAGAUAGUGCUUCGUAGGACGAAAAUGAGUAGAAAAUUAUUA	.(((((((((((((.(.((((((.(((((.....((((.((((.........(((((....))))).....)))).)))).....))))).)))))).).))))))))))))).	AGGACGAAAAUGAGUAGAAAAUUA	AUUUUCUACCCCUUUUUGAUCUACA	13	2	0	1	0	0	0	0	1	1	0	4	1	1	0	2	3	1	0	13	16	2	2	16
[truncated: 994 more rows]

## Sheet: Table S2
Table S2. Counts per Million values (CPM) normalization was applied to the raw counts. Boxes in gray idetified miRNAs present at least in two of the three libraries of each condition. Each miRNA listed is presented with additional information that includes the the log2 of Fold Change, p value and p value adjusted (FDR), mean CPM in untreated (C) and in T. atroviride T11-treated (T11) condition. A…
No.	miRNA_ID	log2 Fold Change	p value	p value adjusted	mean CPM C	mean CPM T11	Absence C	Absence T11
[truncated: 87 more rows]

## Sheet: Table S3
Table S3. List of novel (gray boxes) and conserved (white boxes) miRNAs identified (miRNA_name column), as predicted under the miR-PREFeR algorithm, in all combined samples from untreated (C) and T. atroviride T11-treated (T11) plants. Nine miRNAs are conserved and 33 are novel miRNA according to miRBase. Prediction of miRNAs was performed by mapping to the Solanum lycopersicum genome (ftp://ftp.…
[truncated: 73 more rows]

[truncated: 3 more sheets: Table S4, Table S5, Table S6]
